# Supplementary material for: Rapid construction of metabolite biosensors using domain-insertion profiling
Source: Nat Commun. 2016 Jul 29;7:12266. doi: 10.1038/ncomms12266 (PMC4974565; doi:10.1038/ncomms12266)
Supplement: Supplementary Data 1 — Read count data from MBP-cpGFP and TMBP-cpGFP libraries [file ncomms12266-s2.xlsx]

## Sheet: Legend
Supplementary Data 1: Read count data from MBP-cpGFP and TMBP-cpGFP DIP-seq
Processed sequencing data for MBP and TMBP DIP-seq with cpGFP insertions for biosensor creation. Raw reads were processed with a custom Python pipeline (available at http://github.com/SavageLab/dipseq) to find reads that traversed an insertion event. These events (read counts) were then aggregated according to the insertion site and merged into a single file per round of screening (each tab in th…
Tab definition: rounds of screening: r0 indicates an initial, naïve library. r1 indicates a library after 1 sort. r2 indicates a library after its 2nd sort. r3 = after its 3rd sort
Description of each column of processed read counts
* insertion_site_name: a unique name for the row.
* sample_matched_3p: the absolute number of reads found in this sample that matched the 3' end of the insert (cpGFP) at this insertion site. Samples can include both technical replicates (runs), which were from the same material but sequenced independently, and also biological replicates (libraries, e.g. lib1 vs lib2)
* sample_matched_5p: same as above, but when the read matched the 5' end of the insert. Used as an internal technical replicate to boost confidence in dispersion estimates.
* insertion_site: the calculated site of insertion in nucleotides from the start codon (i.e. A T G are 1, 2, 3). Because transposition creates duplicated DNA sequences, the DNA insertion site was defined as the last basepair of the LBD (in the direction of transcription) after which the cpGFP was detected
* forward_insertion: if True, the insert (cpGFP) was in the same direction as the backbone sequence inserted into (MBP or TMBP).
* in_frame: if True, the insertion was in-frame with the coding sequence of the backbone inserted into (MBP or TMBP). Note that this is computed independently of forward_insertion such that reverse insertions may be "in frame" even though this cannot be true.
*amino_acid: amino acid site of insertion within the LBD. Because transposition creates duplicated DNA and amino acids, the amino acid insertion site was defined as the first codon of the LBD (in the direction of transcription) in which the cpGFP was detected. The numbering for MBP is based on the mature peptide, while the numbering for TMBP follows Diez et al. 2001 (the same numbering used in th…

## Sheet: MBP_r0_counts
insertion_site_name	MBP-cpEGFP_initial_matched_3p	MBP-cpEGFP_initial_matched_5p	insertion_site	forward_insertion	in_frame	amino_acid
2_fwd	0	0	2	TRUE	TRUE
3_fwd	1	0	3	TRUE	FALSE
4_fwd	0	0	4	TRUE	FALSE
5_fwd	0	1	5	TRUE	TRUE
6_fwd	4	1	6	TRUE	FALSE
7_fwd	2	1	7	TRUE	FALSE
8_fwd	1	1	8	TRUE	TRUE	1
9_fwd	0	0	9	TRUE	FALSE
10_fwd	0	0	10	TRUE	FALSE
11_fwd	1	0	11	TRUE	TRUE	2
12_fwd	0	0	12	TRUE	FALSE
13_fwd	0	0	13	TRUE	FALSE
14_fwd	1	0	14	TRUE	TRUE	3
15_fwd	7	4	15	TRUE	FALSE
16_fwd	0	0	16	TRUE	FALSE
17_fwd	1	0	17	TRUE	TRUE	4
18_fwd	4	1	18	TRUE	FALSE
19_fwd	6	2	19	TRUE	FALSE
20_fwd	5	4	20	TRUE	TRUE	5
21_fwd	9	5	21	TRUE	FALSE
22_fwd	0	1	22	TRUE	FALSE
23_fwd	0	0	23	TRUE	TRUE	6
24_fwd	0	1	24	TRUE	FALSE
25_fwd	2	1	25	TRUE	FALSE
26_fwd	0	0	26	TRUE	TRUE	7
27_fwd	1	2	27	TRUE	FALSE
28_fwd	10	11	28	TRUE	FALSE
29_fwd	27	15	29	TRUE	TRUE	8
30_fwd	3	2	30	TRUE	FALSE
31_fwd	1	2	31	TRUE	FALSE
32_fwd	0	1	32	TRUE	TRUE	9
33_fwd	0	0	33	TRUE	FALSE
34_fwd	0	0	34	TRUE	FALSE
35_fwd	2	0	35	TRUE	TRUE	10
36_fwd	14	6	36	TRUE	FALSE
37_fwd	23	20	37	TRUE	FALSE
38_fwd	1	0	38	TRUE	TRUE	11
39_fwd	0	0	39	TRUE	FALSE
40_fwd	0	0	40	TRUE	FALSE
41_fwd	0	0	41	TRUE	TRUE	12
42_fwd	5	5	42	TRUE	FALSE
43_fwd	0	0	43	TRUE	FALSE
44_fwd	0	3	44	TRUE	TRUE	13
45_fwd	38	26	45	TRUE	FALSE
46_fwd	1	6	46	TRUE	FALSE
47_fwd	2	3	47	TRUE	TRUE	14
48_fwd	20	11	48	TRUE	FALSE
49_fwd	0	0	49	TRUE	FALSE
50_fwd	0	0	50	TRUE	TRUE	15
51_fwd	8	5	51	TRUE	FALSE
52_fwd	7	2	52	TRUE	FALSE
53_fwd	1	0	53	TRUE	TRUE	16
54_fwd	15	18	54	TRUE	FALSE
55_fwd	2	0	55	TRUE	FALSE
56_fwd	0	1	56	TRUE	TRUE	17
57_fwd	22	16	57	TRUE	FALSE
58_fwd	2	0	58	TRUE	FALSE
59_fwd	0	0	59	TRUE	TRUE	18
60_fwd	2	2	60	TRUE	FALSE
61_fwd	1	1	61	TRUE	FALSE
62_fwd	6	5	62	TRUE	TRUE	19
63_fwd	58	43	63	TRUE	FALSE
64_fwd	4	6	64	TRUE	FALSE
65_fwd	0	0	65	TRUE	TRUE	20
66_fwd	0	0	66	TRUE	FALSE
67_fwd	1	1	67	TRUE	FALSE
68_fwd	6	4	68	TRUE	TRUE	21
69_fwd	0	1	69	TRUE	FALSE
70_fwd	0	0	70	TRUE	FALSE
71_fwd	2	2	71	TRUE	TRUE	22
72_fwd	35	37	72	TRUE	FALSE
73_fwd	1	0	73	TRUE	FALSE
74_fwd	0	0	74	TRUE	TRUE	23
75_fwd	0	0	75	TRUE	FALSE
76_fwd	0	0	76	TRUE	FALSE
77_fwd	5	1	77	TRUE	TRUE	24
78_fwd	12	5	78	TRUE	FALSE
79_fwd	2	2	79	TRUE	FALSE
80_fwd	1	1	80	TRUE	TRUE	25
81_fwd	11	10	81	TRUE	FALSE
82_fwd	4	1	82	TRUE	FALSE
83_fwd	1	0	83	TRUE	TRUE	26
84_fwd	0	0	84	TRUE	FALSE
85_fwd	0	0	85	TRUE	FALSE
86_fwd	0	0	86	TRUE	TRUE	27
87_fwd	0	0	87	TRUE	FALSE
88_fwd	0	1	88	TRUE	FALSE
89_fwd	5	4	89	TRUE	TRUE	28
90_fwd	18	16	90	TRUE	FALSE
91_fwd	1	2	91	TRUE	FALSE
92_fwd	4	1	92	TRUE	TRUE	29
93_fwd	6	4	93	TRUE	FALSE
94_fwd	1	1	94	TRUE	FALSE
95_fwd	0	0	95	TRUE	TRUE	30
96_fwd	2	0	96	TRUE	FALSE
97_fwd	0	0	97	TRUE	FALSE
98_fwd	0	0	98	TRUE	TRUE	31
99_fwd	10	8	99	TRUE	FALSE
100_fwd	0	0	100	TRUE	FALSE
101_fwd	6	6	101	TRUE	TRUE	32
102_fwd	92	74	102	TRUE	FALSE
103_fwd	13	6	103	TRUE	FALSE
104_fwd	0	1	104	TRUE	TRUE	33
105_fwd	0	0	105	TRUE	FALSE
106_fwd	0	0	106	TRUE	FALSE
107_fwd	0	1	107	TRUE	TRUE	34
108_fwd	4	2	108	TRUE	FALSE
109_fwd	0	0	109	TRUE	FALSE
110_fwd	2	3	110	TRUE	TRUE	35
111_fwd	0	2	111	TRUE	FALSE
112_fwd	0	0	112	TRUE	FALSE
113_fwd	6	5	113	TRUE	TRUE	36
114_fwd	4	6	114	TRUE	FALSE
115_fwd	0	2	115	TRUE	FALSE
116_fwd	22	8	116	TRUE	TRUE	37
117_fwd	11	3	117	TRUE	FALSE
118_fwd	4	4	118	TRUE	FALSE
119_fwd	2	4	119	TRUE	TRUE	38
120_fwd	0	0	120	TRUE	FALSE
121_fwd	0	0	121	TRUE	FALSE
122_fwd	1	0	122	TRUE	TRUE	39
123_fwd	0	1	123	TRUE	FALSE
124_fwd	3	1	124	TRUE	FALSE
125_fwd	3	0	125	TRUE	TRUE	40
126_fwd	5	4	126	TRUE	FALSE
127_fwd	52	43	127	TRUE	FALSE
128_fwd	10	19	128	TRUE	TRUE	41
129_fwd	7	8	129	TRUE	FALSE
130_fwd	0	0	130	TRUE	FALSE
131_fwd	0	0	131	TRUE	TRUE	42
132_fwd	0	0	132	TRUE	FALSE
133_fwd	0	0	133	TRUE	FALSE
134_fwd	0	0	134	TRUE	TRUE	43
135_fwd	4	3	135	TRUE	FALSE
136_fwd	11	4	136	TRUE	FALSE
137_fwd	21	20	137	TRUE	TRUE	44
138_fwd	10	3	138	TRUE	FALSE
139_fwd	3	0	139	TRUE	FALSE
140_fwd	1	0	140	TRUE	TRUE	45
141_fwd	2	0	141	TRUE	FALSE
142_fwd	1	1	142	TRUE	FALSE
143_fwd	0	0	143	TRUE	TRUE	46
144_fwd	0	0	144	TRUE	FALSE
145_fwd	0	0	145	TRUE	FALSE
146_fwd	0	0	146	TRUE	TRUE	47
147_fwd	0	0	147	TRUE	FALSE
148_fwd	3	0	148	TRUE	FALSE
149_fwd	1	1	149	TRUE	TRUE	48
150_fwd	7	7	150	TRUE	FALSE
151_fwd	21	17	151	TRUE	FALSE
152_fwd	3	1	152	TRUE	TRUE	49
153_fwd	28	17	153	TRUE	FALSE
154_fwd	5	0	154	TRUE	FALSE
155_fwd	1	3	155	TRUE	TRUE	50
156_fwd	0	0	156	TRUE	FALSE
157_fwd	0	0	157	TRUE	FALSE
158_fwd	1	1	158	TRUE	TRUE	51
159_fwd	9	7	159	TRUE	FALSE
160_fwd	6	3	160	TRUE	FALSE
161_fwd	3	0	161	TRUE	TRUE	52
162_fwd	2	1	162	TRUE	FALSE
163_fwd	4	0	163	TRUE	FALSE
164_fwd	0	0	164	TRUE	TRUE	53
165_fwd	0	0	165	TRUE	FALSE
166_fwd	3	1	166	TRUE	FALSE
167_fwd	0	0	167	TRUE	TRUE	54
168_fwd	54	35	168	TRUE	FALSE
169_fwd	2	1	169	TRUE	FALSE
170_fwd	0	0	170	TRUE	TRUE	55
171_fwd	2	5	171	TRUE	FALSE
172_fwd	0	0	172	TRUE	FALSE
173_fwd	1	0	173	TRUE	TRUE	56
174_fwd	5	9	174	TRUE	FALSE
175_fwd	0	0	175	TRUE	FALSE
176_fwd	0	0	176	TRUE	TRUE	57
177_fwd	12	9	177	TRUE	FALSE
178_fwd	45	24	178	TRUE	FALSE
179_fwd	16	13	179	TRUE	TRUE	58
180_fwd	33	37	180	TRUE	FALSE
181_fwd	0	0	181	TRUE	FALSE
182_fwd	2	0	182	TRUE	TRUE	59
183_fwd	0	0	183	TRUE	FALSE
184_fwd	0	0	184	TRUE	FALSE
185_fwd	2	0	185	TRUE	TRUE	60
186_fwd	0	0	186	TRUE	FALSE
187_fwd	0	0	187	TRUE	FALSE
188_fwd	1	0	188	TRUE	TRUE	61
189_fwd	12	4	189	TRUE	FALSE
190_fwd	7	3	190	TRUE	FALSE
191_fwd	38	18	191	TRUE	TRUE	62
192_fwd	19	10	192	TRUE	FALSE
193_fwd	50	30	193	TRUE	FALSE
194_fwd	2	3	194	TRUE	TRUE	63
195_fwd	2	1	195	TRUE	FALSE
196_fwd	2	0	196	TRUE	FALSE
197_fwd	0	0	197	TRUE	TRUE	64
198_fwd	8	5	198	TRUE	FALSE
199_fwd	1	0	199	TRUE	FALSE
200_fwd	0	3	200	TRUE	TRUE	65
201_fwd	5	5	201	TRUE	FALSE
202_fwd	2	0	202	TRUE	FALSE
203_fwd	0	1	203	TRUE	TRUE	66
204_fwd	17	16	204	TRUE	FALSE
205_fwd	3	3	205	TRUE	FALSE
206_fwd	0	0	206	TRUE	TRUE	67
207_fwd	0	0	207	TRUE	FALSE
208_fwd	1	0	208	TRUE	FALSE
209_fwd	0	0	209	TRUE	TRUE	68
210_fwd	4	7	210	TRUE	FALSE
211_fwd	3	4	211	TRUE	FALSE
212_fwd	1	4	212	TRUE	TRUE	69
213_fwd	66	62	213	TRUE	FALSE
214_fwd	0	0	214	TRUE	FALSE
215_fwd	0	0	215	TRUE	TRUE	70
216_fwd	4	0	216	TRUE	FALSE
217_fwd	1	7	217	TRUE	FALSE
218_fwd	6	5	218	TRUE	TRUE	71
219_fwd	0	1	219	TRUE	FALSE
220_fwd	1	2	220	TRUE	FALSE
221_fwd	0	1	221	TRUE	TRUE	72
222_fwd	16	14	222	TRUE	FALSE
223_fwd	1	1	223	TRUE	FALSE
224_fwd	1	0	224	TRUE	TRUE	73
225_fwd	0	0	225	TRUE	FALSE
226_fwd	7	1	226	TRUE	FALSE
227_fwd	2	0	227	TRUE	TRUE	74
228_fwd	7	4	228	TRUE	FALSE
229_fwd	1	1	229	TRUE	FALSE
230_fwd	0	1	230	TRUE	TRUE	75
231_fwd	10	11	231	TRUE	FALSE
232_fwd	8	12	232	TRUE	FALSE
233_fwd	5	7	233	TRUE	TRUE	76
234_fwd	0	0	234	TRUE	FALSE
235_fwd	2	3	235	TRUE	FALSE
236_fwd	4	7	236	TRUE	TRUE	77
237_fwd	0	0	237	TRUE	FALSE
238_fwd	0	1	238	TRUE	FALSE
239_fwd	1	2	239	TRUE	TRUE	78
240_fwd	14	5	240	TRUE	FALSE
241_fwd	0	0	241	TRUE	FALSE
242_fwd	1	1	242	TRUE	TRUE	79
243_fwd	0	0	243	TRUE	FALSE
244_fwd	0	0	244	TRUE	FALSE
245_fwd	6	4	245	TRUE	TRUE	80
246_fwd	0	0	246	TRUE	FALSE
247_fwd	1	2	247	TRUE	FALSE
248_fwd	0	0	248	TRUE	TRUE	81
249_fwd	17	11	249	TRUE	FALSE
250_fwd	49	62	250	TRUE	FALSE
251_fwd	34	27	251	TRUE	TRUE	82
252_fwd	3	6	252	TRUE	FALSE
253_fwd	0	0	253	TRUE	FALSE
254_fwd	0	0	254	TRUE	TRUE	83
255_fwd	0	0	255	TRUE	FALSE
256_fwd	0	0	256	TRUE	FALSE
257_fwd	0	0	257	TRUE	TRUE	84
258_fwd	0	0	258	TRUE	FALSE
259_fwd	3	2	259	TRUE	FALSE
260_fwd	0	0	260	TRUE	TRUE	85
261_fwd	0	0	261	TRUE	FALSE
262_fwd	0	0	262	TRUE	FALSE
263_fwd	0	2	263	TRUE	TRUE	86
264_fwd	42	29	264	TRUE	FALSE
265_fwd	56	48	265	TRUE	FALSE
266_fwd	3	7	266	TRUE	TRUE	87
267_fwd	6	2	267	TRUE	FALSE
268_fwd	0	0	268	TRUE	FALSE
269_fwd	0	0	269	TRUE	TRUE	88
270_fwd	5	3	270	TRUE	FALSE
271_fwd	1	0	271	TRUE	FALSE
272_fwd	0	0	272	TRUE	TRUE	89
273_fwd	1	3	273	TRUE	FALSE
274_fwd	11	14	274	TRUE	FALSE
275_fwd	6	7	275	TRUE	TRUE	90
276_fwd	0	0	276	TRUE	FALSE
277_fwd	1	1	277	TRUE	FALSE
278_fwd	0	0	278	TRUE	TRUE	91
279_fwd	5	9	279	TRUE	FALSE
280_fwd	8	7	280	TRUE	FALSE
281_fwd	0	0	281	TRUE	TRUE	92
282_fwd	0	0	282	TRUE	FALSE
283_fwd	2	1	283	TRUE	FALSE
284_fwd	0	0	284	TRUE	TRUE	93
285_fwd	2	1	285	TRUE	FALSE
286_fwd	0	0	286	TRUE	FALSE
287_fwd	6	4	287	TRUE	TRUE	94
288_fwd	81	71	288	TRUE	FALSE
289_fwd	24	29	289	TRUE	FALSE
290_fwd	4	1	290	TRUE	TRUE	95
291_fwd	2	3	291	TRUE	FALSE
292_fwd	0	0	292	TRUE	FALSE
293_fwd	0	0	293	TRUE	TRUE	96
294_fwd	3	2	294	TRUE	FALSE
295_fwd	0	0	295	TRUE	FALSE
296_fwd	2	2	296	TRUE	TRUE	97
297_fwd	29	29	297	TRUE	FALSE
298_fwd	10	25	298	TRUE	FALSE
299_fwd	5	4	299	TRUE	TRUE	98
300_fwd	3	4	300	TRUE	FALSE
301_fwd	2	1	301	TRUE	FALSE
302_fwd	1	0	302	TRUE	TRUE	99
303_fwd	7	5	303	TRUE	FALSE
304_fwd	0	0	304	TRUE	FALSE
305_fwd	0	0	305	TRUE	TRUE	100
306_fwd	15	18	306	TRUE	FALSE
307_fwd	1	2	307	TRUE	FALSE
308_fwd	13	13	308	TRUE	TRUE	101
309_fwd	42	53	309	TRUE	FALSE
310_fwd	1	2	310	TRUE	FALSE
311_fwd	2	1	311	TRUE	TRUE	102
312_fwd	17	7	312	TRUE	FALSE
313_fwd	1	1	313	TRUE	FALSE
314_fwd	1	4	314	TRUE	TRUE	103
315_fwd	1	5	315	TRUE	FALSE
316_fwd	0	2	316	TRUE	FALSE
317_fwd	4	5	317	TRUE	TRUE	104
318_fwd	0	0	318	TRUE	FALSE
319_fwd	0	0	319	TRUE	FALSE
320_fwd	0	1	320	TRUE	TRUE	105
321_fwd	0	1	321	TRUE	FALSE
322_fwd	0	0	322	TRUE	FALSE
323_fwd	4	0	323	TRUE	TRUE	106
324_fwd	22	29	324	TRUE	FALSE
325_fwd	0	1	325	TRUE	FALSE
326_fwd	0	0	326	TRUE	TRUE	107
327_fwd	8	15	327	TRUE	FALSE
328_fwd	32	38	328	TRUE	FALSE
329_fwd	2	4	329	TRUE	TRUE	108
330_fwd	0	0	330	TRUE	FALSE
331_fwd	0	0	331	TRUE	FALSE
332_fwd	2	2	332	TRUE	TRUE	109
333_fwd	4	1	333	TRUE	FALSE
334_fwd	1	6	334	TRUE	FALSE
335_fwd	20	22	335	TRUE	TRUE	110
336_fwd	7	9	336	TRUE	FALSE
337_fwd	0	0	337	TRUE	FALSE
338_fwd	3	1	338	TRUE	TRUE	111
339_fwd	5	8	339	TRUE	FALSE
340_fwd	3	4	340	TRUE	FALSE
341_fwd	1	2	341	TRUE	TRUE	112
342_fwd	1	0	342	TRUE	FALSE
343_fwd	9	4	343	TRUE	FALSE
344_fwd	4	4	344	TRUE	TRUE	113
345_fwd	0	0	345	TRUE	FALSE
346_fwd	22	9	346	TRUE	FALSE
347_fwd	0	0	347	TRUE	TRUE	114
348_fwd	0	0	348	TRUE	FALSE
349_fwd	36	24	349	TRUE	FALSE
350_fwd	6	2	350	TRUE	TRUE	115
351_fwd	1	2	351	TRUE	FALSE
352_fwd	27	29	352	TRUE	FALSE
353_fwd	8	21	353	TRUE	TRUE	116
354_fwd	0	0	354	TRUE	FALSE
355_fwd	3	1	355	TRUE	FALSE
356_fwd	0	0	356	TRUE	TRUE	117
357_fwd	14	14	357	TRUE	FALSE
358_fwd	2	0	358	TRUE	FALSE
359_fwd	0	3	359	TRUE	TRUE	118
360_fwd	14	10	360	TRUE	FALSE
361_fwd	0	0	361	TRUE	FALSE
362_fwd	0	0	362	TRUE	TRUE	119
363_fwd	1	3	363	TRUE	FALSE
364_fwd	1	1	364	TRUE	FALSE
365_fwd	0	4	365	TRUE	TRUE	120
366_fwd	3	0	366	TRUE	FALSE
367_fwd	0	0	367	TRUE	FALSE
368_fwd	1	0	368	TRUE	TRUE	121
369_fwd	2	1	369	TRUE	FALSE
370_fwd	14	6	370	TRUE	FALSE
371_fwd	0	1	371	TRUE	TRUE	122
372_fwd	0	1	372	TRUE	FALSE
373_fwd	18	15	373	TRUE	FALSE
374_fwd	1	2	374	TRUE	TRUE	123
375_fwd	2	3	375	TRUE	FALSE
376_fwd	28	12	376	TRUE	FALSE
377_fwd	5	14	377	TRUE	TRUE	124
378_fwd	0	0	378	TRUE	FALSE
379_fwd	0	0	379	TRUE	FALSE
380_fwd	0	1	380	TRUE	TRUE	125
381_fwd	3	1	381	TRUE	FALSE
382_fwd	16	11	382	TRUE	FALSE
383_fwd	1	1	383	TRUE	TRUE	126
384_fwd	1	0	384	TRUE	FALSE
385_fwd	1	1	385	TRUE	FALSE
386_fwd	0	0	386	TRUE	TRUE	127
387_fwd	0	0	387	TRUE	FALSE
388_fwd	0	0	388	TRUE	FALSE
389_fwd	0	0	389	TRUE	TRUE	128
390_fwd	0	0	390	TRUE	FALSE
391_fwd	0	0	391	TRUE	FALSE
392_fwd	2	0	392	TRUE	TRUE	129
393_fwd	8	8	393	TRUE	FALSE
394_fwd	16	14	394	TRUE	FALSE
395_fwd	4	4	395	TRUE	TRUE	130
396_fwd	0	1	396	TRUE	FALSE
397_fwd	5	7	397	TRUE	FALSE
398_fwd	1	0	398	TRUE	TRUE	131
399_fwd	2	5	399	TRUE	FALSE
400_fwd	0	0	400	TRUE	FALSE
401_fwd	0	0	401	TRUE	TRUE	132
402_fwd	0	0	402	TRUE	FALSE
403_fwd	0	0	403	TRUE	FALSE
404_fwd	0	0	404	TRUE	TRUE	133
405_fwd	5	3	405	TRUE	FALSE
406_fwd	13	9	406	TRUE	FALSE
407_fwd	30	25	407	TRUE	TRUE	134
408_fwd	3	7	408	TRUE	FALSE
409_fwd	17	10	409	TRUE	FALSE
410_fwd	4	5	410	TRUE	TRUE	135
411_fwd	7	4	411	TRUE	FALSE
412_fwd	4	7	412	TRUE	FALSE
413_fwd	7	3	413	TRUE	TRUE	136
414_fwd	1	0	414	TRUE	FALSE
415_fwd	0	0	415	TRUE	FALSE
416_fwd	0	0	416	TRUE	TRUE	137
417_fwd	2	3	417	TRUE	FALSE
418_fwd	4	3	418	TRUE	FALSE
419_fwd	0	0	419	TRUE	TRUE	138
420_fwd	1	7	420	TRUE	FALSE
421_fwd	3	3	421	TRUE	FALSE
422_fwd	0	1	422	TRUE	TRUE	139
423_fwd	6	5	423	TRUE	FALSE
424_fwd	3	1	424	TRUE	FALSE
425_fwd	1	0	425	TRUE	TRUE	140
426_fwd	0	0	426	TRUE	FALSE
427_fwd	1	2	427	TRUE	FALSE
428_fwd	2	0	428	TRUE	TRUE	141
429_fwd	0	0	429	TRUE	FALSE
430_fwd	3	2	430	TRUE	FALSE
431_fwd	2	3	431	TRUE	TRUE	142
432_fwd	1	1	432	TRUE	FALSE
433_fwd	5	9	433	TRUE	FALSE
434_fwd	2	2	434	TRUE	TRUE	143
435_fwd	3	1	435	TRUE	FALSE
436_fwd	0	0	436	TRUE	FALSE
437_fwd	0	0	437	TRUE	TRUE	144
438_fwd	10	4	438	TRUE	FALSE
439_fwd	0	0	439	TRUE	FALSE
440_fwd	1	3	440	TRUE	TRUE	145
441_fwd	1	0	441	TRUE	FALSE
442_fwd	3	1	442	TRUE	FALSE
443_fwd	7	5	443	TRUE	TRUE	146
444_fwd	9	9	444	TRUE	FALSE
445_fwd	14	3	445	TRUE	FALSE
446_fwd	5	5	446	TRUE	TRUE	147
447_fwd	1	2	447	TRUE	FALSE
448_fwd	3	5	448	TRUE	FALSE
449_fwd	3	4	449	TRUE	TRUE	148
450_fwd	0	0	450	TRUE	FALSE
451_fwd	2	1	451	TRUE	FALSE
452_fwd	1	0	452	TRUE	TRUE	149
453_fwd	5	2	453	TRUE	FALSE
454_fwd	1	3	454	TRUE	FALSE
455_fwd	8	10	455	TRUE	TRUE	150
456_fwd	1	5	456	TRUE	FALSE
457_fwd	2	1	457	TRUE	FALSE
458_fwd	0	0	458	TRUE	TRUE	151
459_fwd	46	25	459	TRUE	FALSE
460_fwd	19	20	460	TRUE	FALSE
461_fwd	14	7	461	TRUE	TRUE	152
462_fwd	9	5	462	TRUE	FALSE
463_fwd	4	3	463	TRUE	FALSE
464_fwd	0	0	464	TRUE	TRUE	153
465_fwd	3	3	465	TRUE	FALSE
466_fwd	4	2	466	TRUE	FALSE
467_fwd	0	0	467	TRUE	TRUE	154
468_fwd	3	3	468	TRUE	FALSE
469_fwd	40	36	469	TRUE	FALSE
470_fwd	1	3	470	TRUE	TRUE	155
471_fwd	11	6	471	TRUE	FALSE
472_fwd	5	4	472	TRUE	FALSE
473_fwd	0	0	473	TRUE	TRUE	156
474_fwd	0	0	474	TRUE	FALSE
475_fwd	0	0	475	TRUE	FALSE
476_fwd	5	2	476	TRUE	TRUE	157
477_fwd	0	0	477	TRUE	FALSE
478_fwd	2	1	478	TRUE	FALSE
479_fwd	9	8	479	TRUE	TRUE	158
480_fwd	39	27	480	TRUE	FALSE
481_fwd	12	8	481	TRUE	FALSE
482_fwd	1	3	482	TRUE	TRUE	159
483_fwd	0	0	483	TRUE	FALSE
484_fwd	35	24	484	TRUE	FALSE
485_fwd	5	5	485	TRUE	TRUE	160
486_fwd	5	4	486	TRUE	FALSE
487_fwd	2	0	487	TRUE	FALSE
488_fwd	0	1	488	TRUE	TRUE	161
489_fwd	0	0	489	TRUE	FALSE
490_fwd	0	0	490	TRUE	FALSE
491_fwd	1	1	491	TRUE	TRUE	162
492_fwd	6	1	492	TRUE	FALSE
493_fwd	1	1	493	TRUE	FALSE
494_fwd	4	3	494	TRUE	TRUE	163
495_fwd	13	7	495	TRUE	FALSE
496_fwd	0	0	496	TRUE	FALSE
497_fwd	2	0	497	TRUE	TRUE	164
498_fwd	8	8	498	TRUE	FALSE
499_fwd	0	1	499	TRUE	FALSE
500_fwd	2	1	500	TRUE	TRUE	165
501_fwd	68	70	501	TRUE	FALSE
502_fwd	70	60	502	TRUE	FALSE
503_fwd	14	10	503	TRUE	TRUE	166
504_fwd	9	15	504	TRUE	FALSE
505_fwd	0	0	505	TRUE	FALSE
506_fwd	0	0	506	TRUE	TRUE	167
507_fwd	0	0	507	TRUE	FALSE
508_fwd	1	3	508	TRUE	FALSE
509_fwd	0	0	509	TRUE	TRUE	168
510_fwd	5	8	510	TRUE	FALSE
511_fwd	12	7	511	TRUE	FALSE
512_fwd	4	5	512	TRUE	TRUE	169
513_fwd	0	1	513	TRUE	FALSE
514_fwd	0	0	514	TRUE	FALSE
515_fwd	2	2	515	TRUE	TRUE	170
516_fwd	12	12	516	TRUE	FALSE
517_fwd	3	6	517	TRUE	FALSE
518_fwd	0	0	518	TRUE	TRUE	171
519_fwd	23	21	519	TRUE	FALSE
520_fwd	21	16	520	TRUE	FALSE
521_fwd	0	0	521	TRUE	TRUE	172
522_fwd	18	4	522	TRUE	FALSE
523_fwd	0	0	523	TRUE	FALSE
524_fwd	0	0	524	TRUE	TRUE	173
525_fwd	0	1	525	TRUE	FALSE
526_fwd	0	0	526	TRUE	FALSE
527_fwd	4	2	527	TRUE	TRUE	174
528_fwd	21	19	528	TRUE	FALSE
529_fwd	5	7	529	TRUE	FALSE
530_fwd	6	5	530	TRUE	TRUE	175
531_fwd	9	13	531	TRUE	FALSE
532_fwd	4	3	532	TRUE	FALSE
533_fwd	1	1	533	TRUE	TRUE	176
534_fwd	8	5	534	TRUE	FALSE
535_fwd	1	1	535	TRUE	FALSE
536_fwd	7	8	536	TRUE	TRUE	177
537_fwd	13	12	537	TRUE	FALSE
538_fwd	0	0	538	TRUE	FALSE
539_fwd	6	2	539	TRUE	TRUE	178
540_fwd	6	3	540	TRUE	FALSE
541_fwd	0	0	541	TRUE	FALSE
542_fwd	0	2	542	TRUE	TRUE	179
543_fwd	0	2	543	TRUE	FALSE
544_fwd	0	0	544	TRUE	FALSE
545_fwd	1	0	545	TRUE	TRUE	180
546_fwd	8	6	546	TRUE	FALSE
547_fwd	0	0	547	TRUE	FALSE
548_fwd	2	0	548	TRUE	TRUE	181
549_fwd	6	5	549	TRUE	FALSE
550_fwd	3	2	550	TRUE	FALSE
551_fwd	30	25	551	TRUE	TRUE	182
552_fwd	25	23	552	TRUE	FALSE
553_fwd	3	2	553	TRUE	FALSE
554_fwd	7	7	554	TRUE	TRUE	183
555_fwd	12	10	555	TRUE	FALSE
556_fwd	11	15	556	TRUE	FALSE
557_fwd	7	5	557	TRUE	TRUE	184
558_fwd	2	3	558	TRUE	FALSE
559_fwd	0	0	559	TRUE	FALSE
560_fwd	0	0	560	TRUE	TRUE	185
561_fwd	6	3	561	TRUE	FALSE
562_fwd	0	0	562	TRUE	FALSE
563_fwd	1	0	563	TRUE	TRUE	186
564_fwd	3	0	564	TRUE	FALSE
565_fwd	0	0	565	TRUE	FALSE
566_fwd	16	20	566	TRUE	TRUE	187
567_fwd	37	25	567	TRUE	FALSE
568_fwd	0	0	568	TRUE	FALSE
569_fwd	4	2	569	TRUE	TRUE	188
570_fwd	1	0	570	TRUE	FALSE
571_fwd	1	0	571	TRUE	FALSE
572_fwd	2	3	572	TRUE	TRUE	189
573_fwd	0	0	573	TRUE	FALSE
574_fwd	0	3	574	TRUE	FALSE
575_fwd	0	0	575	TRUE	TRUE	190
576_fwd	0	0	576	TRUE	FALSE
577_fwd	5	7	577	TRUE	FALSE
578_fwd	11	3	578	TRUE	TRUE	191
579_fwd	5	7	579	TRUE	FALSE
580_fwd	1	2	580	TRUE	FALSE
581_fwd	0	0	581	TRUE	TRUE	192
582_fwd	3	2	582	TRUE	FALSE
583_fwd	8	6	583	TRUE	FALSE
584_fwd	4	5	584	TRUE	TRUE	193
585_fwd	0	0	585	TRUE	FALSE
586_fwd	0	3	586	TRUE	FALSE
587_fwd	3	2	587	TRUE	TRUE	194
588_fwd	0	0	588	TRUE	FALSE
589_fwd	1	1	589	TRUE	FALSE
590_fwd	0	3	590	TRUE	TRUE	195
591_fwd	3	3	591	TRUE	FALSE
592_fwd	9	7	592	TRUE	FALSE
593_fwd	38	49	593	TRUE	TRUE	196
594_fwd	3	0	594	TRUE	FALSE
595_fwd	0	0	595	TRUE	FALSE
596_fwd	3	3	596	TRUE	TRUE	197
597_fwd	6	9	597	TRUE	FALSE
598_fwd	0	0	598	TRUE	FALSE
599_fwd	1	1	599	TRUE	TRUE	198
600_fwd	6	8	600	TRUE	FALSE
601_fwd	8	11	601	TRUE	FALSE
602_fwd	14	21	602	TRUE	TRUE	199
603_fwd	2	1	603	TRUE	FALSE
604_fwd	0	0	604	TRUE	FALSE
605_fwd	3	0	605	TRUE	TRUE	200
606_fwd	2	3	606	TRUE	FALSE
607_fwd	0	0	607	TRUE	FALSE
608_fwd	0	1	608	TRUE	TRUE	201
609_fwd	0	0	609	TRUE	FALSE
610_fwd	0	2	610	TRUE	FALSE
611_fwd	0	0	611	TRUE	TRUE	202
612_fwd	9	12	612	TRUE	FALSE
613_fwd	7	6	613	TRUE	FALSE
614_fwd	0	0	614	TRUE	TRUE	203
615_fwd	4	6	615	TRUE	FALSE
616_fwd	9	7	616	TRUE	FALSE
617_fwd	31	40	617	TRUE	TRUE	204
618_fwd	7	10	618	TRUE	FALSE
619_fwd	1	2	619	TRUE	FALSE
620_fwd	9	11	620	TRUE	TRUE	205
621_fwd	2	2	621	TRUE	FALSE
622_fwd	1	0	622	TRUE	FALSE
623_fwd	5	2	623	TRUE	TRUE	206
624_fwd	21	26	624	TRUE	FALSE
625_fwd	15	15	625	TRUE	FALSE
626_fwd	23	14	626	TRUE	TRUE	207
627_fwd	38	43	627	TRUE	FALSE
628_fwd	0	0	628	TRUE	FALSE
629_fwd	14	9	629	TRUE	TRUE	208
630_fwd	3	2	630	TRUE	FALSE
631_fwd	28	26	631	TRUE	FALSE
632_fwd	20	22	632	TRUE	TRUE	209
633_fwd	12	17	633	TRUE	FALSE
634_fwd	0	0	634	TRUE	FALSE
635_fwd	0	0	635	TRUE	TRUE	210
636_fwd	24	20	636	TRUE	FALSE
637_fwd	0	3	637	TRUE	FALSE
638_fwd	3	0	638	TRUE	TRUE	211
639_fwd	6	9	639	TRUE	FALSE
640_fwd	3	3	640	TRUE	FALSE
641_fwd	40	36	641	TRUE	TRUE	212
642_fwd	8	6	642	TRUE	FALSE
643_fwd	0	0	643	TRUE	FALSE
644_fwd	30	34	644	TRUE	TRUE	213
645_fwd	8	1	645	TRUE	FALSE
646_fwd	3	9	646	TRUE	FALSE
647_fwd	15	7	647	TRUE	TRUE	214
648_fwd	8	11	648	TRUE	FALSE
649_fwd	0	0	649	TRUE	FALSE
650_fwd	0	1	650	TRUE	TRUE	215
651_fwd	0	0	651	TRUE	FALSE
652_fwd	5	4	652	TRUE	FALSE
653_fwd	14	11	653	TRUE	TRUE	216
654_fwd	1	4	654	TRUE	FALSE
655_fwd	6	6	655	TRUE	FALSE
656_fwd	3	5	656	TRUE	TRUE	217
657_fwd	0	0	657	TRUE	FALSE
658_fwd	1	0	658	TRUE	FALSE
659_fwd	7	6	659	TRUE	TRUE	218
660_fwd	5	3	660	TRUE	FALSE
661_fwd	0	0	661	TRUE	FALSE
662_fwd	0	0	662	TRUE	TRUE	219
663_fwd	11	5	663	TRUE	FALSE
664_fwd	0	1	664	TRUE	FALSE
665_fwd	15	5	665	TRUE	TRUE	220
666_fwd	35	30	666	TRUE	FALSE
667_fwd	0	0	667	TRUE	FALSE
668_fwd	13	8	668	TRUE	TRUE	221
669_fwd	37	38	669	TRUE	FALSE
670_fwd	0	0	670	TRUE	FALSE
671_fwd	1	2	671	TRUE	TRUE	222
672_fwd	0	0	672	TRUE	FALSE
673_fwd	5	1	673	TRUE	FALSE
674_fwd	15	16	674	TRUE	TRUE	223
675_fwd	0	3	675	TRUE	FALSE
676_fwd	16	11	676	TRUE	FALSE
677_fwd	15	7	677	TRUE	TRUE	224
678_fwd	1	0	678	TRUE	FALSE
679_fwd	0	0	679	TRUE	FALSE
680_fwd	4	2	680	TRUE	TRUE	225
681_fwd	0	0	681	TRUE	FALSE
682_fwd	0	0	682	TRUE	FALSE
683_fwd	10	5	683	TRUE	TRUE	226
684_fwd	3	3	684	TRUE	FALSE
685_fwd	0	0	685	TRUE	FALSE
686_fwd	0	0	686	TRUE	TRUE	227
687_fwd	1	5	687	TRUE	FALSE
688_fwd	0	0	688	TRUE	FALSE
689_fwd	2	2	689	TRUE	TRUE	228
690_fwd	16	15	690	TRUE	FALSE
691_fwd	0	0	691	TRUE	FALSE
692_fwd	0	0	692	TRUE	TRUE	229
693_fwd	6	2	693	TRUE	FALSE
694_fwd	24	26	694	TRUE	FALSE
695_fwd	24	11	695	TRUE	TRUE	230
696_fwd	0	0	696	TRUE	FALSE
697_fwd	27	29	697	TRUE	FALSE
698_fwd	3	6	698	TRUE	TRUE	231
699_fwd	0	0	699	TRUE	FALSE
700_fwd	6	2	700	TRUE	FALSE
701_fwd	1	0	701	TRUE	TRUE	232
702_fwd	4	5	702	TRUE	FALSE
703_fwd	31	26	703	TRUE	FALSE
704_fwd	0	0	704	TRUE	TRUE	233
705_fwd	0	1	705	TRUE	FALSE
706_fwd	3	3	706	TRUE	FALSE
707_fwd	8	11	707	TRUE	TRUE	234
708_fwd	10	25	708	TRUE	FALSE
709_fwd	0	0	709	TRUE	FALSE
710_fwd	3	5	710	TRUE	TRUE	235
711_fwd	8	7	711	TRUE	FALSE
712_fwd	0	0	712	TRUE	FALSE
713_fwd	5	6	713	TRUE	TRUE	236
714_fwd	12	12	714	TRUE	FALSE
715_fwd	0	0	715	TRUE	FALSE
716_fwd	2	2	716	TRUE	TRUE	237
717_fwd	6	12	717	TRUE	FALSE
718_fwd	6	11	718	TRUE	FALSE
719_fwd	128	132	719	TRUE	TRUE	238
720_fwd	30	39	720	TRUE	FALSE
721_fwd	1	2	721	TRUE	FALSE
722_fwd	4	2	722	TRUE	TRUE	239
723_fwd	13	15	723	TRUE	FALSE
724_fwd	6	10	724	TRUE	FALSE
725_fwd	1	1	725	TRUE	TRUE	240
726_fwd	3	0	726	TRUE	FALSE
727_fwd	0	0	727	TRUE	FALSE
728_fwd	12	7	728	TRUE	TRUE	241
729_fwd	1	4	729	TRUE	FALSE
730_fwd	0	0	730	TRUE	FALSE
731_fwd	0	0	731	TRUE	TRUE	242
732_fwd	9	4	732	TRUE	FALSE
733_fwd	1	0	733	TRUE	FALSE
734_fwd	6	6	734	TRUE	TRUE	243
735_fwd	74	65	735	TRUE	FALSE
736_fwd	4	5	736	TRUE	FALSE
737_fwd	13	11	737	TRUE	TRUE	244
738_fwd	25	17	738	TRUE	FALSE
739_fwd	0	0	739	TRUE	FALSE
740_fwd	28	26	740	TRUE	TRUE	245
741_fwd	0	0	741	TRUE	FALSE
742_fwd	12	10	742	TRUE	FALSE
743_fwd	34	28	743	TRUE	TRUE	246
744_fwd	0	0	744	TRUE	FALSE
745_fwd	2	1	745	TRUE	FALSE
746_fwd	6	2	746	TRUE	TRUE	247
747_fwd	4	4	747	TRUE	FALSE
748_fwd	21	17	748	TRUE	FALSE
749_fwd	8	9	749	TRUE	TRUE	248
750_fwd	4	6	750	TRUE	FALSE
751_fwd	66	73	751	TRUE	FALSE
752_fwd	16	9	752	TRUE	TRUE	249
753_fwd	0	0	753	TRUE	FALSE
754_fwd	1	2	754	TRUE	FALSE
755_fwd	1	0	755	TRUE	TRUE	250
756_fwd	1	0	756	TRUE	FALSE
757_fwd	0	0	757	TRUE	FALSE
758_fwd	3	0	758	TRUE	TRUE	251
759_fwd	3	8	759	TRUE	FALSE
760_fwd	11	13	760	TRUE	FALSE
761_fwd	32	32	761	TRUE	TRUE	252
762_fwd	10	15	762	TRUE	FALSE
763_fwd	0	0	763	TRUE	FALSE
764_fwd	1	0	764	TRUE	TRUE	253
765_fwd	10	4	765	TRUE	FALSE
766_fwd	2	0	766	TRUE	FALSE
767_fwd	0	0	767	TRUE	TRUE	254
768_fwd	0	0	768	TRUE	FALSE
769_fwd	14	15	769	TRUE	FALSE
770_fwd	3	1	770	TRUE	TRUE	255
771_fwd	0	0	771	TRUE	FALSE
772_fwd	3	8	772	TRUE	FALSE
773_fwd	0	5	773	TRUE	TRUE	256
774_fwd	1	2	774	TRUE	FALSE
775_fwd	5	7	775	TRUE	FALSE
776_fwd	0	0	776	TRUE	TRUE	257
777_fwd	0	0	777	TRUE	FALSE
778_fwd	3	3	778	TRUE	FALSE
779_fwd	2	0	779	TRUE	TRUE	258
780_fwd	0	0	780	TRUE	FALSE
781_fwd	0	0	781	TRUE	FALSE
782_fwd	3	1	782	TRUE	TRUE	259
783_fwd	3	1	783	TRUE	FALSE
784_fwd	0	0	784	TRUE	FALSE
785_fwd	10	5	785	TRUE	TRUE	260
786_fwd	10	9	786	TRUE	FALSE
787_fwd	3	2	787	TRUE	FALSE
788_fwd	4	6	788	TRUE	TRUE	261
789_fwd	8	4	789	TRUE	FALSE
790_fwd	8	14	790	TRUE	FALSE
791_fwd	0	0	791	TRUE	TRUE	262
792_fwd	2	0	792	TRUE	FALSE
793_fwd	8	7	793	TRUE	FALSE
794_fwd	31	23	794	TRUE	TRUE	263
795_fwd	0	0	795	TRUE	FALSE
796_fwd	6	3	796	TRUE	FALSE
797_fwd	9	11	797	TRUE	TRUE	264
798_fwd	6	4	798	TRUE	FALSE
799_fwd	14	20	799	TRUE	FALSE
800_fwd	9	10	800	TRUE	TRUE	265
801_fwd	24	27	801	TRUE	FALSE
802_fwd	0	0	802	TRUE	FALSE
803_fwd	5	11	803	TRUE	TRUE	266
804_fwd	2	4	804	TRUE	FALSE
805_fwd	0	0	805	TRUE	FALSE
806_fwd	4	3	806	TRUE	TRUE	267
807_fwd	1	1	807	TRUE	FALSE
808_fwd	0	0	808	TRUE	FALSE
809_fwd	1	2	809	TRUE	TRUE	268
810_fwd	2	0	810	TRUE	FALSE
811_fwd	0	0	811	TRUE	FALSE
812_fwd	14	19	812	TRUE	TRUE	269
813_fwd	8	10	813	TRUE	FALSE
814_fwd	2	2	814	TRUE	FALSE
815_fwd	27	32	815	TRUE	TRUE	270
816_fwd	10	8	816	TRUE	FALSE
817_fwd	4	4	817	TRUE	FALSE
818_fwd	0	0	818	TRUE	TRUE	271
819_fwd	0	0	819	TRUE	FALSE
820_fwd	4	3	820	TRUE	FALSE
821_fwd	8	3	821	TRUE	TRUE	272
822_fwd	0	0	822	TRUE	FALSE
823_fwd	0	0	823	TRUE	FALSE
824_fwd	4	0	824	TRUE	TRUE	273
825_fwd	0	0	825	TRUE	FALSE
826_fwd	1	2	826	TRUE	FALSE
827_fwd	3	2	827	TRUE	TRUE	274
828_fwd	7	4	828	TRUE	FALSE
829_fwd	0	0	829	TRUE	FALSE
830_fwd	0	0	830	TRUE	TRUE	275
831_fwd	1	0	831	TRUE	FALSE
832_fwd	11	6	832	TRUE	FALSE
833_fwd	11	14	833	TRUE	TRUE	276
834_fwd	2	0	834	TRUE	FALSE
835_fwd	1	3	835	TRUE	FALSE
836_fwd	10	8	836	TRUE	TRUE	277
837_fwd	0	0	837	TRUE	FALSE
838_fwd	5	4	838	TRUE	FALSE
839_fwd	0	0	839	TRUE	TRUE	278
840_fwd	0	1	840	TRUE	FALSE
841_fwd	0	1	841	TRUE	FALSE
842_fwd	1	1	842	TRUE	TRUE	279
843_fwd	0	0	843	TRUE	FALSE
844_fwd	0	0	844	TRUE	FALSE
845_fwd	0	4	845	TRUE	TRUE	280
846_fwd	13	12	846	TRUE	FALSE
847_fwd	9	12	847	TRUE	FALSE
848_fwd	28	20	848	TRUE	TRUE	281
849_fwd	45	51	849	TRUE	FALSE
850_fwd	0	0	850	TRUE	FALSE
851_fwd	0	0	851	TRUE	TRUE	282
852_fwd	0	0	852	TRUE	FALSE
853_fwd	0	0	853	TRUE	FALSE
854_fwd	0	0	854	TRUE	TRUE	283
855_fwd	0	0	855	TRUE	FALSE
856_fwd	0	4	856	TRUE	FALSE
857_fwd	0	0	857	TRUE	TRUE	284
858_fwd	43	47	858	TRUE	FALSE
859_fwd	10	11	859	TRUE	FALSE
860_fwd	23	19	860	TRUE	TRUE	285
861_fwd	8	11	861	TRUE	FALSE
862_fwd	13	21	862	TRUE	FALSE
863_fwd	11	11	863	TRUE	TRUE	286
864_fwd	0	0	864	TRUE	FALSE
865_fwd	0	0	865	TRUE	FALSE
866_fwd	10	6	866	TRUE	TRUE	287
867_fwd	20	29	867	TRUE	FALSE
868_fwd	0	0	868	TRUE	FALSE
869_fwd	0	0	869	TRUE	TRUE	288
870_fwd	16	17	870	TRUE	FALSE
871_fwd	2	8	871	TRUE	FALSE
872_fwd	4	5	872	TRUE	TRUE	289
873_fwd	0	0	873	TRUE	FALSE
874_fwd	0	0	874	TRUE	FALSE
875_fwd	1	0	875	TRUE	TRUE	290
876_fwd	2	2	876	TRUE	FALSE
877_fwd	8	14	877	TRUE	FALSE
878_fwd	23	21	878	TRUE	TRUE	291
879_fwd	2	1	879	TRUE	FALSE
880_fwd	1	1	880	TRUE	FALSE
881_fwd	7	11	881	TRUE	TRUE	292
882_fwd	3	1	882	TRUE	FALSE
883_fwd	2	3	883	TRUE	FALSE
884_fwd	1	0	884	TRUE	TRUE	293
885_fwd	0	0	885	TRUE	FALSE
886_fwd	0	0	886	TRUE	FALSE
887_fwd	7	1	887	TRUE	TRUE	294
888_fwd	2	5	888	TRUE	FALSE
889_fwd	0	0	889	TRUE	FALSE
890_fwd	0	0	890	TRUE	TRUE	295
891_fwd	8	8	891	TRUE	FALSE
892_fwd	4	2	892	TRUE	FALSE
893_fwd	9	6	893	TRUE	TRUE	296
894_fwd	6	3	894	TRUE	FALSE
895_fwd	0	0	895	TRUE	FALSE
896_fwd	9	5	896	TRUE	TRUE	297
897_fwd	6	2	897	TRUE	FALSE
898_fwd	1	0	898	TRUE	FALSE
899_fwd	0	0	899	TRUE	TRUE	298
900_fwd	0	0	900	TRUE	FALSE
901_fwd	10	11	901	TRUE	FALSE
902_fwd	1	0	902	TRUE	TRUE	299
903_fwd	13	10	903	TRUE	FALSE
904_fwd	5	9	904	TRUE	FALSE
905_fwd	17	9	905	TRUE	TRUE	300
906_fwd	6	5	906	TRUE	FALSE
907_fwd	0	2	907	TRUE	FALSE
908_fwd	0	1	908	TRUE	TRUE	301
909_fwd	5	3	909	TRUE	FALSE
910_fwd	0	0	910	TRUE	FALSE
911_fwd	13	11	911	TRUE	TRUE	302
912_fwd	1	1	912	TRUE	FALSE
913_fwd	1	0	913	TRUE	FALSE
914_fwd	18	20	914	TRUE	TRUE	303
915_fwd	0	0	915	TRUE	FALSE
916_fwd	13	5	916	TRUE	FALSE
917_fwd	6	3	917	TRUE	TRUE	304
918_fwd	4	2	918	TRUE	FALSE
919_fwd	20	23	919	TRUE	FALSE
920_fwd	7	12	920	TRUE	TRUE	305
921_fwd	0	0	921	TRUE	FALSE
922_fwd	0	2	922	TRUE	FALSE
923_fwd	0	0	923	TRUE	TRUE	306
924_fwd	0	0	924	TRUE	FALSE
925_fwd	1	0	925	TRUE	FALSE
926_fwd	2	3	926	TRUE	TRUE	307
927_fwd	14	14	927	TRUE	FALSE
928_fwd	0	0	928	TRUE	FALSE
929_fwd	25	13	929	TRUE	TRUE	308
930_fwd	60	46	930	TRUE	FALSE
931_fwd	6	6	931	TRUE	FALSE
932_fwd	5	11	932	TRUE	TRUE	309
933_fwd	0	0	933	TRUE	FALSE
934_fwd	0	0	934	TRUE	FALSE
935_fwd	4	0	935	TRUE	TRUE	310
936_fwd	6	1	936	TRUE	FALSE
937_fwd	0	1	937	TRUE	FALSE
938_fwd	0	0	938	TRUE	TRUE	311
939_fwd	0	0	939	TRUE	FALSE
940_fwd	21	16	940	TRUE	FALSE
941_fwd	21	26	941	TRUE	TRUE	312
942_fwd	1	1	942	TRUE	FALSE
943_fwd	0	0	943	TRUE	FALSE
944_fwd	3	3	944	TRUE	TRUE	313
945_fwd	0	0	945	TRUE	FALSE
946_fwd	0	0	946	TRUE	FALSE
947_fwd	2	3	947	TRUE	TRUE	314
948_fwd	1	0	948	TRUE	FALSE
949_fwd	0	0	949	TRUE	FALSE
950_fwd	0	0	950	TRUE	TRUE	315
951_fwd	4	3	951	TRUE	FALSE
952_fwd	82	79	952	TRUE	FALSE
953_fwd	3	3	953	TRUE	TRUE	316
954_fwd	18	17	954	TRUE	FALSE
955_fwd	8	5	955	TRUE	FALSE
956_fwd	0	0	956	TRUE	TRUE	317
957_fwd	0	0	957	TRUE	FALSE
958_fwd	0	0	958	TRUE	FALSE
959_fwd	1	2	959	TRUE	TRUE	318
960_fwd	7	6	960	TRUE	FALSE
961_fwd	0	1	961	TRUE	FALSE
962_fwd	53	72	962	TRUE	TRUE	319
963_fwd	18	14	963	TRUE	FALSE
964_fwd	1	2	964	TRUE	FALSE
965_fwd	17	13	965	TRUE	TRUE	320
966_fwd	0	0	966	TRUE	FALSE
967_fwd	0	0	967	TRUE	FALSE
968_fwd	2	5	968	TRUE	TRUE	321
969_fwd	1	2	969	TRUE	FALSE
970_fwd	5	4	970	TRUE	FALSE
971_fwd	24	30	971	TRUE	TRUE	322
972_fwd	5	2	972	TRUE	FALSE
973_fwd	0	0	973	TRUE	FALSE
974_fwd	0	0	974	TRUE	TRUE	323
975_fwd	0	0	975	TRUE	FALSE
976_fwd	0	0	976	TRUE	FALSE
977_fwd	0	0	977	TRUE	TRUE	324
978_fwd	0	0	978	TRUE	FALSE
979_fwd	1	2	979	TRUE	FALSE
980_fwd	1	3	980	TRUE	TRUE	325
981_fwd	123	81	981	TRUE	FALSE
982_fwd	14	7	982	TRUE	FALSE
983_fwd	2	1	983	TRUE	TRUE	326
984_fwd	0	1	984	TRUE	FALSE
985_fwd	1	1	985	TRUE	FALSE
986_fwd	0	0	986	TRUE	TRUE	327
987_fwd	1	1	987	TRUE	FALSE
988_fwd	0	0	988	TRUE	FALSE
989_fwd	0	0	989	TRUE	TRUE	328
990_fwd	15	10	990	TRUE	FALSE
991_fwd	1	1	991	TRUE	FALSE
992_fwd	3	2	992	TRUE	TRUE	329
993_fwd	0	0	993	TRUE	FALSE
994_fwd	0	0	994	TRUE	FALSE
995_fwd	12	2	995	TRUE	TRUE	330
996_fwd	1	0	996	TRUE	FALSE
997_fwd	6	4	997	TRUE	FALSE
998_fwd	11	11	998	TRUE	TRUE	331
999_fwd	2	2	999	TRUE	FALSE
1000_fwd	13	12	1000	TRUE	FALSE
1001_fwd	18	10	1001	TRUE	TRUE	332
1002_fwd	1	1	1002	TRUE	FALSE
1003_fwd	0	0	1003	TRUE	FALSE
1004_fwd	0	1	1004	TRUE	TRUE	333
1005_fwd	0	0	1005	TRUE	FALSE
1006_fwd	0	0	1006	TRUE	FALSE
1007_fwd	0	1	1007	TRUE	TRUE	334
1008_fwd	18	6	1008	TRUE	FALSE
1009_fwd	27	31	1009	TRUE	FALSE
1010_fwd	2	13	1010	TRUE	TRUE	335
1011_fwd	10	2	1011	TRUE	FALSE
1012_fwd	2	9	1012	TRUE	FALSE
1013_fwd	9	0	1013	TRUE	TRUE	336
1014_fwd	0	0	1014	TRUE	FALSE
1015_fwd	0	0	1015	TRUE	FALSE
1016_fwd	0	0	1016	TRUE	TRUE	337
1017_fwd	2	1	1017	TRUE	FALSE
1018_fwd	4	3	1018	TRUE	FALSE
1019_fwd	4	3	1019	TRUE	TRUE	338
1020_fwd	3	3	1020	TRUE	FALSE
1021_fwd	1	0	1021	TRUE	FALSE
1022_fwd	0	0	1022	TRUE	TRUE	339
1023_fwd	1	0	1023	TRUE	FALSE
1024_fwd	1	0	1024	TRUE	FALSE
1025_fwd	0	0	1025	TRUE	TRUE	340
1026_fwd	37	20	1026	TRUE	FALSE
1027_fwd	22	19	1027	TRUE	FALSE
1028_fwd	0	2	1028	TRUE	TRUE	341
1029_fwd	11	9	1029	TRUE	FALSE
1030_fwd	0	0	1030	TRUE	FALSE
1031_fwd	0	0	1031	TRUE	TRUE	342
1032_fwd	0	0	1032	TRUE	FALSE
1033_fwd	0	1	1033	TRUE	FALSE
1034_fwd	28	24	1034	TRUE	TRUE	343
1035_fwd	44	47	1035	TRUE	FALSE
1036_fwd	0	2	1036	TRUE	FALSE
1037_fwd	15	21	1037	TRUE	TRUE	344
1038_fwd	15	12	1038	TRUE	FALSE
1039_fwd	4	4	1039	TRUE	FALSE
1040_fwd	3	4	1040	TRUE	TRUE	345
1041_fwd	0	0	1041	TRUE	FALSE
1042_fwd	4	2	1042	TRUE	FALSE
1043_fwd	19	19	1043	TRUE	TRUE	346
1044_fwd	20	20	1044	TRUE	FALSE
1045_fwd	18	18	1045	TRUE	FALSE
1046_fwd	60	66	1046	TRUE	TRUE	347
1047_fwd	8	8	1047	TRUE	FALSE
1048_fwd	2	1	1048	TRUE	FALSE
1049_fwd	7	8	1049	TRUE	TRUE	348
1050_fwd	0	0	1050	TRUE	FALSE
1051_fwd	0	0	1051	TRUE	FALSE
1052_fwd	0	0	1052	TRUE	TRUE	349
1053_fwd	1	1	1053	TRUE	FALSE
1054_fwd	0	0	1054	TRUE	FALSE
1055_fwd	0	0	1055	TRUE	TRUE	350
1056_fwd	4	1	1056	TRUE	FALSE
1057_fwd	0	2	1057	TRUE	FALSE
1058_fwd	22	22	1058	TRUE	TRUE	351
1059_fwd	16	16	1059	TRUE	FALSE
1060_fwd	0	0	1060	TRUE	FALSE
1061_fwd	34	37	1061	TRUE	TRUE	352
1062_fwd	9	8	1062	TRUE	FALSE
1063_fwd	1	2	1063	TRUE	FALSE
1064_fwd	0	0	1064	TRUE	TRUE	353
1065_fwd	0	0	1065	TRUE	FALSE
1066_fwd	0	1	1066	TRUE	FALSE
1067_fwd	0	0	1067	TRUE	TRUE	354
1068_fwd	1	1	1068	TRUE	FALSE
1069_fwd	1	0	1069	TRUE	FALSE
1070_fwd	0	0	1070	TRUE	TRUE	355
1071_fwd	29	22	1071	TRUE	FALSE
1072_fwd	3	7	1072	TRUE	FALSE
1073_fwd	2	5	1073	TRUE	TRUE	356
1074_fwd	0	0	1074	TRUE	FALSE
1075_fwd	0	1	1075	TRUE	FALSE
1076_fwd	2	2	1076	TRUE	TRUE	357
1077_fwd	1	0	1077	TRUE	FALSE
1078_fwd	0	0	1078	TRUE	FALSE
1079_fwd	6	5	1079	TRUE	TRUE	358
1080_fwd	23	21	1080	TRUE	FALSE
1081_fwd	0	0	1081	TRUE	FALSE
1082_fwd	2	1	1082	TRUE	TRUE	359
1083_fwd	1	1	1083	TRUE	FALSE
1084_fwd	0	0	1084	TRUE	FALSE
1085_fwd	0	0	1085	TRUE	TRUE	360
1086_fwd	0	0	1086	TRUE	FALSE
1087_fwd	0	1	1087	TRUE	FALSE
1088_fwd	4	2	1088	TRUE	TRUE	361
1089_fwd	32	40	1089	TRUE	FALSE
1090_fwd	30	21	1090	TRUE	FALSE
1091_fwd	37	40	1091	TRUE	TRUE	362
1092_fwd	0	0	1092	TRUE	FALSE
1093_fwd	0	0	1093	TRUE	FALSE
1094_fwd	0	0	1094	TRUE	TRUE	363
1095_fwd	0	0	1095	TRUE	FALSE
1096_fwd	0	0	1096	TRUE	FALSE
1097_fwd	2	2	1097	TRUE	TRUE	364
1098_fwd	2	4	1098	TRUE	FALSE
1099_fwd	8	9	1099	TRUE	FALSE
1100_fwd	6	7	1100	TRUE	TRUE	365
1101_fwd	15	23	1101	TRUE	FALSE
1102_fwd	8	13	1102	TRUE	FALSE
1103_fwd	6	5	1103	TRUE	TRUE	366
1104_fwd	0	0	1104	TRUE	FALSE
1105_fwd	0	0	1105	TRUE	FALSE
1106_fwd	0	1	1106	TRUE	TRUE	367
1107_fwd	13	15	1107	TRUE	FALSE
1108_fwd	3	6	1108	TRUE	FALSE
1109_fwd	0	0	1109	TRUE	TRUE	368
1110_fwd	1	1	1110	TRUE	FALSE
1111_fwd	0	0	1111	TRUE	FALSE
1112_fwd	10	20	1112	TRUE	TRUE	369
1113_fwd	3	2	1113	TRUE	FALSE
1114_fwd	1	0	1114	TRUE	FALSE
1115_fwd	10	14	1115	TRUE	TRUE	370
1116_fwd	10	14	1116	TRUE	FALSE
1117_fwd	0	1	1117	TRUE	FALSE
1118_fwd	10	10	1118	TRUE	TRUE
1119_fwd	0	0	1119	TRUE	FALSE
1120_fwd	4	2	1120	TRUE	FALSE
2_rev	0	0	2	FALSE	TRUE
3_rev	0	0	3	FALSE	FALSE
4_rev	0	0	4	FALSE	FALSE
5_rev	0	5	5	FALSE	TRUE
6_rev	1	0	6	FALSE	FALSE
7_rev	4	10	7	FALSE	FALSE
8_rev	6	8	8	FALSE	TRUE
9_rev	0	0	9	FALSE	FALSE
10_rev	1	1	10	FALSE	FALSE
11_rev	0	1	11	FALSE	TRUE
12_rev	0	0	12	FALSE	FALSE
13_rev	0	0	13	FALSE	FALSE
14_rev	5	6	14	FALSE	TRUE
15_rev	2	14	15	FALSE	FALSE
16_rev	0	0	16	FALSE	FALSE
17_rev	1	1	17	FALSE	TRUE
18_rev	9	14	18	FALSE	FALSE
19_rev	1	4	19	FALSE	FALSE
20_rev	9	21	20	FALSE	TRUE
21_rev	5	12	21	FALSE	FALSE
22_rev	2	0	22	FALSE	FALSE
23_rev	1	3	23	FALSE	TRUE
24_rev	2	6	24	FALSE	FALSE
25_rev	1	0	25	FALSE	FALSE
26_rev	0	0	26	FALSE	TRUE
27_rev	1	2	27	FALSE	FALSE
28_rev	20	40	28	FALSE	FALSE
29_rev	80	121	29	FALSE	TRUE
30_rev	0	1	30	FALSE	FALSE
31_rev	7	5	31	FALSE	FALSE
32_rev	2	7	32	FALSE	TRUE
33_rev	0	0	33	FALSE	FALSE
34_rev	0	3	34	FALSE	FALSE
35_rev	4	8	35	FALSE	TRUE
36_rev	12	23	36	FALSE	FALSE
37_rev	49	59	37	FALSE	FALSE
38_rev	3	3	38	FALSE	TRUE
39_rev	3	2	39	FALSE	FALSE
40_rev	0	0	40	FALSE	FALSE
41_rev	0	1	41	FALSE	TRUE
42_rev	16	10	42	FALSE	FALSE
43_rev	0	0	43	FALSE	FALSE
44_rev	9	14	44	FALSE	TRUE
45_rev	50	71	45	FALSE	FALSE
46_rev	8	10	46	FALSE	FALSE
47_rev	8	25	47	FALSE	TRUE
48_rev	42	28	48	FALSE	FALSE
49_rev	0	0	49	FALSE	FALSE
50_rev	0	0	50	FALSE	TRUE
51_rev	12	15	51	FALSE	FALSE
52_rev	0	2	52	FALSE	FALSE
53_rev	11	8	53	FALSE	TRUE
54_rev	11	14	54	FALSE	FALSE
55_rev	2	2	55	FALSE	FALSE
56_rev	4	1	56	FALSE	TRUE
57_rev	55	43	57	FALSE	FALSE
58_rev	0	0	58	FALSE	FALSE
59_rev	0	0	59	FALSE	TRUE
60_rev	4	4	60	FALSE	FALSE
61_rev	1	0	61	FALSE	FALSE
62_rev	20	19	62	FALSE	TRUE
63_rev	96	119	63	FALSE	FALSE
64_rev	9	11	64	FALSE	FALSE
65_rev	0	0	65	FALSE	TRUE
66_rev	1	3	66	FALSE	FALSE
67_rev	1	0	67	FALSE	FALSE
68_rev	20	29	68	FALSE	TRUE
69_rev	10	3	69	FALSE	FALSE
70_rev	2	0	70	FALSE	FALSE
71_rev	12	12	71	FALSE	TRUE
72_rev	56	58	72	FALSE	FALSE
73_rev	0	0	73	FALSE	FALSE
74_rev	4	4	74	FALSE	TRUE
75_rev	0	2	75	FALSE	FALSE
76_rev	0	0	76	FALSE	FALSE
77_rev	35	15	77	FALSE	TRUE
78_rev	38	29	78	FALSE	FALSE
79_rev	8	5	79	FALSE	FALSE
80_rev	10	11	80	FALSE	TRUE
81_rev	24	15	81	FALSE	FALSE
82_rev	1	1	82	FALSE	FALSE
83_rev	5	4	83	FALSE	TRUE
84_rev	0	0	84	FALSE	FALSE
85_rev	0	0	85	FALSE	FALSE
86_rev	0	0	86	FALSE	TRUE
87_rev	0	0	87	FALSE	FALSE
88_rev	2	0	88	FALSE	FALSE
89_rev	7	10	89	FALSE	TRUE
90_rev	35	40	90	FALSE	FALSE
91_rev	0	1	91	FALSE	FALSE
92_rev	3	2	92	FALSE	TRUE
93_rev	4	2	93	FALSE	FALSE
94_rev	0	0	94	FALSE	FALSE
95_rev	0	0	95	FALSE	TRUE
96_rev	0	1	96	FALSE	FALSE
97_rev	0	0	97	FALSE	FALSE
98_rev	0	0	98	FALSE	TRUE
99_rev	15	13	99	FALSE	FALSE
100_rev	1	5	100	FALSE	FALSE
101_rev	32	46	101	FALSE	TRUE
102_rev	130	144	102	FALSE	FALSE
103_rev	19	18	103	FALSE	FALSE
104_rev	1	5	104	FALSE	TRUE
105_rev	0	0	105	FALSE	FALSE
106_rev	0	0	106	FALSE	FALSE
107_rev	0	1	107	FALSE	TRUE
108_rev	5	3	108	FALSE	FALSE
109_rev	0	0	109	FALSE	FALSE
110_rev	0	0	110	FALSE	TRUE
111_rev	0	0	111	FALSE	FALSE
112_rev	0	0	112	FALSE	FALSE
113_rev	26	23	113	FALSE	TRUE
114_rev	1	3	114	FALSE	FALSE
115_rev	6	9	115	FALSE	FALSE
116_rev	61	62	116	FALSE	TRUE
117_rev	10	5	117	FALSE	FALSE
118_rev	0	0	118	FALSE	FALSE
119_rev	9	4	119	FALSE	TRUE
120_rev	2	7	120	FALSE	FALSE
121_rev	0	0	121	FALSE	FALSE
122_rev	1	2	122	FALSE	TRUE
123_rev	1	3	123	FALSE	FALSE
124_rev	1	0	124	FALSE	FALSE
125_rev	13	9	125	FALSE	TRUE
126_rev	14	20	126	FALSE	FALSE
127_rev	63	88	127	FALSE	FALSE
128_rev	65	67	128	FALSE	TRUE
129_rev	17	16	129	FALSE	FALSE
130_rev	0	0	130	FALSE	FALSE
131_rev	0	0	131	FALSE	TRUE
132_rev	0	0	132	FALSE	FALSE
133_rev	0	3	133	FALSE	FALSE
134_rev	0	0	134	FALSE	TRUE
135_rev	2	5	135	FALSE	FALSE
136_rev	16	18	136	FALSE	FALSE
137_rev	84	126	137	FALSE	TRUE
138_rev	20	12	138	FALSE	FALSE
139_rev	7	3	139	FALSE	FALSE
140_rev	1	3	140	FALSE	TRUE
141_rev	7	2	141	FALSE	FALSE
142_rev	1	1	142	FALSE	FALSE
143_rev	0	0	143	FALSE	TRUE
144_rev	0	0	144	FALSE	FALSE
145_rev	0	0	145	FALSE	FALSE
146_rev	0	0	146	FALSE	TRUE
147_rev	0	0	147	FALSE	FALSE
148_rev	1	2	148	FALSE	FALSE
149_rev	2	0	149	FALSE	TRUE
150_rev	20	15	150	FALSE	FALSE
151_rev	16	20	151	FALSE	FALSE
152_rev	7	6	152	FALSE	TRUE
153_rev	13	24	153	FALSE	FALSE
154_rev	0	0	154	FALSE	FALSE
155_rev	4	5	155	FALSE	TRUE
156_rev	0	0	156	FALSE	FALSE
157_rev	0	0	157	FALSE	FALSE
158_rev	5	10	158	FALSE	TRUE
159_rev	18	15	159	FALSE	FALSE
160_rev	5	4	160	FALSE	FALSE
161_rev	10	16	161	FALSE	TRUE
162_rev	0	0	162	FALSE	FALSE
163_rev	0	3	163	FALSE	FALSE
164_rev	4	4	164	FALSE	TRUE
165_rev	0	0	165	FALSE	FALSE
166_rev	0	0	166	FALSE	FALSE
167_rev	3	2	167	FALSE	TRUE
168_rev	55	66	168	FALSE	FALSE
169_rev	2	9	169	FALSE	FALSE
170_rev	2	4	170	FALSE	TRUE
171_rev	0	3	171	FALSE	FALSE
172_rev	0	0	172	FALSE	FALSE
173_rev	0	0	173	FALSE	TRUE
174_rev	6	10	174	FALSE	FALSE
175_rev	0	0	175	FALSE	FALSE
176_rev	4	2	176	FALSE	TRUE
177_rev	18	17	177	FALSE	FALSE
178_rev	37	32	178	FALSE	FALSE
179_rev	77	74	179	FALSE	TRUE
180_rev	47	43	180	FALSE	FALSE
181_rev	0	0	181	FALSE	FALSE
182_rev	1	0	182	FALSE	TRUE
183_rev	0	0	183	FALSE	FALSE
184_rev	0	0	184	FALSE	FALSE
185_rev	6	12	185	FALSE	TRUE
186_rev	0	0	186	FALSE	FALSE
187_rev	0	0	187	FALSE	FALSE
188_rev	5	9	188	FALSE	TRUE
189_rev	3	5	189	FALSE	FALSE
190_rev	1	3	190	FALSE	FALSE
191_rev	35	55	191	FALSE	TRUE
192_rev	23	27	192	FALSE	FALSE
193_rev	26	20	193	FALSE	FALSE
194_rev	8	8	194	FALSE	TRUE
195_rev	2	5	195	FALSE	FALSE
196_rev	1	1	196	FALSE	FALSE
197_rev	0	0	197	FALSE	TRUE
198_rev	3	7	198	FALSE	FALSE
199_rev	0	0	199	FALSE	FALSE
200_rev	2	4	200	FALSE	TRUE
201_rev	5	8	201	FALSE	FALSE
202_rev	0	0	202	FALSE	FALSE
203_rev	0	0	203	FALSE	TRUE
204_rev	30	31	204	FALSE	FALSE
205_rev	3	1	205	FALSE	FALSE
206_rev	0	0	206	FALSE	TRUE
207_rev	1	4	207	FALSE	FALSE
208_rev	0	0	208	FALSE	FALSE
209_rev	1	0	209	FALSE	TRUE
210_rev	15	13	210	FALSE	FALSE
211_rev	2	0	211	FALSE	FALSE
212_rev	4	6	212	FALSE	TRUE
213_rev	112	117	213	FALSE	FALSE
214_rev	0	0	214	FALSE	FALSE
215_rev	0	2	215	FALSE	TRUE
216_rev	10	12	216	FALSE	FALSE
217_rev	4	2	217	FALSE	FALSE
218_rev	4	13	218	FALSE	TRUE
219_rev	4	6	219	FALSE	FALSE
220_rev	0	1	220	FALSE	FALSE
221_rev	0	0	221	FALSE	TRUE
222_rev	38	34	222	FALSE	FALSE
223_rev	1	0	223	FALSE	FALSE
224_rev	0	0	224	FALSE	TRUE
225_rev	0	0	225	FALSE	FALSE
226_rev	1	3	226	FALSE	FALSE
227_rev	1	1	227	FALSE	TRUE
228_rev	4	12	228	FALSE	FALSE
229_rev	0	0	229	FALSE	FALSE
230_rev	0	1	230	FALSE	TRUE
231_rev	46	44	231	FALSE	FALSE
232_rev	14	7	232	FALSE	FALSE
233_rev	5	7	233	FALSE	TRUE
234_rev	0	0	234	FALSE	FALSE
235_rev	0	1	235	FALSE	FALSE
236_rev	8	17	236	FALSE	TRUE
237_rev	0	0	237	FALSE	FALSE
238_rev	0	3	238	FALSE	FALSE
239_rev	0	0	239	FALSE	TRUE
240_rev	11	13	240	FALSE	FALSE
241_rev	0	0	241	FALSE	FALSE
242_rev	0	0	242	FALSE	TRUE
243_rev	0	0	243	FALSE	FALSE
244_rev	0	0	244	FALSE	FALSE
245_rev	2	1	245	FALSE	TRUE
246_rev	0	0	246	FALSE	FALSE
247_rev	2	2	247	FALSE	FALSE
248_rev	2	4	248	FALSE	TRUE
249_rev	17	19	249	FALSE	FALSE
250_rev	28	33	250	FALSE	FALSE
251_rev	58	76	251	FALSE	TRUE
252_rev	11	6	252	FALSE	FALSE
253_rev	0	0	253	FALSE	FALSE
254_rev	0	1	254	FALSE	TRUE
255_rev	0	0	255	FALSE	FALSE
256_rev	5	5	256	FALSE	FALSE
257_rev	0	0	257	FALSE	TRUE
258_rev	0	0	258	FALSE	FALSE
259_rev	2	0	259	FALSE	FALSE
260_rev	0	2	260	FALSE	TRUE
261_rev	0	1	261	FALSE	FALSE
262_rev	1	1	262	FALSE	FALSE
263_rev	0	0	263	FALSE	TRUE
264_rev	44	34	264	FALSE	FALSE
265_rev	35	29	265	FALSE	FALSE
266_rev	11	14	266	FALSE	TRUE
267_rev	3	1	267	FALSE	FALSE
268_rev	0	0	268	FALSE	FALSE
269_rev	0	0	269	FALSE	TRUE
270_rev	1	1	270	FALSE	FALSE
271_rev	0	0	271	FALSE	FALSE
272_rev	0	0	272	FALSE	TRUE
273_rev	4	3	273	FALSE	FALSE
274_rev	4	2	274	FALSE	FALSE
275_rev	11	10	275	FALSE	TRUE
276_rev	1	1	276	FALSE	FALSE
277_rev	1	1	277	FALSE	FALSE
278_rev	0	0	278	FALSE	TRUE
279_rev	11	10	279	FALSE	FALSE
280_rev	7	15	280	FALSE	FALSE
281_rev	0	1	281	FALSE	TRUE
282_rev	1	1	282	FALSE	FALSE
283_rev	1	0	283	FALSE	FALSE
284_rev	1	1	284	FALSE	TRUE
285_rev	1	0	285	FALSE	FALSE
286_rev	0	0	286	FALSE	FALSE
287_rev	3	12	287	FALSE	TRUE
288_rev	132	160	288	FALSE	FALSE
289_rev	25	32	289	FALSE	FALSE
290_rev	2	4	290	FALSE	TRUE
291_rev	1	4	291	FALSE	FALSE
292_rev	0	1	292	FALSE	FALSE
293_rev	0	0	293	FALSE	TRUE
294_rev	12	9	294	FALSE	FALSE
295_rev	0	0	295	FALSE	FALSE
296_rev	13	25	296	FALSE	TRUE
297_rev	47	38	297	FALSE	FALSE
298_rev	25	12	298	FALSE	FALSE
299_rev	2	5	299	FALSE	TRUE
300_rev	9	5	300	FALSE	FALSE
301_rev	2	0	301	FALSE	FALSE
302_rev	0	0	302	FALSE	TRUE
303_rev	3	9	303	FALSE	FALSE
304_rev	0	0	304	FALSE	FALSE
305_rev	0	0	305	FALSE	TRUE
306_rev	14	18	306	FALSE	FALSE
307_rev	1	0	307	FALSE	FALSE
308_rev	20	18	308	FALSE	TRUE
309_rev	75	85	309	FALSE	FALSE
310_rev	0	0	310	FALSE	FALSE
311_rev	3	5	311	FALSE	TRUE
312_rev	13	9	312	FALSE	FALSE
313_rev	1	2	313	FALSE	FALSE
314_rev	3	5	314	FALSE	TRUE
315_rev	5	6	315	FALSE	FALSE
316_rev	0	1	316	FALSE	FALSE
317_rev	15	8	317	FALSE	TRUE
318_rev	0	0	318	FALSE	FALSE
319_rev	0	0	319	FALSE	FALSE
320_rev	0	0	320	FALSE	TRUE
321_rev	0	2	321	FALSE	FALSE
322_rev	1	0	322	FALSE	FALSE
323_rev	2	3	323	FALSE	TRUE
324_rev	62	55	324	FALSE	FALSE
325_rev	10	6	325	FALSE	FALSE
326_rev	3	6	326	FALSE	TRUE
327_rev	10	10	327	FALSE	FALSE
328_rev	28	25	328	FALSE	FALSE
329_rev	6	6	329	FALSE	TRUE
330_rev	0	0	330	FALSE	FALSE
331_rev	0	0	331	FALSE	FALSE
332_rev	0	0	332	FALSE	TRUE
333_rev	2	7	333	FALSE	FALSE
334_rev	8	4	334	FALSE	FALSE
335_rev	31	23	335	FALSE	TRUE
336_rev	13	15	336	FALSE	FALSE
337_rev	0	0	337	FALSE	FALSE
338_rev	7	3	338	FALSE	TRUE
339_rev	6	5	339	FALSE	FALSE
340_rev	4	0	340	FALSE	FALSE
341_rev	17	7	341	FALSE	TRUE
342_rev	2	2	342	FALSE	FALSE
343_rev	6	1	343	FALSE	FALSE
344_rev	5	10	344	FALSE	TRUE
345_rev	0	0	345	FALSE	FALSE
346_rev	14	9	346	FALSE	FALSE
347_rev	0	1	347	FALSE	TRUE
348_rev	0	0	348	FALSE	FALSE
349_rev	33	22	349	FALSE	FALSE
350_rev	7	3	350	FALSE	TRUE
351_rev	5	7	351	FALSE	FALSE
352_rev	36	32	352	FALSE	FALSE
353_rev	8	8	353	FALSE	TRUE
354_rev	0	0	354	FALSE	FALSE
355_rev	0	0	355	FALSE	FALSE
356_rev	0	0	356	FALSE	TRUE
357_rev	4	7	357	FALSE	FALSE
358_rev	0	0	358	FALSE	FALSE
359_rev	0	0	359	FALSE	TRUE
360_rev	7	10	360	FALSE	FALSE
361_rev	0	0	361	FALSE	FALSE
362_rev	4	4	362	FALSE	TRUE
363_rev	5	1	363	FALSE	FALSE
364_rev	0	0	364	FALSE	FALSE
365_rev	6	4	365	FALSE	TRUE
366_rev	0	0	366	FALSE	FALSE
367_rev	0	0	367	FALSE	FALSE
368_rev	0	0	368	FALSE	TRUE
369_rev	2	1	369	FALSE	FALSE
370_rev	4	3	370	FALSE	FALSE
371_rev	1	1	371	FALSE	TRUE
372_rev	0	0	372	FALSE	FALSE
373_rev	5	10	373	FALSE	FALSE
374_rev	6	2	374	FALSE	TRUE
375_rev	1	0	375	FALSE	FALSE
376_rev	15	18	376	FALSE	FALSE
377_rev	2	8	377	FALSE	TRUE
378_rev	0	0	378	FALSE	FALSE
379_rev	3	2	379	FALSE	FALSE
380_rev	0	0	380	FALSE	TRUE
381_rev	1	1	381	FALSE	FALSE
382_rev	5	13	382	FALSE	FALSE
383_rev	9	7	383	FALSE	TRUE
384_rev	0	0	384	FALSE	FALSE
385_rev	0	0	385	FALSE	FALSE
386_rev	0	0	386	FALSE	TRUE
387_rev	0	0	387	FALSE	FALSE
388_rev	0	0	388	FALSE	FALSE
389_rev	0	0	389	FALSE	TRUE
390_rev	0	0	390	FALSE	FALSE
391_rev	0	0	391	FALSE	FALSE
392_rev	2	0	392	FALSE	TRUE
393_rev	1	11	393	FALSE	FALSE
394_rev	13	12	394	FALSE	FALSE
395_rev	3	3	395	FALSE	TRUE
396_rev	1	2	396	FALSE	FALSE
397_rev	2	3	397	FALSE	FALSE
398_rev	0	1	398	FALSE	TRUE
399_rev	4	6	399	FALSE	FALSE
400_rev	0	0	400	FALSE	FALSE
401_rev	0	0	401	FALSE	TRUE
402_rev	0	0	402	FALSE	FALSE
403_rev	0	0	403	FALSE	FALSE
404_rev	0	0	404	FALSE	TRUE
405_rev	0	1	405	FALSE	FALSE
406_rev	6	4	406	FALSE	FALSE
407_rev	39	29	407	FALSE	TRUE
408_rev	4	1	408	FALSE	FALSE
409_rev	6	4	409	FALSE	FALSE
410_rev	2	1	410	FALSE	TRUE
411_rev	7	1	411	FALSE	FALSE
412_rev	5	6	412	FALSE	FALSE
413_rev	9	9	413	FALSE	TRUE
414_rev	0	0	414	FALSE	FALSE
415_rev	0	0	415	FALSE	FALSE
416_rev	0	0	416	FALSE	TRUE
417_rev	2	1	417	FALSE	FALSE
418_rev	1	0	418	FALSE	FALSE
419_rev	0	0	419	FALSE	TRUE
420_rev	1	1	420	FALSE	FALSE
421_rev	1	1	421	FALSE	FALSE
422_rev	0	0	422	FALSE	TRUE
423_rev	1	3	423	FALSE	FALSE
424_rev	2	2	424	FALSE	FALSE
425_rev	4	1	425	FALSE	TRUE
426_rev	0	0	426	FALSE	FALSE
427_rev	1	1	427	FALSE	FALSE
428_rev	3	3	428	FALSE	TRUE
429_rev	0	0	429	FALSE	FALSE
430_rev	1	0	430	FALSE	FALSE
431_rev	3	6	431	FALSE	TRUE
432_rev	1	0	432	FALSE	FALSE
433_rev	5	3	433	FALSE	FALSE
434_rev	5	4	434	FALSE	TRUE
435_rev	1	2	435	FALSE	FALSE
436_rev	0	4	436	FALSE	FALSE
437_rev	0	2	437	FALSE	TRUE
438_rev	9	12	438	FALSE	FALSE
439_rev	2	1	439	FALSE	FALSE
440_rev	2	0	440	FALSE	TRUE
441_rev	0	0	441	FALSE	FALSE
442_rev	0	0	442	FALSE	FALSE
443_rev	5	9	443	FALSE	TRUE
444_rev	5	5	444	FALSE	FALSE
445_rev	10	12	445	FALSE	FALSE
446_rev	3	6	446	FALSE	TRUE
447_rev	5	3	447	FALSE	FALSE
448_rev	0	2	448	FALSE	FALSE
449_rev	15	16	449	FALSE	TRUE
450_rev	0	0	450	FALSE	FALSE
451_rev	1	3	451	FALSE	FALSE
452_rev	2	1	452	FALSE	TRUE
453_rev	0	0	453	FALSE	FALSE
454_rev	3	4	454	FALSE	FALSE
455_rev	5	7	455	FALSE	TRUE
456_rev	2	2	456	FALSE	FALSE
457_rev	0	1	457	FALSE	FALSE
458_rev	0	0	458	FALSE	TRUE
459_rev	23	22	459	FALSE	FALSE
460_rev	7	6	460	FALSE	FALSE
461_rev	14	11	461	FALSE	TRUE
462_rev	4	4	462	FALSE	FALSE
463_rev	1	2	463	FALSE	FALSE
464_rev	1	3	464	FALSE	TRUE
465_rev	0	0	465	FALSE	FALSE
466_rev	4	2	466	FALSE	FALSE
467_rev	0	0	467	FALSE	TRUE
468_rev	0	6	468	FALSE	FALSE
469_rev	17	9	469	FALSE	FALSE
470_rev	4	5	470	FALSE	TRUE
471_rev	3	2	471	FALSE	FALSE
472_rev	0	0	472	FALSE	FALSE
473_rev	0	0	473	FALSE	TRUE
474_rev	0	0	474	FALSE	FALSE
475_rev	1	1	475	FALSE	FALSE
476_rev	1	3	476	FALSE	TRUE
477_rev	0	1	477	FALSE	FALSE
478_rev	0	0	478	FALSE	FALSE
479_rev	25	23	479	FALSE	TRUE
480_rev	0	4	480	FALSE	FALSE
481_rev	8	12	481	FALSE	FALSE
482_rev	0	0	482	FALSE	TRUE
483_rev	0	0	483	FALSE	FALSE
484_rev	24	23	484	FALSE	FALSE
485_rev	4	5	485	FALSE	TRUE
486_rev	1	3	486	FALSE	FALSE
487_rev	0	1	487	FALSE	FALSE
488_rev	0	1	488	FALSE	TRUE
489_rev	0	0	489	FALSE	FALSE
490_rev	0	0	490	FALSE	FALSE
491_rev	0	0	491	FALSE	TRUE
492_rev	0	0	492	FALSE	FALSE
493_rev	1	1	493	FALSE	FALSE
494_rev	11	4	494	FALSE	TRUE
495_rev	0	0	495	FALSE	FALSE
496_rev	2	0	496	FALSE	FALSE
497_rev	7	6	497	FALSE	TRUE
498_rev	2	2	498	FALSE	FALSE
499_rev	0	0	499	FALSE	FALSE
500_rev	4	2	500	FALSE	TRUE
501_rev	1	3	501	FALSE	FALSE
502_rev	18	20	502	FALSE	FALSE
503_rev	10	7	503	FALSE	TRUE
504_rev	0	0	504	FALSE	FALSE
505_rev	0	0	505	FALSE	FALSE
506_rev	0	0	506	FALSE	TRUE
507_rev	3	3	507	FALSE	FALSE
508_rev	4	2	508	FALSE	FALSE
509_rev	1	0	509	FALSE	TRUE
510_rev	1	3	510	FALSE	FALSE
511_rev	14	8	511	FALSE	FALSE
512_rev	8	12	512	FALSE	TRUE
513_rev	0	0	513	FALSE	FALSE
514_rev	3	5	514	FALSE	FALSE
515_rev	0	3	515	FALSE	TRUE
516_rev	0	0	516	FALSE	FALSE
517_rev	4	4	517	FALSE	FALSE
518_rev	2	2	518	FALSE	TRUE
519_rev	7	3	519	FALSE	FALSE
520_rev	12	10	520	FALSE	FALSE
521_rev	0	0	521	FALSE	TRUE
522_rev	15	9	522	FALSE	FALSE
523_rev	0	0	523	FALSE	FALSE
524_rev	0	0	524	FALSE	TRUE
525_rev	2	0	525	FALSE	FALSE
526_rev	0	0	526	FALSE	FALSE
527_rev	5	10	527	FALSE	TRUE
528_rev	17	11	528	FALSE	FALSE
529_rev	2	0	529	FALSE	FALSE
530_rev	13	4	530	FALSE	TRUE
531_rev	8	7	531	FALSE	FALSE
532_rev	2	1	532	FALSE	FALSE
533_rev	2	1	533	FALSE	TRUE
534_rev	1	1	534	FALSE	FALSE
535_rev	1	2	535	FALSE	FALSE
536_rev	5	4	536	FALSE	TRUE
537_rev	15	12	537	FALSE	FALSE
538_rev	0	0	538	FALSE	FALSE
539_rev	4	1	539	FALSE	TRUE
540_rev	3	7	540	FALSE	FALSE
541_rev	0	0	541	FALSE	FALSE
542_rev	2	3	542	FALSE	TRUE
543_rev	1	1	543	FALSE	FALSE
544_rev	0	0	544	FALSE	FALSE
545_rev	4	1	545	FALSE	TRUE
546_rev	5	3	546	FALSE	FALSE
547_rev	0	2	547	FALSE	FALSE
548_rev	2	1	548	FALSE	TRUE
549_rev	4	6	549	FALSE	FALSE
550_rev	4	0	550	FALSE	FALSE
551_rev	31	15	551	FALSE	TRUE
552_rev	15	14	552	FALSE	FALSE
553_rev	1	2	553	FALSE	FALSE
554_rev	3	4	554	FALSE	TRUE
555_rev	8	12	555	FALSE	FALSE
556_rev	4	10	556	FALSE	FALSE
557_rev	6	5	557	FALSE	TRUE
558_rev	0	0	558	FALSE	FALSE
559_rev	0	0	559	FALSE	FALSE
560_rev	1	1	560	FALSE	TRUE
561_rev	3	3	561	FALSE	FALSE
562_rev	1	0	562	FALSE	FALSE
563_rev	1	2	563	FALSE	TRUE
564_rev	2	3	564	FALSE	FALSE
565_rev	0	0	565	FALSE	FALSE
566_rev	27	16	566	FALSE	TRUE
567_rev	38	24	567	FALSE	FALSE
568_rev	0	0	568	FALSE	FALSE
569_rev	0	1	569	FALSE	TRUE
570_rev	2	1	570	FALSE	FALSE
571_rev	2	2	571	FALSE	FALSE
572_rev	1	5	572	FALSE	TRUE
573_rev	0	0	573	FALSE	FALSE
574_rev	0	0	574	FALSE	FALSE
575_rev	1	0	575	FALSE	TRUE
576_rev	0	0	576	FALSE	FALSE
577_rev	7	2	577	FALSE	FALSE
578_rev	12	16	578	FALSE	TRUE
579_rev	3	3	579	FALSE	FALSE
580_rev	2	0	580	FALSE	FALSE
581_rev	0	0	581	FALSE	TRUE
582_rev	0	0	582	FALSE	FALSE
583_rev	6	4	583	FALSE	FALSE
584_rev	0	0	584	FALSE	TRUE
585_rev	0	0	585	FALSE	FALSE
586_rev	0	0	586	FALSE	FALSE
587_rev	1	0	587	FALSE	TRUE
588_rev	1	1	588	FALSE	FALSE
589_rev	1	6	589	FALSE	FALSE
590_rev	0	0	590	FALSE	TRUE
591_rev	0	0	591	FALSE	FALSE
592_rev	5	13	592	FALSE	FALSE
593_rev	17	19	593	FALSE	TRUE
594_rev	0	0	594	FALSE	FALSE
595_rev	0	0	595	FALSE	FALSE
596_rev	3	2	596	FALSE	TRUE
597_rev	4	0	597	FALSE	FALSE
598_rev	0	0	598	FALSE	FALSE
599_rev	0	2	599	FALSE	TRUE
600_rev	3	5	600	FALSE	FALSE
601_rev	9	20	601	FALSE	FALSE
602_rev	26	17	602	FALSE	TRUE
603_rev	0	0	603	FALSE	FALSE
604_rev	0	0	604	FALSE	FALSE
605_rev	5	7	605	FALSE	TRUE
606_rev	2	2	606	FALSE	FALSE
607_rev	0	0	607	FALSE	FALSE
608_rev	0	0	608	FALSE	TRUE
609_rev	2	0	609	FALSE	FALSE
610_rev	0	0	610	FALSE	FALSE
611_rev	1	1	611	FALSE	TRUE
612_rev	4	4	612	FALSE	FALSE
613_rev	0	4	613	FALSE	FALSE
614_rev	0	0	614	FALSE	TRUE
615_rev	3	6	615	FALSE	FALSE
616_rev	4	3	616	FALSE	FALSE
617_rev	13	12	617	FALSE	TRUE
618_rev	2	4	618	FALSE	FALSE
619_rev	4	1	619	FALSE	FALSE
620_rev	14	6	620	FALSE	TRUE
621_rev	0	0	621	FALSE	FALSE
622_rev	0	0	622	FALSE	FALSE
623_rev	1	1	623	FALSE	TRUE
624_rev	1	7	624	FALSE	FALSE
625_rev	6	9	625	FALSE	FALSE
626_rev	13	10	626	FALSE	TRUE
627_rev	21	14	627	FALSE	FALSE
628_rev	0	0	628	FALSE	FALSE
629_rev	4	17	629	FALSE	TRUE
630_rev	3	0	630	FALSE	FALSE
631_rev	12	19	631	FALSE	FALSE
632_rev	22	23	632	FALSE	TRUE
633_rev	6	7	633	FALSE	FALSE
634_rev	0	0	634	FALSE	FALSE
635_rev	0	0	635	FALSE	TRUE
636_rev	3	4	636	FALSE	FALSE
637_rev	0	0	637	FALSE	FALSE
638_rev	3	1	638	FALSE	TRUE
639_rev	2	1	639	FALSE	FALSE
640_rev	3	7	640	FALSE	FALSE
641_rev	28	20	641	FALSE	TRUE
642_rev	0	0	642	FALSE	FALSE
643_rev	0	0	643	FALSE	FALSE
644_rev	39	27	644	FALSE	TRUE
645_rev	4	5	645	FALSE	FALSE
646_rev	0	0	646	FALSE	FALSE
647_rev	3	8	647	FALSE	TRUE
648_rev	5	9	648	FALSE	FALSE
649_rev	0	0	649	FALSE	FALSE
650_rev	3	1	650	FALSE	TRUE
651_rev	0	0	651	FALSE	FALSE
652_rev	0	1	652	FALSE	FALSE
653_rev	16	20	653	FALSE	TRUE
654_rev	5	3	654	FALSE	FALSE
655_rev	2	2	655	FALSE	FALSE
656_rev	5	4	656	FALSE	TRUE
657_rev	0	0	657	FALSE	FALSE
658_rev	1	3	658	FALSE	FALSE
659_rev	4	1	659	FALSE	TRUE
660_rev	1	1	660	FALSE	FALSE
661_rev	0	0	661	FALSE	FALSE
662_rev	0	1	662	FALSE	TRUE
663_rev	1	3	663	FALSE	FALSE
664_rev	6	11	664	FALSE	FALSE
665_rev	18	20	665	FALSE	TRUE
666_rev	8	9	666	FALSE	FALSE
667_rev	3	0	667	FALSE	FALSE
668_rev	11	4	668	FALSE	TRUE
669_rev	14	11	669	FALSE	FALSE
670_rev	0	0	670	FALSE	FALSE
671_rev	0	0	671	FALSE	TRUE
672_rev	0	0	672	FALSE	FALSE
673_rev	0	0	673	FALSE	FALSE
674_rev	11	12	674	FALSE	TRUE
675_rev	0	0	675	FALSE	FALSE
676_rev	7	9	676	FALSE	FALSE
677_rev	15	11	677	FALSE	TRUE
678_rev	0	0	678	FALSE	FALSE
679_rev	0	6	679	FALSE	FALSE
680_rev	6	5	680	FALSE	TRUE
681_rev	0	0	681	FALSE	FALSE
682_rev	0	0	682	FALSE	FALSE
683_rev	2	7	683	FALSE	TRUE
684_rev	0	1	684	FALSE	FALSE
685_rev	0	2	685	FALSE	FALSE
686_rev	2	3	686	FALSE	TRUE
687_rev	2	1	687	FALSE	FALSE
688_rev	0	0	688	FALSE	FALSE
689_rev	6	3	689	FALSE	TRUE
690_rev	4	7	690	FALSE	FALSE
691_rev	0	3	691	FALSE	FALSE
692_rev	0	0	692	FALSE	TRUE
693_rev	0	3	693	FALSE	FALSE
694_rev	16	10	694	FALSE	FALSE
695_rev	3	4	695	FALSE	TRUE
696_rev	0	0	696	FALSE	FALSE
697_rev	21	14	697	FALSE	FALSE
698_rev	2	0	698	FALSE	TRUE
699_rev	0	0	699	FALSE	FALSE
700_rev	3	0	700	FALSE	FALSE
701_rev	0	0	701	FALSE	TRUE
702_rev	1	1	702	FALSE	FALSE
703_rev	13	16	703	FALSE	FALSE
704_rev	0	0	704	FALSE	TRUE
705_rev	0	0	705	FALSE	FALSE
706_rev	6	5	706	FALSE	FALSE
707_rev	10	9	707	FALSE	TRUE
708_rev	7	5	708	FALSE	FALSE
709_rev	0	0	709	FALSE	FALSE
710_rev	3	2	710	FALSE	TRUE
711_rev	0	0	711	FALSE	FALSE
712_rev	0	0	712	FALSE	FALSE
713_rev	6	7	713	FALSE	TRUE
714_rev	2	1	714	FALSE	FALSE
715_rev	0	0	715	FALSE	FALSE
716_rev	0	0	716	FALSE	TRUE
717_rev	4	3	717	FALSE	FALSE
718_rev	2	1	718	FALSE	FALSE
719_rev	109	98	719	FALSE	TRUE
720_rev	21	21	720	FALSE	FALSE
721_rev	0	0	721	FALSE	FALSE
722_rev	7	3	722	FALSE	TRUE
723_rev	1	0	723	FALSE	FALSE
724_rev	1	1	724	FALSE	FALSE
725_rev	2	0	725	FALSE	TRUE
726_rev	0	0	726	FALSE	FALSE
727_rev	0	0	727	FALSE	FALSE
728_rev	8	9	728	FALSE	TRUE
729_rev	0	1	729	FALSE	FALSE
730_rev	0	0	730	FALSE	FALSE
731_rev	0	0	731	FALSE	TRUE
732_rev	0	0	732	FALSE	FALSE
733_rev	0	0	733	FALSE	FALSE
734_rev	3	2	734	FALSE	TRUE
735_rev	18	15	735	FALSE	FALSE
736_rev	1	1	736	FALSE	FALSE
737_rev	3	7	737	FALSE	TRUE
738_rev	3	7	738	FALSE	FALSE
739_rev	0	0	739	FALSE	FALSE
740_rev	26	39	740	FALSE	TRUE
741_rev	0	0	741	FALSE	FALSE
742_rev	0	4	742	FALSE	FALSE
743_rev	30	35	743	FALSE	TRUE
744_rev	0	0	744	FALSE	FALSE
745_rev	0	3	745	FALSE	FALSE
746_rev	1	2	746	FALSE	TRUE
747_rev	1	0	747	FALSE	FALSE
748_rev	9	10	748	FALSE	FALSE
749_rev	3	0	749	FALSE	TRUE
750_rev	0	0	750	FALSE	FALSE
751_rev	37	35	751	FALSE	FALSE
752_rev	2	11	752	FALSE	TRUE
753_rev	0	0	753	FALSE	FALSE
754_rev	0	0	754	FALSE	FALSE
755_rev	1	1	755	FALSE	TRUE
756_rev	1	0	756	FALSE	FALSE
757_rev	0	0	757	FALSE	FALSE
758_rev	0	0	758	FALSE	TRUE
759_rev	0	1	759	FALSE	FALSE
760_rev	11	3	760	FALSE	FALSE
761_rev	20	24	761	FALSE	TRUE
762_rev	6	3	762	FALSE	FALSE
763_rev	0	0	763	FALSE	FALSE
764_rev	0	0	764	FALSE	TRUE
765_rev	4	0	765	FALSE	FALSE
766_rev	3	0	766	FALSE	FALSE
767_rev	1	0	767	FALSE	TRUE
768_rev	0	0	768	FALSE	FALSE
769_rev	5	5	769	FALSE	FALSE
770_rev	8	6	770	FALSE	TRUE
771_rev	0	0	771	FALSE	FALSE
772_rev	1	1	772	FALSE	FALSE
773_rev	3	2	773	FALSE	TRUE
774_rev	0	1	774	FALSE	FALSE
775_rev	0	3	775	FALSE	FALSE
776_rev	0	0	776	FALSE	TRUE
777_rev	0	0	777	FALSE	FALSE
778_rev	0	4	778	FALSE	FALSE
779_rev	0	0	779	FALSE	TRUE
780_rev	0	0	780	FALSE	FALSE
781_rev	0	0	781	FALSE	FALSE
782_rev	1	1	782	FALSE	TRUE
783_rev	1	0	783	FALSE	FALSE
784_rev	0	0	784	FALSE	FALSE
785_rev	7	12	785	FALSE	TRUE
786_rev	2	5	786	FALSE	FALSE
787_rev	0	0	787	FALSE	FALSE
788_rev	1	0	788	FALSE	TRUE
789_rev	2	1	789	FALSE	FALSE
790_rev	2	4	790	FALSE	FALSE
791_rev	3	2	791	FALSE	TRUE
792_rev	0	0	792	FALSE	FALSE
793_rev	0	0	793	FALSE	FALSE
794_rev	7	3	794	FALSE	TRUE
795_rev	0	0	795	FALSE	FALSE
796_rev	5	1	796	FALSE	FALSE
797_rev	0	2	797	FALSE	TRUE
798_rev	2	0	798	FALSE	FALSE
799_rev	6	2	799	FALSE	FALSE
800_rev	4	10	800	FALSE	TRUE
801_rev	9	10	801	FALSE	FALSE
802_rev	0	0	802	FALSE	FALSE
803_rev	14	11	803	FALSE	TRUE
804_rev	0	0	804	FALSE	FALSE
805_rev	0	0	805	FALSE	FALSE
806_rev	3	3	806	FALSE	TRUE
807_rev	2	1	807	FALSE	FALSE
808_rev	0	0	808	FALSE	FALSE
809_rev	0	0	809	FALSE	TRUE
810_rev	2	1	810	FALSE	FALSE
811_rev	0	0	811	FALSE	FALSE
812_rev	14	9	812	FALSE	TRUE
813_rev	0	3	813	FALSE	FALSE
814_rev	0	0	814	FALSE	FALSE
815_rev	17	21	815	FALSE	TRUE
816_rev	5	5	816	FALSE	FALSE
817_rev	2	4	817	FALSE	FALSE
818_rev	3	4	818	FALSE	TRUE
819_rev	0	0	819	FALSE	FALSE
820_rev	8	3	820	FALSE	FALSE
821_rev	9	7	821	FALSE	TRUE
822_rev	0	0	822	FALSE	FALSE
823_rev	0	0	823	FALSE	FALSE
824_rev	0	0	824	FALSE	TRUE
825_rev	0	0	825	FALSE	FALSE
826_rev	1	0	826	FALSE	FALSE
827_rev	0	0	827	FALSE	TRUE
828_rev	0	4	828	FALSE	FALSE
829_rev	0	0	829	FALSE	FALSE
830_rev	0	0	830	FALSE	TRUE
831_rev	0	0	831	FALSE	FALSE
832_rev	4	2	832	FALSE	FALSE
833_rev	10	9	833	FALSE	TRUE
834_rev	0	0	834	FALSE	FALSE
835_rev	1	0	835	FALSE	FALSE
836_rev	4	3	836	FALSE	TRUE
837_rev	0	0	837	FALSE	FALSE
838_rev	6	3	838	FALSE	FALSE
839_rev	0	0	839	FALSE	TRUE
840_rev	0	0	840	FALSE	FALSE
841_rev	0	0	841	FALSE	FALSE
842_rev	0	0	842	FALSE	TRUE
843_rev	0	0	843	FALSE	FALSE
844_rev	0	0	844	FALSE	FALSE
845_rev	1	0	845	FALSE	TRUE
846_rev	5	6	846	FALSE	FALSE
847_rev	13	11	847	FALSE	FALSE
848_rev	19	26	848	FALSE	TRUE
849_rev	8	6	849	FALSE	FALSE
850_rev	0	0	850	FALSE	FALSE
851_rev	2	0	851	FALSE	TRUE
852_rev	0	0	852	FALSE	FALSE
853_rev	0	0	853	FALSE	FALSE
854_rev	0	0	854	FALSE	TRUE
855_rev	0	0	855	FALSE	FALSE
856_rev	0	1	856	FALSE	FALSE
857_rev	0	0	857	FALSE	TRUE
858_rev	8	5	858	FALSE	FALSE
859_rev	11	11	859	FALSE	FALSE
860_rev	11	6	860	FALSE	TRUE
861_rev	1	10	861	FALSE	FALSE
862_rev	12	18	862	FALSE	FALSE
863_rev	7	8	863	FALSE	TRUE
864_rev	0	0	864	FALSE	FALSE
865_rev	1	1	865	FALSE	FALSE
866_rev	6	3	866	FALSE	TRUE
867_rev	11	4	867	FALSE	FALSE
868_rev	0	0	868	FALSE	FALSE
869_rev	0	0	869	FALSE	TRUE
870_rev	1	1	870	FALSE	FALSE
871_rev	0	0	871	FALSE	FALSE
872_rev	4	5	872	FALSE	TRUE
873_rev	0	0	873	FALSE	FALSE
874_rev	0	0	874	FALSE	FALSE
875_rev	0	0	875	FALSE	TRUE
876_rev	4	4	876	FALSE	FALSE
877_rev	6	11	877	FALSE	FALSE
878_rev	14	9	878	FALSE	TRUE
879_rev	0	0	879	FALSE	FALSE
880_rev	0	3	880	FALSE	FALSE
881_rev	4	3	881	FALSE	TRUE
[truncated: 239 more rows]

## Sheet: MBP_r1_counts
insertion_site_name	MBP-cpGFP_post-sort_matched_3p	MBP-cpGFP_post-sort_matched_5p	insertion_site	forward_insertion	in_frame	amino_acid
2_fwd	0	0	2	TRUE	TRUE
3_fwd	1	0	3	TRUE	FALSE
4_fwd	0	0	4	TRUE	FALSE
5_fwd	20	2	5	TRUE	TRUE
6_fwd	1	0	6	TRUE	FALSE
7_fwd	2	0	7	TRUE	FALSE
8_fwd	43	12	8	TRUE	TRUE	1
9_fwd	0	0	9	TRUE	FALSE
10_fwd	1	0	10	TRUE	FALSE
11_fwd	16	5	11	TRUE	TRUE	2
12_fwd	0	0	12	TRUE	FALSE
13_fwd	0	0	13	TRUE	FALSE
14_fwd	0	0	14	TRUE	TRUE	3
15_fwd	0	2	15	TRUE	FALSE
16_fwd	0	0	16	TRUE	FALSE
17_fwd	68	31	17	TRUE	TRUE	4
18_fwd	2	0	18	TRUE	FALSE
19_fwd	1	1	19	TRUE	FALSE
20_fwd	30	15	20	TRUE	TRUE	5
21_fwd	11	2	21	TRUE	FALSE
22_fwd	1	0	22	TRUE	FALSE
23_fwd	0	0	23	TRUE	TRUE	6
24_fwd	0	0	24	TRUE	FALSE
25_fwd	3	0	25	TRUE	FALSE
26_fwd	0	0	26	TRUE	TRUE	7
27_fwd	1	1	27	TRUE	FALSE
28_fwd	7	2	28	TRUE	FALSE
29_fwd	7	0	29	TRUE	TRUE	8
30_fwd	2	1	30	TRUE	FALSE
31_fwd	0	0	31	TRUE	FALSE
32_fwd	17	10	32	TRUE	TRUE	9
33_fwd	0	0	33	TRUE	FALSE
34_fwd	0	0	34	TRUE	FALSE
35_fwd	0	0	35	TRUE	TRUE	10
36_fwd	7	4	36	TRUE	FALSE
37_fwd	11	8	37	TRUE	FALSE
38_fwd	1	1	38	TRUE	TRUE	11
39_fwd	0	0	39	TRUE	FALSE
40_fwd	0	0	40	TRUE	FALSE
41_fwd	0	0	41	TRUE	TRUE	12
42_fwd	2	4	42	TRUE	FALSE
43_fwd	0	0	43	TRUE	FALSE
44_fwd	0	0	44	TRUE	TRUE	13
45_fwd	18	17	45	TRUE	FALSE
46_fwd	0	0	46	TRUE	FALSE
47_fwd	7	5	47	TRUE	TRUE	14
48_fwd	8	5	48	TRUE	FALSE
49_fwd	0	0	49	TRUE	FALSE
50_fwd	0	0	50	TRUE	TRUE	15
51_fwd	5	4	51	TRUE	FALSE
52_fwd	3	2	52	TRUE	FALSE
53_fwd	0	0	53	TRUE	TRUE	16
54_fwd	12	12	54	TRUE	FALSE
55_fwd	0	0	55	TRUE	FALSE
56_fwd	0	0	56	TRUE	TRUE	17
57_fwd	10	11	57	TRUE	FALSE
58_fwd	0	0	58	TRUE	FALSE
59_fwd	0	0	59	TRUE	TRUE	18
60_fwd	3	1	60	TRUE	FALSE
61_fwd	0	0	61	TRUE	FALSE
62_fwd	0	0	62	TRUE	TRUE	19
63_fwd	20	28	63	TRUE	FALSE
64_fwd	0	0	64	TRUE	FALSE
65_fwd	0	0	65	TRUE	TRUE	20
66_fwd	0	0	66	TRUE	FALSE
67_fwd	1	0	67	TRUE	FALSE
68_fwd	60	60	68	TRUE	TRUE	21
69_fwd	0	0	69	TRUE	FALSE
70_fwd	0	0	70	TRUE	FALSE
71_fwd	3	1	71	TRUE	TRUE	22
72_fwd	21	10	72	TRUE	FALSE
73_fwd	0	0	73	TRUE	FALSE
74_fwd	0	0	74	TRUE	TRUE	23
75_fwd	1	0	75	TRUE	FALSE
76_fwd	0	0	76	TRUE	FALSE
77_fwd	0	0	77	TRUE	TRUE	24
78_fwd	4	3	78	TRUE	FALSE
79_fwd	2	0	79	TRUE	FALSE
80_fwd	0	0	80	TRUE	TRUE	25
81_fwd	7	6	81	TRUE	FALSE
82_fwd	3	0	82	TRUE	FALSE
83_fwd	1	1	83	TRUE	TRUE	26
84_fwd	0	0	84	TRUE	FALSE
85_fwd	0	0	85	TRUE	FALSE
86_fwd	0	0	86	TRUE	TRUE	27
87_fwd	0	0	87	TRUE	FALSE
88_fwd	1	0	88	TRUE	FALSE
89_fwd	2	5	89	TRUE	TRUE	28
90_fwd	7	6	90	TRUE	FALSE
91_fwd	0	0	91	TRUE	FALSE
92_fwd	8	1	92	TRUE	TRUE	29
93_fwd	0	3	93	TRUE	FALSE
94_fwd	2	1	94	TRUE	FALSE
95_fwd	0	0	95	TRUE	TRUE	30
96_fwd	0	0	96	TRUE	FALSE
97_fwd	0	0	97	TRUE	FALSE
98_fwd	0	0	98	TRUE	TRUE	31
99_fwd	3	6	99	TRUE	FALSE
100_fwd	0	0	100	TRUE	FALSE
101_fwd	55	42	101	TRUE	TRUE	32
102_fwd	43	45	102	TRUE	FALSE
103_fwd	4	2	103	TRUE	FALSE
104_fwd	4	1	104	TRUE	TRUE	33
105_fwd	0	0	105	TRUE	FALSE
106_fwd	0	0	106	TRUE	FALSE
107_fwd	0	0	107	TRUE	TRUE	34
108_fwd	2	2	108	TRUE	FALSE
109_fwd	0	0	109	TRUE	FALSE
110_fwd	21	11	110	TRUE	TRUE	35
111_fwd	0	0	111	TRUE	FALSE
112_fwd	0	0	112	TRUE	FALSE
113_fwd	0	0	113	TRUE	TRUE	36
114_fwd	5	1	114	TRUE	FALSE
115_fwd	0	0	115	TRUE	FALSE
116_fwd	3	2	116	TRUE	TRUE	37
117_fwd	2	0	117	TRUE	FALSE
118_fwd	0	0	118	TRUE	FALSE
119_fwd	1	0	119	TRUE	TRUE	38
120_fwd	2	1	120	TRUE	FALSE
121_fwd	0	0	121	TRUE	FALSE
122_fwd	0	1	122	TRUE	TRUE	39
123_fwd	0	2	123	TRUE	FALSE
124_fwd	0	0	124	TRUE	FALSE
125_fwd	1	0	125	TRUE	TRUE	40
126_fwd	4	1	126	TRUE	FALSE
127_fwd	3	0	127	TRUE	FALSE
128_fwd	22	7	128	TRUE	TRUE	41
129_fwd	2	1	129	TRUE	FALSE
130_fwd	0	0	130	TRUE	FALSE
131_fwd	0	0	131	TRUE	TRUE	42
132_fwd	1	0	132	TRUE	FALSE
133_fwd	0	0	133	TRUE	FALSE
134_fwd	0	0	134	TRUE	TRUE	43
135_fwd	5	2	135	TRUE	FALSE
136_fwd	0	0	136	TRUE	FALSE
137_fwd	31	15	137	TRUE	TRUE	44
138_fwd	4	4	138	TRUE	FALSE
139_fwd	0	0	139	TRUE	FALSE
140_fwd	2	3	140	TRUE	TRUE	45
141_fwd	2	0	141	TRUE	FALSE
142_fwd	0	0	142	TRUE	FALSE
143_fwd	0	0	143	TRUE	TRUE	46
144_fwd	0	0	144	TRUE	FALSE
145_fwd	0	0	145	TRUE	FALSE
146_fwd	0	0	146	TRUE	TRUE	47
147_fwd	0	0	147	TRUE	FALSE
148_fwd	0	0	148	TRUE	FALSE
149_fwd	1	3	149	TRUE	TRUE	48
150_fwd	4	3	150	TRUE	FALSE
151_fwd	1	0	151	TRUE	FALSE
152_fwd	7	6	152	TRUE	TRUE	49
153_fwd	17	16	153	TRUE	FALSE
154_fwd	0	0	154	TRUE	FALSE
155_fwd	25	23	155	TRUE	TRUE	50
156_fwd	0	0	156	TRUE	FALSE
157_fwd	0	0	157	TRUE	FALSE
158_fwd	8	6	158	TRUE	TRUE	51
159_fwd	2	5	159	TRUE	FALSE
160_fwd	0	0	160	TRUE	FALSE
161_fwd	7	2	161	TRUE	TRUE	52
162_fwd	0	0	162	TRUE	FALSE
163_fwd	0	0	163	TRUE	FALSE
164_fwd	0	0	164	TRUE	TRUE	53
165_fwd	0	0	165	TRUE	FALSE
166_fwd	0	0	166	TRUE	FALSE
167_fwd	0	7	167	TRUE	TRUE	54
168_fwd	39	27	168	TRUE	FALSE
169_fwd	0	0	169	TRUE	FALSE
170_fwd	1	3	170	TRUE	TRUE	55
171_fwd	2	3	171	TRUE	FALSE
172_fwd	0	0	172	TRUE	FALSE
173_fwd	0	2	173	TRUE	TRUE	56
174_fwd	4	3	174	TRUE	FALSE
175_fwd	0	0	175	TRUE	FALSE
176_fwd	1	0	176	TRUE	TRUE	57
177_fwd	4	2	177	TRUE	FALSE
178_fwd	14	10	178	TRUE	FALSE
179_fwd	201	176	179	TRUE	TRUE	58
180_fwd	19	25	180	TRUE	FALSE
181_fwd	0	0	181	TRUE	FALSE
182_fwd	5	3	182	TRUE	TRUE	59
183_fwd	0	1	183	TRUE	FALSE
184_fwd	0	0	184	TRUE	FALSE
185_fwd	0	0	185	TRUE	TRUE	60
186_fwd	0	0	186	TRUE	FALSE
187_fwd	0	0	187	TRUE	FALSE
188_fwd	0	0	188	TRUE	TRUE	61
189_fwd	3	1	189	TRUE	FALSE
190_fwd	0	0	190	TRUE	FALSE
191_fwd	2	2	191	TRUE	TRUE	62
192_fwd	7	3	192	TRUE	FALSE
193_fwd	4	1	193	TRUE	FALSE
194_fwd	0	1	194	TRUE	TRUE	63
195_fwd	0	0	195	TRUE	FALSE
196_fwd	1	1	196	TRUE	FALSE
197_fwd	0	0	197	TRUE	TRUE	64
198_fwd	1	4	198	TRUE	FALSE
199_fwd	0	0	199	TRUE	FALSE
200_fwd	2	0	200	TRUE	TRUE	65
201_fwd	2	0	201	TRUE	FALSE
202_fwd	0	0	202	TRUE	FALSE
203_fwd	0	1	203	TRUE	TRUE	66
204_fwd	10	6	204	TRUE	FALSE
205_fwd	0	0	205	TRUE	FALSE
206_fwd	0	0	206	TRUE	TRUE	67
207_fwd	0	0	207	TRUE	FALSE
208_fwd	0	0	208	TRUE	FALSE
209_fwd	0	0	209	TRUE	TRUE	68
210_fwd	1	5	210	TRUE	FALSE
211_fwd	0	0	211	TRUE	FALSE
212_fwd	0	0	212	TRUE	TRUE	69
213_fwd	30	29	213	TRUE	FALSE
214_fwd	0	0	214	TRUE	FALSE
215_fwd	0	0	215	TRUE	TRUE	70
216_fwd	2	0	216	TRUE	FALSE
217_fwd	0	0	217	TRUE	FALSE
218_fwd	23	36	218	TRUE	TRUE	71
219_fwd	0	1	219	TRUE	FALSE
220_fwd	0	0	220	TRUE	FALSE
221_fwd	2	0	221	TRUE	TRUE	72
222_fwd	12	10	222	TRUE	FALSE
223_fwd	0	0	223	TRUE	FALSE
224_fwd	1	0	224	TRUE	TRUE	73
225_fwd	0	0	225	TRUE	FALSE
226_fwd	0	0	226	TRUE	FALSE
227_fwd	2	1	227	TRUE	TRUE	74
228_fwd	3	3	228	TRUE	FALSE
229_fwd	0	0	229	TRUE	FALSE
230_fwd	0	0	230	TRUE	TRUE	75
231_fwd	2	1	231	TRUE	FALSE
232_fwd	4	6	232	TRUE	FALSE
233_fwd	0	0	233	TRUE	TRUE	76
234_fwd	0	0	234	TRUE	FALSE
235_fwd	0	0	235	TRUE	FALSE
236_fwd	54	67	236	TRUE	TRUE	77
237_fwd	0	0	237	TRUE	FALSE
238_fwd	0	0	238	TRUE	FALSE
239_fwd	0	0	239	TRUE	TRUE	78
240_fwd	4	6	240	TRUE	FALSE
241_fwd	0	0	241	TRUE	FALSE
242_fwd	0	0	242	TRUE	TRUE	79
243_fwd	0	0	243	TRUE	FALSE
244_fwd	0	0	244	TRUE	FALSE
245_fwd	1	1	245	TRUE	TRUE	80
246_fwd	0	0	246	TRUE	FALSE
247_fwd	0	0	247	TRUE	FALSE
248_fwd	0	0	248	TRUE	TRUE	81
249_fwd	8	2	249	TRUE	FALSE
250_fwd	24	10	250	TRUE	FALSE
251_fwd	21	20	251	TRUE	TRUE	82
252_fwd	3	3	252	TRUE	FALSE
253_fwd	0	0	253	TRUE	FALSE
254_fwd	0	0	254	TRUE	TRUE	83
255_fwd	0	0	255	TRUE	FALSE
256_fwd	0	0	256	TRUE	FALSE
257_fwd	0	0	257	TRUE	TRUE	84
258_fwd	0	0	258	TRUE	FALSE
259_fwd	0	0	259	TRUE	FALSE
260_fwd	0	0	260	TRUE	TRUE	85
261_fwd	0	0	261	TRUE	FALSE
262_fwd	0	0	262	TRUE	FALSE
263_fwd	1	0	263	TRUE	TRUE	86
264_fwd	20	15	264	TRUE	FALSE
265_fwd	1	0	265	TRUE	FALSE
266_fwd	3	3	266	TRUE	TRUE	87
267_fwd	2	2	267	TRUE	FALSE
268_fwd	0	0	268	TRUE	FALSE
269_fwd	0	0	269	TRUE	TRUE	88
270_fwd	1	1	270	TRUE	FALSE
271_fwd	0	2	271	TRUE	FALSE
272_fwd	0	0	272	TRUE	TRUE	89
273_fwd	2	6	273	TRUE	FALSE
274_fwd	5	9	274	TRUE	FALSE
275_fwd	1	1	275	TRUE	TRUE	90
276_fwd	0	0	276	TRUE	FALSE
277_fwd	0	1	277	TRUE	FALSE
278_fwd	0	0	278	TRUE	TRUE	91
279_fwd	1	4	279	TRUE	FALSE
280_fwd	4	3	280	TRUE	FALSE
281_fwd	0	0	281	TRUE	TRUE	92
282_fwd	0	0	282	TRUE	FALSE
283_fwd	2	0	283	TRUE	FALSE
284_fwd	0	0	284	TRUE	TRUE	93
285_fwd	1	0	285	TRUE	FALSE
286_fwd	0	0	286	TRUE	FALSE
287_fwd	0	0	287	TRUE	TRUE	94
288_fwd	44	32	288	TRUE	FALSE
289_fwd	11	11	289	TRUE	FALSE
290_fwd	1	0	290	TRUE	TRUE	95
291_fwd	0	0	291	TRUE	FALSE
292_fwd	0	0	292	TRUE	FALSE
293_fwd	0	0	293	TRUE	TRUE	96
294_fwd	1	0	294	TRUE	FALSE
295_fwd	0	0	295	TRUE	FALSE
296_fwd	0	1	296	TRUE	TRUE	97
297_fwd	7	14	297	TRUE	FALSE
298_fwd	6	1	298	TRUE	FALSE
299_fwd	2	4	299	TRUE	TRUE	98
300_fwd	2	0	300	TRUE	FALSE
301_fwd	1	1	301	TRUE	FALSE
302_fwd	2	1	302	TRUE	TRUE	99
303_fwd	5	6	303	TRUE	FALSE
304_fwd	0	0	304	TRUE	FALSE
305_fwd	0	0	305	TRUE	TRUE	100
306_fwd	8	7	306	TRUE	FALSE
307_fwd	0	0	307	TRUE	FALSE
308_fwd	10	4	308	TRUE	TRUE	101
309_fwd	15	21	309	TRUE	FALSE
310_fwd	1	1	310	TRUE	FALSE
311_fwd	0	0	311	TRUE	TRUE	102
312_fwd	6	2	312	TRUE	FALSE
313_fwd	2	2	313	TRUE	FALSE
314_fwd	3	3	314	TRUE	TRUE	103
315_fwd	0	1	315	TRUE	FALSE
316_fwd	0	0	316	TRUE	FALSE
317_fwd	0	0	317	TRUE	TRUE	104
318_fwd	0	0	318	TRUE	FALSE
319_fwd	0	0	319	TRUE	FALSE
320_fwd	0	0	320	TRUE	TRUE	105
321_fwd	1	0	321	TRUE	FALSE
322_fwd	0	0	322	TRUE	FALSE
323_fwd	0	1	323	TRUE	TRUE	106
324_fwd	11	10	324	TRUE	FALSE
325_fwd	0	1	325	TRUE	FALSE
326_fwd	0	0	326	TRUE	TRUE	107
327_fwd	11	11	327	TRUE	FALSE
328_fwd	10	10	328	TRUE	FALSE
329_fwd	2	3	329	TRUE	TRUE	108
330_fwd	0	0	330	TRUE	FALSE
331_fwd	0	0	331	TRUE	FALSE
332_fwd	0	0	332	TRUE	TRUE	109
333_fwd	2	4	333	TRUE	FALSE
334_fwd	1	0	334	TRUE	FALSE
335_fwd	1	5	335	TRUE	TRUE	110
336_fwd	6	8	336	TRUE	FALSE
337_fwd	0	0	337	TRUE	FALSE
338_fwd	1	0	338	TRUE	TRUE	111
339_fwd	1	0	339	TRUE	FALSE
340_fwd	0	0	340	TRUE	FALSE
341_fwd	2	0	341	TRUE	TRUE	112
342_fwd	0	0	342	TRUE	FALSE
343_fwd	1	1	343	TRUE	FALSE
344_fwd	0	0	344	TRUE	TRUE	113
345_fwd	0	0	345	TRUE	FALSE
346_fwd	2	5	346	TRUE	FALSE
347_fwd	0	0	347	TRUE	TRUE	114
348_fwd	0	0	348	TRUE	FALSE
349_fwd	5	11	349	TRUE	FALSE
350_fwd	1	0	350	TRUE	TRUE	115
351_fwd	0	0	351	TRUE	FALSE
352_fwd	11	12	352	TRUE	FALSE
353_fwd	0	0	353	TRUE	TRUE	116
354_fwd	0	0	354	TRUE	FALSE
355_fwd	0	0	355	TRUE	FALSE
356_fwd	0	0	356	TRUE	TRUE	117
357_fwd	1	0	357	TRUE	FALSE
358_fwd	0	0	358	TRUE	FALSE
359_fwd	0	0	359	TRUE	TRUE	118
360_fwd	1	2	360	TRUE	FALSE
361_fwd	1	0	361	TRUE	FALSE
362_fwd	0	0	362	TRUE	TRUE	119
363_fwd	0	0	363	TRUE	FALSE
364_fwd	1	0	364	TRUE	FALSE
365_fwd	0	0	365	TRUE	TRUE	120
366_fwd	22	15	366	TRUE	FALSE
367_fwd	0	0	367	TRUE	FALSE
368_fwd	1	0	368	TRUE	TRUE	121
369_fwd	0	0	369	TRUE	FALSE
370_fwd	2	1	370	TRUE	FALSE
371_fwd	0	0	371	TRUE	TRUE	122
372_fwd	0	0	372	TRUE	FALSE
373_fwd	8	6	373	TRUE	FALSE
374_fwd	2	2	374	TRUE	TRUE	123
375_fwd	0	0	375	TRUE	FALSE
376_fwd	5	4	376	TRUE	FALSE
377_fwd	0	5	377	TRUE	TRUE	124
378_fwd	0	0	378	TRUE	FALSE
379_fwd	0	0	379	TRUE	FALSE
380_fwd	3	2	380	TRUE	TRUE	125
381_fwd	1	2	381	TRUE	FALSE
382_fwd	8	3	382	TRUE	FALSE
383_fwd	0	0	383	TRUE	TRUE	126
384_fwd	0	0	384	TRUE	FALSE
385_fwd	1	0	385	TRUE	FALSE
386_fwd	0	0	386	TRUE	TRUE	127
387_fwd	0	0	387	TRUE	FALSE
388_fwd	0	0	388	TRUE	FALSE
389_fwd	0	0	389	TRUE	TRUE	128
390_fwd	0	0	390	TRUE	FALSE
391_fwd	0	0	391	TRUE	FALSE
392_fwd	0	0	392	TRUE	TRUE	129
393_fwd	3	3	393	TRUE	FALSE
394_fwd	5	2	394	TRUE	FALSE
395_fwd	0	0	395	TRUE	TRUE	130
396_fwd	0	0	396	TRUE	FALSE
397_fwd	1	0	397	TRUE	FALSE
398_fwd	1	1	398	TRUE	TRUE	131
399_fwd	3	5	399	TRUE	FALSE
400_fwd	0	0	400	TRUE	FALSE
401_fwd	0	0	401	TRUE	TRUE	132
402_fwd	0	0	402	TRUE	FALSE
403_fwd	0	0	403	TRUE	FALSE
404_fwd	0	0	404	TRUE	TRUE	133
405_fwd	2	2	405	TRUE	FALSE
406_fwd	2	0	406	TRUE	FALSE
407_fwd	6	5	407	TRUE	TRUE	134
408_fwd	3	0	408	TRUE	FALSE
409_fwd	0	0	409	TRUE	FALSE
410_fwd	2	2	410	TRUE	TRUE	135
411_fwd	3	2	411	TRUE	FALSE
412_fwd	1	1	412	TRUE	FALSE
413_fwd	1	6	413	TRUE	TRUE	136
414_fwd	1	1	414	TRUE	FALSE
415_fwd	0	0	415	TRUE	FALSE
416_fwd	0	0	416	TRUE	TRUE	137
417_fwd	1	0	417	TRUE	FALSE
418_fwd	1	2	418	TRUE	FALSE
419_fwd	0	0	419	TRUE	TRUE	138
420_fwd	3	1	420	TRUE	FALSE
421_fwd	0	0	421	TRUE	FALSE
422_fwd	0	1	422	TRUE	TRUE	139
423_fwd	3	2	423	TRUE	FALSE
424_fwd	2	3	424	TRUE	FALSE
425_fwd	0	2	425	TRUE	TRUE	140
426_fwd	0	0	426	TRUE	FALSE
427_fwd	0	0	427	TRUE	FALSE
428_fwd	0	0	428	TRUE	TRUE	141
429_fwd	0	0	429	TRUE	FALSE
430_fwd	0	0	430	TRUE	FALSE
431_fwd	0	0	431	TRUE	TRUE	142
432_fwd	1	1	432	TRUE	FALSE
433_fwd	1	1	433	TRUE	FALSE
434_fwd	0	0	434	TRUE	TRUE	143
435_fwd	2	1	435	TRUE	FALSE
436_fwd	0	0	436	TRUE	FALSE
437_fwd	0	0	437	TRUE	TRUE	144
438_fwd	4	1	438	TRUE	FALSE
439_fwd	0	0	439	TRUE	FALSE
440_fwd	0	0	440	TRUE	TRUE	145
441_fwd	0	0	441	TRUE	FALSE
442_fwd	0	3	442	TRUE	FALSE
443_fwd	15	3	443	TRUE	TRUE	146
444_fwd	2	7	444	TRUE	FALSE
445_fwd	0	0	445	TRUE	FALSE
446_fwd	17	9	446	TRUE	TRUE	147
447_fwd	1	1	447	TRUE	FALSE
448_fwd	0	1	448	TRUE	FALSE
449_fwd	0	0	449	TRUE	TRUE	148
450_fwd	0	0	450	TRUE	FALSE
451_fwd	1	0	451	TRUE	FALSE
452_fwd	0	0	452	TRUE	TRUE	149
453_fwd	0	1	453	TRUE	FALSE
454_fwd	0	0	454	TRUE	FALSE
455_fwd	21	16	455	TRUE	TRUE	150
456_fwd	1	2	456	TRUE	FALSE
457_fwd	0	0	457	TRUE	FALSE
458_fwd	1	3	458	TRUE	TRUE	151
459_fwd	10	10	459	TRUE	FALSE
460_fwd	3	2	460	TRUE	FALSE
461_fwd	2	2	461	TRUE	TRUE	152
462_fwd	3	1	462	TRUE	FALSE
463_fwd	0	0	463	TRUE	FALSE
464_fwd	5	4	464	TRUE	TRUE	153
465_fwd	0	1	465	TRUE	FALSE
466_fwd	7	2	466	TRUE	FALSE
467_fwd	0	0	467	TRUE	TRUE	154
468_fwd	1	1	468	TRUE	FALSE
469_fwd	10	5	469	TRUE	FALSE
470_fwd	1	0	470	TRUE	TRUE	155
471_fwd	2	2	471	TRUE	FALSE
472_fwd	6	0	472	TRUE	FALSE
473_fwd	0	0	473	TRUE	TRUE	156
474_fwd	0	0	474	TRUE	FALSE
475_fwd	0	0	475	TRUE	FALSE
476_fwd	0	4	476	TRUE	TRUE	157
477_fwd	0	0	477	TRUE	FALSE
478_fwd	0	0	478	TRUE	FALSE
479_fwd	6	0	479	TRUE	TRUE	158
480_fwd	13	10	480	TRUE	FALSE
481_fwd	4	0	481	TRUE	FALSE
482_fwd	13	7	482	TRUE	TRUE	159
483_fwd	0	1	483	TRUE	FALSE
484_fwd	7	3	484	TRUE	FALSE
485_fwd	14	1	485	TRUE	TRUE	160
486_fwd	0	2	486	TRUE	FALSE
487_fwd	2	1	487	TRUE	FALSE
488_fwd	6	3	488	TRUE	TRUE	161
489_fwd	0	0	489	TRUE	FALSE
490_fwd	0	0	490	TRUE	FALSE
491_fwd	10	6	491	TRUE	TRUE	162
492_fwd	1	1	492	TRUE	FALSE
493_fwd	0	0	493	TRUE	FALSE
494_fwd	48	40	494	TRUE	TRUE	163
495_fwd	6	2	495	TRUE	FALSE
496_fwd	2	0	496	TRUE	FALSE
497_fwd	30	15	497	TRUE	TRUE	164
498_fwd	0	1	498	TRUE	FALSE
499_fwd	0	0	499	TRUE	FALSE
500_fwd	2	4	500	TRUE	TRUE	165
501_fwd	21	21	501	TRUE	FALSE
502_fwd	6	3	502	TRUE	FALSE
503_fwd	50	48	503	TRUE	TRUE	166
504_fwd	2	2	504	TRUE	FALSE
505_fwd	0	0	505	TRUE	FALSE
506_fwd	0	0	506	TRUE	TRUE	167
507_fwd	0	0	507	TRUE	FALSE
508_fwd	0	0	508	TRUE	FALSE
509_fwd	0	0	509	TRUE	TRUE	168
510_fwd	3	1	510	TRUE	FALSE
511_fwd	1	2	511	TRUE	FALSE
512_fwd	52	47	512	TRUE	TRUE	169
513_fwd	0	0	513	TRUE	FALSE
514_fwd	0	0	514	TRUE	FALSE
515_fwd	24	25	515	TRUE	TRUE	170
516_fwd	3	3	516	TRUE	FALSE
517_fwd	2	1	517	TRUE	FALSE
518_fwd	0	0	518	TRUE	TRUE	171
519_fwd	11	4	519	TRUE	FALSE
520_fwd	3	0	520	TRUE	FALSE
521_fwd	0	0	521	TRUE	TRUE	172
522_fwd	3	1	522	TRUE	FALSE
523_fwd	0	0	523	TRUE	FALSE
524_fwd	0	0	524	TRUE	TRUE	173
525_fwd	0	0	525	TRUE	FALSE
526_fwd	0	0	526	TRUE	FALSE
527_fwd	32	31	527	TRUE	TRUE	174
528_fwd	3	5	528	TRUE	FALSE
529_fwd	1	0	529	TRUE	FALSE
530_fwd	22	14	530	TRUE	TRUE	175
531_fwd	8	4	531	TRUE	FALSE
532_fwd	0	0	532	TRUE	FALSE
533_fwd	15	8	533	TRUE	TRUE	176
534_fwd	0	0	534	TRUE	FALSE
535_fwd	0	0	535	TRUE	FALSE
536_fwd	62	58	536	TRUE	TRUE	177
537_fwd	4	5	537	TRUE	FALSE
538_fwd	0	0	538	TRUE	FALSE
539_fwd	31	29	539	TRUE	TRUE	178
540_fwd	0	0	540	TRUE	FALSE
541_fwd	0	0	541	TRUE	FALSE
542_fwd	3	1	542	TRUE	TRUE	179
543_fwd	0	0	543	TRUE	FALSE
544_fwd	0	0	544	TRUE	FALSE
545_fwd	1	4	545	TRUE	TRUE	180
546_fwd	0	0	546	TRUE	FALSE
547_fwd	0	0	547	TRUE	FALSE
548_fwd	4	4	548	TRUE	TRUE	181
549_fwd	1	4	549	TRUE	FALSE
550_fwd	0	0	550	TRUE	FALSE
551_fwd	166	162	551	TRUE	TRUE	182
552_fwd	4	3	552	TRUE	FALSE
553_fwd	0	0	553	TRUE	FALSE
554_fwd	40	30	554	TRUE	TRUE	183
555_fwd	3	1	555	TRUE	FALSE
556_fwd	0	0	556	TRUE	FALSE
557_fwd	44	33	557	TRUE	TRUE	184
558_fwd	0	0	558	TRUE	FALSE
559_fwd	0	0	559	TRUE	FALSE
560_fwd	3	2	560	TRUE	TRUE	185
561_fwd	0	6	561	TRUE	FALSE
562_fwd	0	0	562	TRUE	FALSE
563_fwd	6	5	563	TRUE	TRUE	186
564_fwd	0	0	564	TRUE	FALSE
565_fwd	0	0	565	TRUE	FALSE
566_fwd	30	42	566	TRUE	TRUE	187
567_fwd	4	3	567	TRUE	FALSE
568_fwd	0	0	568	TRUE	FALSE
569_fwd	0	1	569	TRUE	TRUE	188
570_fwd	0	0	570	TRUE	FALSE
571_fwd	0	0	571	TRUE	FALSE
572_fwd	5	6	572	TRUE	TRUE	189
573_fwd	0	0	573	TRUE	FALSE
574_fwd	0	0	574	TRUE	FALSE
575_fwd	0	0	575	TRUE	TRUE	190
576_fwd	0	0	576	TRUE	FALSE
577_fwd	2	1	577	TRUE	FALSE
578_fwd	4	2	578	TRUE	TRUE	191
579_fwd	0	3	579	TRUE	FALSE
580_fwd	3	4	580	TRUE	FALSE
581_fwd	0	0	581	TRUE	TRUE	192
582_fwd	1	1	582	TRUE	FALSE
583_fwd	1	0	583	TRUE	FALSE
584_fwd	0	2	584	TRUE	TRUE	193
585_fwd	0	0	585	TRUE	FALSE
586_fwd	0	0	586	TRUE	FALSE
587_fwd	10	31	587	TRUE	TRUE	194
588_fwd	0	0	588	TRUE	FALSE
589_fwd	0	0	589	TRUE	FALSE
590_fwd	2	2	590	TRUE	TRUE	195
591_fwd	0	2	591	TRUE	FALSE
592_fwd	1	0	592	TRUE	FALSE
593_fwd	186	178	593	TRUE	TRUE	196
594_fwd	0	1	594	TRUE	FALSE
595_fwd	0	0	595	TRUE	FALSE
596_fwd	0	0	596	TRUE	TRUE	197
597_fwd	0	2	597	TRUE	FALSE
598_fwd	0	0	598	TRUE	FALSE
599_fwd	3	3	599	TRUE	TRUE	198
600_fwd	2	1	600	TRUE	FALSE
601_fwd	3	1	601	TRUE	FALSE
602_fwd	127	137	602	TRUE	TRUE	199
603_fwd	0	0	603	TRUE	FALSE
604_fwd	0	0	604	TRUE	FALSE
605_fwd	1	7	605	TRUE	TRUE	200
606_fwd	0	0	606	TRUE	FALSE
607_fwd	0	0	607	TRUE	FALSE
608_fwd	3	4	608	TRUE	TRUE	201
609_fwd	0	0	609	TRUE	FALSE
610_fwd	0	0	610	TRUE	FALSE
611_fwd	3	2	611	TRUE	TRUE	202
612_fwd	3	1	612	TRUE	FALSE
613_fwd	0	0	613	TRUE	FALSE
614_fwd	0	0	614	TRUE	TRUE	203
615_fwd	0	2	615	TRUE	FALSE
616_fwd	2	0	616	TRUE	FALSE
617_fwd	230	180	617	TRUE	TRUE	204
618_fwd	4	0	618	TRUE	FALSE
619_fwd	1	0	619	TRUE	FALSE
620_fwd	77	98	620	TRUE	TRUE	205
621_fwd	0	0	621	TRUE	FALSE
622_fwd	0	0	622	TRUE	FALSE
623_fwd	22	24	623	TRUE	TRUE	206
624_fwd	12	5	624	TRUE	FALSE
625_fwd	4	1	625	TRUE	FALSE
626_fwd	183	148	626	TRUE	TRUE	207
627_fwd	504	450	627	TRUE	FALSE
628_fwd	0	0	628	TRUE	FALSE
629_fwd	75	53	629	TRUE	TRUE	208
630_fwd	6	0	630	TRUE	FALSE
631_fwd	7	0	631	TRUE	FALSE
632_fwd	128	113	632	TRUE	TRUE	209
633_fwd	5	7	633	TRUE	FALSE
634_fwd	0	0	634	TRUE	FALSE
635_fwd	0	0	635	TRUE	TRUE	210
636_fwd	5	2	636	TRUE	FALSE
637_fwd	0	1	637	TRUE	FALSE
638_fwd	2	1	638	TRUE	TRUE	211
639_fwd	6	1	639	TRUE	FALSE
640_fwd	0	0	640	TRUE	FALSE
641_fwd	42	32	641	TRUE	TRUE	212
642_fwd	6	2	642	TRUE	FALSE
643_fwd	0	0	643	TRUE	FALSE
644_fwd	6	5	644	TRUE	TRUE	213
645_fwd	4	1	645	TRUE	FALSE
646_fwd	0	0	646	TRUE	FALSE
647_fwd	29	25	647	TRUE	TRUE	214
648_fwd	1	0	648	TRUE	FALSE
649_fwd	0	0	649	TRUE	FALSE
650_fwd	2	3	650	TRUE	TRUE	215
651_fwd	0	0	651	TRUE	FALSE
652_fwd	1	0	652	TRUE	FALSE
653_fwd	6	0	653	TRUE	TRUE	216
654_fwd	2	1	654	TRUE	FALSE
655_fwd	0	1	655	TRUE	FALSE
656_fwd	3	0	656	TRUE	TRUE	217
657_fwd	0	0	657	TRUE	FALSE
658_fwd	0	0	658	TRUE	FALSE
659_fwd	12	8	659	TRUE	TRUE	218
660_fwd	0	0	660	TRUE	FALSE
661_fwd	0	0	661	TRUE	FALSE
662_fwd	0	0	662	TRUE	TRUE	219
663_fwd	1	2	663	TRUE	FALSE
664_fwd	0	0	664	TRUE	FALSE
665_fwd	0	1	665	TRUE	TRUE	220
666_fwd	8	4	666	TRUE	FALSE
667_fwd	0	0	667	TRUE	FALSE
668_fwd	1	2	668	TRUE	TRUE	221
669_fwd	9	8	669	TRUE	FALSE
670_fwd	0	0	670	TRUE	FALSE
671_fwd	0	0	671	TRUE	TRUE	222
672_fwd	0	0	672	TRUE	FALSE
673_fwd	0	0	673	TRUE	FALSE
674_fwd	7	5	674	TRUE	TRUE	223
675_fwd	0	0	675	TRUE	FALSE
676_fwd	4	6	676	TRUE	FALSE
677_fwd	75	40	677	TRUE	TRUE	224
678_fwd	0	0	678	TRUE	FALSE
679_fwd	0	0	679	TRUE	FALSE
680_fwd	0	0	680	TRUE	TRUE	225
681_fwd	0	1	681	TRUE	FALSE
682_fwd	0	0	682	TRUE	FALSE
683_fwd	1	2	683	TRUE	TRUE	226
684_fwd	1	0	684	TRUE	FALSE
685_fwd	0	0	685	TRUE	FALSE
686_fwd	0	0	686	TRUE	TRUE	227
687_fwd	0	3	687	TRUE	FALSE
688_fwd	0	0	688	TRUE	FALSE
689_fwd	0	0	689	TRUE	TRUE	228
690_fwd	9	8	690	TRUE	FALSE
691_fwd	0	0	691	TRUE	FALSE
692_fwd	0	0	692	TRUE	TRUE	229
693_fwd	0	0	693	TRUE	FALSE
694_fwd	3	3	694	TRUE	FALSE
695_fwd	2	5	695	TRUE	TRUE	230
696_fwd	0	0	696	TRUE	FALSE
697_fwd	1	2	697	TRUE	FALSE
698_fwd	1	0	698	TRUE	TRUE	231
699_fwd	0	0	699	TRUE	FALSE
700_fwd	0	0	700	TRUE	FALSE
701_fwd	0	0	701	TRUE	TRUE	232
702_fwd	2	3	702	TRUE	FALSE
703_fwd	14	7	703	TRUE	FALSE
704_fwd	0	1	704	TRUE	TRUE	233
705_fwd	1	0	705	TRUE	FALSE
706_fwd	0	0	706	TRUE	FALSE
707_fwd	12	14	707	TRUE	TRUE	234
708_fwd	7	6	708	TRUE	FALSE
709_fwd	0	0	709	TRUE	FALSE
710_fwd	0	1	710	TRUE	TRUE	235
711_fwd	1	0	711	TRUE	FALSE
712_fwd	0	0	712	TRUE	FALSE
713_fwd	3	14	713	TRUE	TRUE	236
714_fwd	0	0	714	TRUE	FALSE
715_fwd	0	0	715	TRUE	FALSE
716_fwd	2	1	716	TRUE	TRUE	237
717_fwd	2	0	717	TRUE	FALSE
718_fwd	0	0	718	TRUE	FALSE
719_fwd	42	41	719	TRUE	TRUE	238
720_fwd	5	4	720	TRUE	FALSE
721_fwd	0	0	721	TRUE	FALSE
722_fwd	1	1	722	TRUE	TRUE	239
723_fwd	2	1	723	TRUE	FALSE
724_fwd	0	2	724	TRUE	FALSE
725_fwd	0	0	725	TRUE	TRUE	240
726_fwd	1	0	726	TRUE	FALSE
727_fwd	0	0	727	TRUE	FALSE
728_fwd	6	7	728	TRUE	TRUE	241
729_fwd	0	0	729	TRUE	FALSE
730_fwd	0	0	730	TRUE	FALSE
731_fwd	0	0	731	TRUE	TRUE	242
732_fwd	1	1	732	TRUE	FALSE
733_fwd	0	0	733	TRUE	FALSE
734_fwd	2	2	734	TRUE	TRUE	243
735_fwd	23	20	735	TRUE	FALSE
736_fwd	7	1	736	TRUE	FALSE
737_fwd	62	39	737	TRUE	TRUE	244
738_fwd	6	5	738	TRUE	FALSE
739_fwd	0	0	739	TRUE	FALSE
740_fwd	1	3	740	TRUE	TRUE	245
741_fwd	0	0	741	TRUE	FALSE
742_fwd	0	2	742	TRUE	FALSE
743_fwd	0	2	743	TRUE	TRUE	246
744_fwd	0	0	744	TRUE	FALSE
745_fwd	0	0	745	TRUE	FALSE
746_fwd	1	0	746	TRUE	TRUE	247
747_fwd	0	1	747	TRUE	FALSE
748_fwd	1	1	748	TRUE	FALSE
749_fwd	1	0	749	TRUE	TRUE	248
750_fwd	0	1	750	TRUE	FALSE
751_fwd	10	5	751	TRUE	FALSE
752_fwd	0	9	752	TRUE	TRUE	249
753_fwd	0	0	753	TRUE	FALSE
754_fwd	0	0	754	TRUE	FALSE
755_fwd	4	3	755	TRUE	TRUE	250
756_fwd	0	1	756	TRUE	FALSE
757_fwd	0	0	757	TRUE	FALSE
758_fwd	0	1	758	TRUE	TRUE	251
759_fwd	1	1	759	TRUE	FALSE
760_fwd	1	0	760	TRUE	FALSE
761_fwd	172	167	761	TRUE	TRUE	252
762_fwd	4	7	762	TRUE	FALSE
763_fwd	0	0	763	TRUE	FALSE
764_fwd	0	0	764	TRUE	TRUE	253
765_fwd	5	2	765	TRUE	FALSE
766_fwd	2	1	766	TRUE	FALSE
767_fwd	0	0	767	TRUE	TRUE	254
768_fwd	0	0	768	TRUE	FALSE
769_fwd	1	2	769	TRUE	FALSE
770_fwd	1	1	770	TRUE	TRUE	255
771_fwd	0	0	771	TRUE	FALSE
772_fwd	4	5	772	TRUE	FALSE
773_fwd	1	1	773	TRUE	TRUE	256
774_fwd	0	0	774	TRUE	FALSE
775_fwd	2	0	775	TRUE	FALSE
776_fwd	0	0	776	TRUE	TRUE	257
777_fwd	0	0	777	TRUE	FALSE
778_fwd	0	0	778	TRUE	FALSE
779_fwd	0	0	779	TRUE	TRUE	258
780_fwd	0	0	780	TRUE	FALSE
781_fwd	0	0	781	TRUE	FALSE
782_fwd	2	0	782	TRUE	TRUE	259
783_fwd	0	0	783	TRUE	FALSE
784_fwd	0	0	784	TRUE	FALSE
785_fwd	1	0	785	TRUE	TRUE	260
786_fwd	5	6	786	TRUE	FALSE
787_fwd	0	0	787	TRUE	FALSE
788_fwd	0	0	788	TRUE	TRUE	261
789_fwd	0	0	789	TRUE	FALSE
790_fwd	0	0	790	TRUE	FALSE
791_fwd	0	0	791	TRUE	TRUE	262
792_fwd	0	0	792	TRUE	FALSE
793_fwd	0	1	793	TRUE	FALSE
794_fwd	0	3	794	TRUE	TRUE	263
795_fwd	0	0	795	TRUE	FALSE
796_fwd	0	0	796	TRUE	FALSE
797_fwd	7	5	797	TRUE	TRUE	264
798_fwd	2	0	798	TRUE	FALSE
799_fwd	1	1	799	TRUE	FALSE
800_fwd	3	2	800	TRUE	TRUE	265
801_fwd	16	4	801	TRUE	FALSE
802_fwd	0	0	802	TRUE	FALSE
803_fwd	5	2	803	TRUE	TRUE	266
804_fwd	0	1	804	TRUE	FALSE
805_fwd	0	0	805	TRUE	FALSE
806_fwd	0	0	806	TRUE	TRUE	267
807_fwd	0	0	807	TRUE	FALSE
808_fwd	0	0	808	TRUE	FALSE
809_fwd	0	0	809	TRUE	TRUE	268
810_fwd	0	0	810	TRUE	FALSE
811_fwd	0	0	811	TRUE	FALSE
812_fwd	1	5	812	TRUE	TRUE	269
813_fwd	5	3	813	TRUE	FALSE
814_fwd	0	0	814	TRUE	FALSE
815_fwd	7	3	815	TRUE	TRUE	270
816_fwd	1	0	816	TRUE	FALSE
817_fwd	0	0	817	TRUE	FALSE
818_fwd	0	0	818	TRUE	TRUE	271
819_fwd	0	0	819	TRUE	FALSE
820_fwd	0	0	820	TRUE	FALSE
821_fwd	4	0	821	TRUE	TRUE	272
822_fwd	0	0	822	TRUE	FALSE
823_fwd	0	0	823	TRUE	FALSE
824_fwd	0	0	824	TRUE	TRUE	273
825_fwd	0	0	825	TRUE	FALSE
826_fwd	0	0	826	TRUE	FALSE
827_fwd	0	0	827	TRUE	TRUE	274
828_fwd	0	0	828	TRUE	FALSE
829_fwd	0	0	829	TRUE	FALSE
830_fwd	0	0	830	TRUE	TRUE	275
831_fwd	2	0	831	TRUE	FALSE
832_fwd	0	0	832	TRUE	FALSE
833_fwd	1	0	833	TRUE	TRUE	276
834_fwd	0	0	834	TRUE	FALSE
835_fwd	0	0	835	TRUE	FALSE
836_fwd	3	0	836	TRUE	TRUE	277
837_fwd	0	0	837	TRUE	FALSE
838_fwd	0	0	838	TRUE	FALSE
839_fwd	0	0	839	TRUE	TRUE	278
840_fwd	0	0	840	TRUE	FALSE
841_fwd	0	0	841	TRUE	FALSE
842_fwd	0	0	842	TRUE	TRUE	279
843_fwd	0	0	843	TRUE	FALSE
844_fwd	0	0	844	TRUE	FALSE
845_fwd	0	0	845	TRUE	TRUE	280
846_fwd	2	4	846	TRUE	FALSE
847_fwd	2	0	847	TRUE	FALSE
848_fwd	23	33	848	TRUE	TRUE	281
849_fwd	17	5	849	TRUE	FALSE
850_fwd	0	0	850	TRUE	FALSE
851_fwd	0	0	851	TRUE	TRUE	282
852_fwd	0	0	852	TRUE	FALSE
853_fwd	0	0	853	TRUE	FALSE
854_fwd	0	0	854	TRUE	TRUE	283
855_fwd	0	0	855	TRUE	FALSE
856_fwd	0	0	856	TRUE	FALSE
857_fwd	0	0	857	TRUE	TRUE	284
858_fwd	10	6	858	TRUE	FALSE
859_fwd	1	0	859	TRUE	FALSE
860_fwd	126	118	860	TRUE	TRUE	285
861_fwd	8	1	861	TRUE	FALSE
862_fwd	5	5	862	TRUE	FALSE
863_fwd	15	17	863	TRUE	TRUE	286
864_fwd	0	0	864	TRUE	FALSE
865_fwd	0	0	865	TRUE	FALSE
866_fwd	36	39	866	TRUE	TRUE	287
867_fwd	2	3	867	TRUE	FALSE
868_fwd	0	0	868	TRUE	FALSE
869_fwd	0	0	869	TRUE	TRUE	288
870_fwd	3	5	870	TRUE	FALSE
871_fwd	0	0	871	TRUE	FALSE
872_fwd	8	9	872	TRUE	TRUE	289
873_fwd	0	0	873	TRUE	FALSE
874_fwd	0	0	874	TRUE	FALSE
875_fwd	0	5	875	TRUE	TRUE	290
876_fwd	0	0	876	TRUE	FALSE
877_fwd	4	1	877	TRUE	FALSE
878_fwd	92	95	878	TRUE	TRUE	291
879_fwd	0	0	879	TRUE	FALSE
880_fwd	0	0	880	TRUE	FALSE
881_fwd	23	38	881	TRUE	TRUE	292
882_fwd	0	0	882	TRUE	FALSE
883_fwd	0	0	883	TRUE	FALSE
884_fwd	6	8	884	TRUE	TRUE	293
885_fwd	0	0	885	TRUE	FALSE
886_fwd	0	0	886	TRUE	FALSE
887_fwd	69	67	887	TRUE	TRUE	294
888_fwd	1	0	888	TRUE	FALSE
889_fwd	0	0	889	TRUE	FALSE
890_fwd	0	0	890	TRUE	TRUE	295
891_fwd	0	0	891	TRUE	FALSE
892_fwd	0	0	892	TRUE	FALSE
893_fwd	33	26	893	TRUE	TRUE	296
894_fwd	0	0	894	TRUE	FALSE
895_fwd	0	0	895	TRUE	FALSE
896_fwd	4	2	896	TRUE	TRUE	297
897_fwd	0	0	897	TRUE	FALSE
898_fwd	0	0	898	TRUE	FALSE
899_fwd	0	0	899	TRUE	TRUE	298
900_fwd	0	0	900	TRUE	FALSE
901_fwd	9	5	901	TRUE	FALSE
902_fwd	1	7	902	TRUE	TRUE	299
903_fwd	1	1	903	TRUE	FALSE
904_fwd	1	1	904	TRUE	FALSE
905_fwd	24	23	905	TRUE	TRUE	300
906_fwd	0	0	906	TRUE	FALSE
907_fwd	4	0	907	TRUE	FALSE
908_fwd	2	5	908	TRUE	TRUE	301
909_fwd	0	3	909	TRUE	FALSE
910_fwd	0	0	910	TRUE	FALSE
911_fwd	116	86	911	TRUE	TRUE	302
912_fwd	0	0	912	TRUE	FALSE
913_fwd	0	0	913	TRUE	FALSE
914_fwd	9	11	914	TRUE	TRUE	303
915_fwd	0	0	915	TRUE	FALSE
916_fwd	0	4	916	TRUE	FALSE
917_fwd	6	6	917	TRUE	TRUE	304
918_fwd	0	0	918	TRUE	FALSE
919_fwd	1	1	919	TRUE	FALSE
920_fwd	81	59	920	TRUE	TRUE	305
921_fwd	0	0	921	TRUE	FALSE
922_fwd	0	0	922	TRUE	FALSE
923_fwd	0	0	923	TRUE	TRUE	306
924_fwd	0	0	924	TRUE	FALSE
925_fwd	0	0	925	TRUE	FALSE
926_fwd	13	21	926	TRUE	TRUE	307
927_fwd	0	1	927	TRUE	FALSE
928_fwd	0	0	928	TRUE	FALSE
929_fwd	211	166	929	TRUE	TRUE	308
930_fwd	11	8	930	TRUE	FALSE
931_fwd	0	0	931	TRUE	FALSE
932_fwd	137	116	932	TRUE	TRUE	309
933_fwd	0	0	933	TRUE	FALSE
934_fwd	0	0	934	TRUE	FALSE
935_fwd	13	11	935	TRUE	TRUE	310
936_fwd	0	0	936	TRUE	FALSE
937_fwd	0	0	937	TRUE	FALSE
938_fwd	0	0	938	TRUE	TRUE	311
939_fwd	0	0	939	TRUE	FALSE
940_fwd	6	6	940	TRUE	FALSE
941_fwd	204	202	941	TRUE	TRUE	312
942_fwd	0	0	942	TRUE	FALSE
943_fwd	0	0	943	TRUE	FALSE
944_fwd	38	35	944	TRUE	TRUE	313
945_fwd	1	0	945	TRUE	FALSE
946_fwd	0	0	946	TRUE	FALSE
947_fwd	10	12	947	TRUE	TRUE	314
948_fwd	0	0	948	TRUE	FALSE
949_fwd	0	0	949	TRUE	FALSE
950_fwd	0	0	950	TRUE	TRUE	315
951_fwd	1	0	951	TRUE	FALSE
952_fwd	7	2	952	TRUE	FALSE
953_fwd	76	64	953	TRUE	TRUE	316
954_fwd	3	1	954	TRUE	FALSE
955_fwd	0	0	955	TRUE	FALSE
956_fwd	0	1	956	TRUE	TRUE	317
957_fwd	0	0	957	TRUE	FALSE
958_fwd	0	0	958	TRUE	FALSE
959_fwd	3	4	959	TRUE	TRUE	318
960_fwd	0	0	960	TRUE	FALSE
961_fwd	0	0	961	TRUE	FALSE
962_fwd	247	239	962	TRUE	TRUE	319
963_fwd	0	2	963	TRUE	FALSE
964_fwd	0	0	964	TRUE	FALSE
965_fwd	88	57	965	TRUE	TRUE	320
966_fwd	0	0	966	TRUE	FALSE
967_fwd	6	0	967	TRUE	FALSE
968_fwd	42	34	968	TRUE	TRUE	321
969_fwd	0	0	969	TRUE	FALSE
970_fwd	0	0	970	TRUE	FALSE
971_fwd	249	220	971	TRUE	TRUE	322
972_fwd	0	0	972	TRUE	FALSE
973_fwd	0	0	973	TRUE	FALSE
974_fwd	1	4	974	TRUE	TRUE	323
975_fwd	0	0	975	TRUE	FALSE
976_fwd	0	0	976	TRUE	FALSE
977_fwd	0	0	977	TRUE	TRUE	324
978_fwd	0	0	978	TRUE	FALSE
979_fwd	0	0	979	TRUE	FALSE
980_fwd	40	61	980	TRUE	TRUE	325
981_fwd	29	23	981	TRUE	FALSE
982_fwd	0	0	982	TRUE	FALSE
983_fwd	21	7	983	TRUE	TRUE	326
984_fwd	0	0	984	TRUE	FALSE
985_fwd	0	0	985	TRUE	FALSE
986_fwd	0	0	986	TRUE	TRUE	327
987_fwd	1	0	987	TRUE	FALSE
988_fwd	0	0	988	TRUE	FALSE
989_fwd	0	0	989	TRUE	TRUE	328
990_fwd	6	4	990	TRUE	FALSE
991_fwd	0	0	991	TRUE	FALSE
992_fwd	14	3	992	TRUE	TRUE	329
993_fwd	0	0	993	TRUE	FALSE
994_fwd	0	0	994	TRUE	FALSE
995_fwd	97	83	995	TRUE	TRUE	330
996_fwd	0	0	996	TRUE	FALSE
997_fwd	0	1	997	TRUE	FALSE
998_fwd	20	17	998	TRUE	TRUE	331
999_fwd	0	1	999	TRUE	FALSE
1000_fwd	2	0	1000	TRUE	FALSE
1001_fwd	175	128	1001	TRUE	TRUE	332
1002_fwd	1	0	1002	TRUE	FALSE
1003_fwd	0	0	1003	TRUE	FALSE
1004_fwd	7	5	1004	TRUE	TRUE	333
1005_fwd	0	0	1005	TRUE	FALSE
1006_fwd	0	0	1006	TRUE	FALSE
1007_fwd	9	1	1007	TRUE	TRUE	334
1008_fwd	1	0	1008	TRUE	FALSE
1009_fwd	3	2	1009	TRUE	FALSE
1010_fwd	54	42	1010	TRUE	TRUE	335
1011_fwd	0	3	1011	TRUE	FALSE
1012_fwd	0	1	1012	TRUE	FALSE
1013_fwd	65	56	1013	TRUE	TRUE	336
1014_fwd	0	0	1014	TRUE	FALSE
1015_fwd	0	0	1015	TRUE	FALSE
1016_fwd	0	0	1016	TRUE	TRUE	337
1017_fwd	0	0	1017	TRUE	FALSE
1018_fwd	0	0	1018	TRUE	FALSE
1019_fwd	39	35	1019	TRUE	TRUE	338
1020_fwd	1	0	1020	TRUE	FALSE
1021_fwd	0	0	1021	TRUE	FALSE
1022_fwd	0	0	1022	TRUE	TRUE	339
1023_fwd	0	0	1023	TRUE	FALSE
1024_fwd	0	0	1024	TRUE	FALSE
1025_fwd	8	8	1025	TRUE	TRUE	340
1026_fwd	13	7	1026	TRUE	FALSE
1027_fwd	1	0	1027	TRUE	FALSE
1028_fwd	6	3	1028	TRUE	TRUE	341
1029_fwd	2	2	1029	TRUE	FALSE
1030_fwd	0	0	1030	TRUE	FALSE
1031_fwd	0	0	1031	TRUE	TRUE	342
1032_fwd	0	0	1032	TRUE	FALSE
1033_fwd	0	0	1033	TRUE	FALSE
1034_fwd	133	138	1034	TRUE	TRUE	343
1035_fwd	5	8	1035	TRUE	FALSE
1036_fwd	0	0	1036	TRUE	FALSE
1037_fwd	39	32	1037	TRUE	TRUE	344
1038_fwd	2	1	1038	TRUE	FALSE
1039_fwd	0	0	1039	TRUE	FALSE
1040_fwd	72	80	1040	TRUE	TRUE	345
1041_fwd	0	0	1041	TRUE	FALSE
1042_fwd	0	0	1042	TRUE	FALSE
1043_fwd	128	114	1043	TRUE	TRUE	346
1044_fwd	2	0	1044	TRUE	FALSE
1045_fwd	8	4	1045	TRUE	FALSE
1046_fwd	392	429	1046	TRUE	TRUE	347
1047_fwd	0	1	1047	TRUE	FALSE
1048_fwd	0	0	1048	TRUE	FALSE
1049_fwd	44	52	1049	TRUE	TRUE	348
1050_fwd	0	0	1050	TRUE	FALSE
1051_fwd	0	0	1051	TRUE	FALSE
1052_fwd	0	0	1052	TRUE	TRUE	349
1053_fwd	0	0	1053	TRUE	FALSE
1054_fwd	0	0	1054	TRUE	FALSE
1055_fwd	14	4	1055	TRUE	TRUE	350
1056_fwd	0	0	1056	TRUE	FALSE
1057_fwd	0	0	1057	TRUE	FALSE
1058_fwd	232	208	1058	TRUE	TRUE	351
1059_fwd	1	2	1059	TRUE	FALSE
1060_fwd	0	0	1060	TRUE	FALSE
1061_fwd	469	414	1061	TRUE	TRUE	352
1062_fwd	0	0	1062	TRUE	FALSE
1063_fwd	1	0	1063	TRUE	FALSE
1064_fwd	11	26	1064	TRUE	TRUE	353
1065_fwd	0	0	1065	TRUE	FALSE
1066_fwd	0	0	1066	TRUE	FALSE
1067_fwd	3	2	1067	TRUE	TRUE	354
1068_fwd	17	16	1068	TRUE	FALSE
1069_fwd	0	0	1069	TRUE	FALSE
1070_fwd	8	3	1070	TRUE	TRUE	355
1071_fwd	3	5	1071	TRUE	FALSE
1072_fwd	0	0	1072	TRUE	FALSE
1073_fwd	33	44	1073	TRUE	TRUE	356
1074_fwd	0	0	1074	TRUE	FALSE
1075_fwd	0	0	1075	TRUE	FALSE
1076_fwd	6	6	1076	TRUE	TRUE	357
1077_fwd	0	0	1077	TRUE	FALSE
1078_fwd	0	0	1078	TRUE	FALSE
1079_fwd	38	50	1079	TRUE	TRUE	358
1080_fwd	2	6	1080	TRUE	FALSE
1081_fwd	0	0	1081	TRUE	FALSE
1082_fwd	17	14	1082	TRUE	TRUE	359
1083_fwd	0	0	1083	TRUE	FALSE
1084_fwd	0	0	1084	TRUE	FALSE
1085_fwd	0	0	1085	TRUE	TRUE	360
1086_fwd	0	0	1086	TRUE	FALSE
1087_fwd	0	0	1087	TRUE	FALSE
1088_fwd	50	43	1088	TRUE	TRUE	361
1089_fwd	18	3	1089	TRUE	FALSE
1090_fwd	0	2	1090	TRUE	FALSE
1091_fwd	401	444	1091	TRUE	TRUE	362
1092_fwd	0	0	1092	TRUE	FALSE
1093_fwd	0	0	1093	TRUE	FALSE
1094_fwd	0	0	1094	TRUE	TRUE	363
1095_fwd	0	0	1095	TRUE	FALSE
1096_fwd	0	0	1096	TRUE	FALSE
1097_fwd	14	25	1097	TRUE	TRUE	364
1098_fwd	0	2	1098	TRUE	FALSE
1099_fwd	0	1	1099	TRUE	FALSE
1100_fwd	38	42	1100	TRUE	TRUE	365
1101_fwd	2	6	1101	TRUE	FALSE
1102_fwd	0	0	1102	TRUE	FALSE
1103_fwd	83	60	1103	TRUE	TRUE	366
1104_fwd	0	0	1104	TRUE	FALSE
1105_fwd	0	0	1105	TRUE	FALSE
1106_fwd	4	8	1106	TRUE	TRUE	367
1107_fwd	1	0	1107	TRUE	FALSE
1108_fwd	0	0	1108	TRUE	FALSE
1109_fwd	1	1	1109	TRUE	TRUE	368
1110_fwd	0	0	1110	TRUE	FALSE
1111_fwd	0	0	1111	TRUE	FALSE
1112_fwd	143	235	1112	TRUE	TRUE	369
1113_fwd	0	0	1113	TRUE	FALSE
1114_fwd	0	0	1114	TRUE	FALSE
1115_fwd	105	145	1115	TRUE	TRUE	370
1116_fwd	1	2	1116	TRUE	FALSE
1117_fwd	1	0	1117	TRUE	FALSE
1118_fwd	52	91	1118	TRUE	TRUE
1119_fwd	0	0	1119	TRUE	FALSE
1120_fwd	21	34	1120	TRUE	FALSE
2_rev	0	0	2	FALSE	TRUE
3_rev	0	0	3	FALSE	FALSE
4_rev	0	0	4	FALSE	FALSE
5_rev	1	3	5	FALSE	TRUE
6_rev	1	0	6	FALSE	FALSE
7_rev	2	8	7	FALSE	FALSE
8_rev	2	5	8	FALSE	TRUE
9_rev	0	2	9	FALSE	FALSE
10_rev	0	0	10	FALSE	FALSE
11_rev	0	1	11	FALSE	TRUE
12_rev	0	0	12	FALSE	FALSE
13_rev	0	0	13	FALSE	FALSE
14_rev	1	6	14	FALSE	TRUE
15_rev	1	10	15	FALSE	FALSE
16_rev	0	0	16	FALSE	FALSE
17_rev	1	0	17	FALSE	TRUE
18_rev	2	6	18	FALSE	FALSE
19_rev	1	1	19	FALSE	FALSE
20_rev	6	2	20	FALSE	TRUE
21_rev	1	3	21	FALSE	FALSE
22_rev	0	2	22	FALSE	FALSE
23_rev	0	0	23	FALSE	TRUE
24_rev	2	9	24	FALSE	FALSE
25_rev	1	0	25	FALSE	FALSE
26_rev	0	0	26	FALSE	TRUE
27_rev	0	1	27	FALSE	FALSE
28_rev	16	20	28	FALSE	FALSE
29_rev	35	63	29	FALSE	TRUE
30_rev	2	0	30	FALSE	FALSE
31_rev	3	3	31	FALSE	FALSE
32_rev	1	1	32	FALSE	TRUE
33_rev	0	0	33	FALSE	FALSE
34_rev	1	2	34	FALSE	FALSE
35_rev	4	6	35	FALSE	TRUE
36_rev	7	14	36	FALSE	FALSE
37_rev	25	36	37	FALSE	FALSE
38_rev	2	1	38	FALSE	TRUE
39_rev	4	0	39	FALSE	FALSE
40_rev	0	0	40	FALSE	FALSE
41_rev	1	0	41	FALSE	TRUE
42_rev	8	6	42	FALSE	FALSE
43_rev	0	0	43	FALSE	FALSE
44_rev	5	10	44	FALSE	TRUE
45_rev	32	35	45	FALSE	FALSE
46_rev	2	1	46	FALSE	FALSE
47_rev	3	7	47	FALSE	TRUE
48_rev	20	26	48	FALSE	FALSE
49_rev	0	0	49	FALSE	FALSE
50_rev	0	0	50	FALSE	TRUE
51_rev	13	4	51	FALSE	FALSE
52_rev	4	0	52	FALSE	FALSE
53_rev	13	15	53	FALSE	TRUE
54_rev	14	14	54	FALSE	FALSE
55_rev	2	1	55	FALSE	FALSE
56_rev	5	5	56	FALSE	TRUE
57_rev	23	17	57	FALSE	FALSE
58_rev	0	0	58	FALSE	FALSE
59_rev	0	0	59	FALSE	TRUE
60_rev	4	3	60	FALSE	FALSE
61_rev	0	0	61	FALSE	FALSE
62_rev	16	2	62	FALSE	TRUE
63_rev	63	56	63	FALSE	FALSE
64_rev	2	5	64	FALSE	FALSE
65_rev	0	0	65	FALSE	TRUE
66_rev	1	0	66	FALSE	FALSE
67_rev	1	0	67	FALSE	FALSE
68_rev	13	10	68	FALSE	TRUE
69_rev	3	3	69	FALSE	FALSE
70_rev	1	1	70	FALSE	FALSE
71_rev	7	4	71	FALSE	TRUE
72_rev	30	34	72	FALSE	FALSE
73_rev	0	0	73	FALSE	FALSE
74_rev	1	2	74	FALSE	TRUE
75_rev	0	0	75	FALSE	FALSE
76_rev	0	0	76	FALSE	FALSE
77_rev	12	9	77	FALSE	TRUE
78_rev	19	23	78	FALSE	FALSE
79_rev	2	0	79	FALSE	FALSE
80_rev	5	3	80	FALSE	TRUE
81_rev	11	12	81	FALSE	FALSE
82_rev	1	0	82	FALSE	FALSE
83_rev	4	0	83	FALSE	TRUE
84_rev	0	0	84	FALSE	FALSE
85_rev	0	0	85	FALSE	FALSE
86_rev	0	0	86	FALSE	TRUE
87_rev	0	0	87	FALSE	FALSE
88_rev	0	0	88	FALSE	FALSE
89_rev	7	3	89	FALSE	TRUE
90_rev	39	30	90	FALSE	FALSE
91_rev	4	2	91	FALSE	FALSE
92_rev	4	5	92	FALSE	TRUE
93_rev	7	2	93	FALSE	FALSE
94_rev	0	0	94	FALSE	FALSE
95_rev	0	0	95	FALSE	TRUE
96_rev	1	1	96	FALSE	FALSE
97_rev	0	0	97	FALSE	FALSE
98_rev	0	0	98	FALSE	TRUE
99_rev	5	7	99	FALSE	FALSE
100_rev	0	2	100	FALSE	FALSE
101_rev	18	24	101	FALSE	TRUE
102_rev	76	78	102	FALSE	FALSE
103_rev	6	9	103	FALSE	FALSE
104_rev	2	3	104	FALSE	TRUE
105_rev	0	0	105	FALSE	FALSE
106_rev	0	0	106	FALSE	FALSE
107_rev	0	0	107	FALSE	TRUE
108_rev	7	7	108	FALSE	FALSE
109_rev	0	0	109	FALSE	FALSE
110_rev	0	0	110	FALSE	TRUE
111_rev	1	1	111	FALSE	FALSE
112_rev	0	0	112	FALSE	FALSE
113_rev	14	20	113	FALSE	TRUE
114_rev	1	1	114	FALSE	FALSE
115_rev	3	7	115	FALSE	FALSE
116_rev	45	24	116	FALSE	TRUE
117_rev	2	4	117	FALSE	FALSE
118_rev	0	0	118	FALSE	FALSE
119_rev	3	2	119	FALSE	TRUE
120_rev	0	3	120	FALSE	FALSE
121_rev	0	0	121	FALSE	FALSE
122_rev	0	1	122	FALSE	TRUE
123_rev	3	2	123	FALSE	FALSE
124_rev	1	0	124	FALSE	FALSE
125_rev	6	9	125	FALSE	TRUE
126_rev	11	11	126	FALSE	FALSE
127_rev	59	22	127	FALSE	FALSE
128_rev	27	23	128	FALSE	TRUE
129_rev	9	11	129	FALSE	FALSE
130_rev	0	0	130	FALSE	FALSE
131_rev	0	0	131	FALSE	TRUE
132_rev	0	0	132	FALSE	FALSE
133_rev	0	0	133	FALSE	FALSE
134_rev	0	0	134	FALSE	TRUE
135_rev	2	3	135	FALSE	FALSE
136_rev	9	6	136	FALSE	FALSE
137_rev	41	46	137	FALSE	TRUE
138_rev	6	6	138	FALSE	FALSE
139_rev	3	6	139	FALSE	FALSE
140_rev	0	1	140	FALSE	TRUE
141_rev	2	4	141	FALSE	FALSE
142_rev	1	1	142	FALSE	FALSE
143_rev	0	0	143	FALSE	TRUE
144_rev	0	0	144	FALSE	FALSE
145_rev	0	0	145	FALSE	FALSE
146_rev	0	0	146	FALSE	TRUE
147_rev	0	0	147	FALSE	FALSE
148_rev	0	0	148	FALSE	FALSE
149_rev	1	0	149	FALSE	TRUE
150_rev	8	8	150	FALSE	FALSE
151_rev	11	6	151	FALSE	FALSE
152_rev	3	2	152	FALSE	TRUE
153_rev	8	11	153	FALSE	FALSE
154_rev	1	0	154	FALSE	FALSE
155_rev	0	0	155	FALSE	TRUE
156_rev	0	0	156	FALSE	FALSE
157_rev	0	0	157	FALSE	FALSE
158_rev	3	0	158	FALSE	TRUE
159_rev	7	7	159	FALSE	FALSE
160_rev	2	2	160	FALSE	FALSE
161_rev	2	1	161	FALSE	TRUE
162_rev	0	0	162	FALSE	FALSE
163_rev	2	0	163	FALSE	FALSE
164_rev	1	3	164	FALSE	TRUE
165_rev	0	0	165	FALSE	FALSE
166_rev	0	0	166	FALSE	FALSE
167_rev	1	4	167	FALSE	TRUE
168_rev	36	30	168	FALSE	FALSE
169_rev	5	1	169	FALSE	FALSE
170_rev	1	1	170	FALSE	TRUE
171_rev	0	2	171	FALSE	FALSE
172_rev	0	0	172	FALSE	FALSE
173_rev	0	0	173	FALSE	TRUE
174_rev	9	4	174	FALSE	FALSE
175_rev	0	0	175	FALSE	FALSE
176_rev	0	4	176	FALSE	TRUE
177_rev	9	16	177	FALSE	FALSE
178_rev	12	12	178	FALSE	FALSE
179_rev	30	45	179	FALSE	TRUE
180_rev	15	11	180	FALSE	FALSE
181_rev	0	0	181	FALSE	FALSE
182_rev	0	0	182	FALSE	TRUE
183_rev	0	0	183	FALSE	FALSE
184_rev	0	0	184	FALSE	FALSE
185_rev	3	3	185	FALSE	TRUE
186_rev	0	0	186	FALSE	FALSE
187_rev	0	0	187	FALSE	FALSE
188_rev	1	4	188	FALSE	TRUE
189_rev	3	0	189	FALSE	FALSE
190_rev	1	0	190	FALSE	FALSE
191_rev	20	19	191	FALSE	TRUE
192_rev	11	7	192	FALSE	FALSE
193_rev	6	10	193	FALSE	FALSE
194_rev	5	1	194	FALSE	TRUE
195_rev	2	1	195	FALSE	FALSE
196_rev	0	0	196	FALSE	FALSE
197_rev	0	0	197	FALSE	TRUE
198_rev	3	4	198	FALSE	FALSE
199_rev	1	0	199	FALSE	FALSE
200_rev	0	1	200	FALSE	TRUE
201_rev	4	2	201	FALSE	FALSE
202_rev	0	0	202	FALSE	FALSE
203_rev	0	0	203	FALSE	TRUE
204_rev	2	10	204	FALSE	FALSE
205_rev	0	1	205	FALSE	FALSE
206_rev	0	0	206	FALSE	TRUE
207_rev	1	1	207	FALSE	FALSE
208_rev	0	0	208	FALSE	FALSE
209_rev	0	0	209	FALSE	TRUE
210_rev	7	6	210	FALSE	FALSE
211_rev	0	0	211	FALSE	FALSE
212_rev	1	0	212	FALSE	TRUE
213_rev	41	32	213	FALSE	FALSE
214_rev	0	0	214	FALSE	FALSE
215_rev	0	0	215	FALSE	TRUE
216_rev	2	4	216	FALSE	FALSE
217_rev	1	1	217	FALSE	FALSE
218_rev	3	0	218	FALSE	TRUE
219_rev	4	2	219	FALSE	FALSE
220_rev	0	0	220	FALSE	FALSE
221_rev	2	4	221	FALSE	TRUE
222_rev	10	13	222	FALSE	FALSE
223_rev	0	0	223	FALSE	FALSE
224_rev	0	0	224	FALSE	TRUE
225_rev	0	0	225	FALSE	FALSE
226_rev	1	3	226	FALSE	FALSE
227_rev	3	1	227	FALSE	TRUE
228_rev	1	5	228	FALSE	FALSE
229_rev	0	0	229	FALSE	FALSE
230_rev	0	0	230	FALSE	TRUE
231_rev	16	16	231	FALSE	FALSE
232_rev	10	1	232	FALSE	FALSE
233_rev	0	0	233	FALSE	TRUE
234_rev	0	0	234	FALSE	FALSE
235_rev	0	1	235	FALSE	FALSE
236_rev	6	3	236	FALSE	TRUE
237_rev	0	0	237	FALSE	FALSE
238_rev	1	1	238	FALSE	FALSE
239_rev	1	0	239	FALSE	TRUE
240_rev	3	4	240	FALSE	FALSE
241_rev	0	0	241	FALSE	FALSE
242_rev	0	0	242	FALSE	TRUE
243_rev	0	0	243	FALSE	FALSE
244_rev	0	0	244	FALSE	FALSE
245_rev	0	1	245	FALSE	TRUE
246_rev	0	0	246	FALSE	FALSE
247_rev	2	1	247	FALSE	FALSE
248_rev	0	0	248	FALSE	TRUE
249_rev	6	10	249	FALSE	FALSE
250_rev	9	13	250	FALSE	FALSE
251_rev	18	9	251	FALSE	TRUE
252_rev	7	4	252	FALSE	FALSE
253_rev	0	0	253	FALSE	FALSE
254_rev	0	0	254	FALSE	TRUE
255_rev	0	0	255	FALSE	FALSE
256_rev	1	2	256	FALSE	FALSE
257_rev	0	0	257	FALSE	TRUE
258_rev	0	0	258	FALSE	FALSE
259_rev	2	1	259	FALSE	FALSE
260_rev	0	0	260	FALSE	TRUE
261_rev	1	0	261	FALSE	FALSE
262_rev	1	0	262	FALSE	FALSE
263_rev	0	0	263	FALSE	TRUE
264_rev	14	19	264	FALSE	FALSE
265_rev	15	11	265	FALSE	FALSE
266_rev	3	4	266	FALSE	TRUE
267_rev	0	0	267	FALSE	FALSE
268_rev	0	0	268	FALSE	FALSE
269_rev	0	0	269	FALSE	TRUE
270_rev	1	2	270	FALSE	FALSE
271_rev	0	0	271	FALSE	FALSE
272_rev	0	0	272	FALSE	TRUE
273_rev	3	1	273	FALSE	FALSE
274_rev	1	0	274	FALSE	FALSE
275_rev	5	0	275	FALSE	TRUE
276_rev	1	1	276	FALSE	FALSE
277_rev	0	0	277	FALSE	FALSE
278_rev	0	0	278	FALSE	TRUE
279_rev	2	1	279	FALSE	FALSE
280_rev	3	3	280	FALSE	FALSE
281_rev	0	0	281	FALSE	TRUE
282_rev	0	0	282	FALSE	FALSE
283_rev	1	0	283	FALSE	FALSE
284_rev	0	0	284	FALSE	TRUE
285_rev	0	0	285	FALSE	FALSE
286_rev	0	0	286	FALSE	FALSE
287_rev	3	2	287	FALSE	TRUE
288_rev	43	54	288	FALSE	FALSE
289_rev	10	6	289	FALSE	FALSE
290_rev	0	0	290	FALSE	TRUE
291_rev	1	0	291	FALSE	FALSE
292_rev	0	0	292	FALSE	FALSE
293_rev	0	0	293	FALSE	TRUE
294_rev	0	2	294	FALSE	FALSE
295_rev	0	0	295	FALSE	FALSE
296_rev	4	3	296	FALSE	TRUE
297_rev	12	4	297	FALSE	FALSE
298_rev	5	8	298	FALSE	FALSE
299_rev	1	1	299	FALSE	TRUE
300_rev	0	0	300	FALSE	FALSE
301_rev	0	0	301	FALSE	FALSE
302_rev	0	0	302	FALSE	TRUE
303_rev	3	0	303	FALSE	FALSE
304_rev	0	0	304	FALSE	FALSE
305_rev	1	1	305	FALSE	TRUE
306_rev	8	4	306	FALSE	FALSE
307_rev	0	0	307	FALSE	FALSE
308_rev	0	1	308	FALSE	TRUE
309_rev	34	26	309	FALSE	FALSE
310_rev	0	0	310	FALSE	FALSE
311_rev	0	0	311	FALSE	TRUE
312_rev	2	3	312	FALSE	FALSE
313_rev	2	1	313	FALSE	FALSE
314_rev	2	8	314	FALSE	TRUE
315_rev	5	3	315	FALSE	FALSE
316_rev	0	0	316	FALSE	FALSE
317_rev	2	1	317	FALSE	TRUE
318_rev	0	0	318	FALSE	FALSE
319_rev	0	0	319	FALSE	FALSE
320_rev	1	0	320	FALSE	TRUE
321_rev	0	0	321	FALSE	FALSE
322_rev	0	0	322	FALSE	FALSE
323_rev	1	0	323	FALSE	TRUE
324_rev	27	28	324	FALSE	FALSE
325_rev	1	3	325	FALSE	FALSE
326_rev	4	1	326	FALSE	TRUE
327_rev	2	2	327	FALSE	FALSE
328_rev	5	8	328	FALSE	FALSE
329_rev	0	2	329	FALSE	TRUE
330_rev	0	0	330	FALSE	FALSE
331_rev	0	0	331	FALSE	FALSE
332_rev	0	0	332	FALSE	TRUE
333_rev	2	2	333	FALSE	FALSE
334_rev	5	4	334	FALSE	FALSE
335_rev	7	2	335	FALSE	TRUE
336_rev	9	4	336	FALSE	FALSE
337_rev	0	0	337	FALSE	FALSE
338_rev	1	0	338	FALSE	TRUE
339_rev	1	1	339	FALSE	FALSE
340_rev	0	1	340	FALSE	FALSE
341_rev	0	1	341	FALSE	TRUE
342_rev	0	0	342	FALSE	FALSE
343_rev	0	1	343	FALSE	FALSE
344_rev	0	0	344	FALSE	TRUE
345_rev	0	0	345	FALSE	FALSE
346_rev	4	3	346	FALSE	FALSE
347_rev	0	1	347	FALSE	TRUE
348_rev	0	0	348	FALSE	FALSE
349_rev	7	5	349	FALSE	FALSE
350_rev	0	0	350	FALSE	TRUE
351_rev	0	1	351	FALSE	FALSE
352_rev	11	6	352	FALSE	FALSE
353_rev	10	7	353	FALSE	TRUE
354_rev	0	0	354	FALSE	FALSE
355_rev	0	0	355	FALSE	FALSE
356_rev	0	0	356	FALSE	TRUE
357_rev	0	3	357	FALSE	FALSE
358_rev	0	0	358	FALSE	FALSE
359_rev	0	0	359	FALSE	TRUE
360_rev	1	2	360	FALSE	FALSE
361_rev	0	0	361	FALSE	FALSE
362_rev	3	2	362	FALSE	TRUE
363_rev	1	1	363	FALSE	FALSE
364_rev	0	1	364	FALSE	FALSE
365_rev	1	0	365	FALSE	TRUE
366_rev	0	0	366	FALSE	FALSE
367_rev	0	0	367	FALSE	FALSE
368_rev	0	0	368	FALSE	TRUE
369_rev	2	1	369	FALSE	FALSE
370_rev	0	1	370	FALSE	FALSE
371_rev	1	4	371	FALSE	TRUE
372_rev	0	0	372	FALSE	FALSE
373_rev	2	4	373	FALSE	FALSE
374_rev	0	0	374	FALSE	TRUE
375_rev	0	0	375	FALSE	FALSE
376_rev	7	2	376	FALSE	FALSE
377_rev	0	0	377	FALSE	TRUE
378_rev	0	0	378	FALSE	FALSE
379_rev	0	0	379	FALSE	FALSE
380_rev	0	0	380	FALSE	TRUE
381_rev	0	0	381	FALSE	FALSE
382_rev	3	2	382	FALSE	FALSE
383_rev	3	3	383	FALSE	TRUE
384_rev	0	0	384	FALSE	FALSE
385_rev	0	0	385	FALSE	FALSE
386_rev	0	0	386	FALSE	TRUE
387_rev	0	0	387	FALSE	FALSE
388_rev	0	0	388	FALSE	FALSE
389_rev	0	0	389	FALSE	TRUE
390_rev	0	0	390	FALSE	FALSE
391_rev	0	0	391	FALSE	FALSE
392_rev	0	0	392	FALSE	TRUE
393_rev	0	0	393	FALSE	FALSE
394_rev	4	3	394	FALSE	FALSE
395_rev	0	0	395	FALSE	TRUE
396_rev	0	1	396	FALSE	FALSE
397_rev	1	1	397	FALSE	FALSE
398_rev	0	0	398	FALSE	TRUE
399_rev	2	0	399	FALSE	FALSE
400_rev	0	0	400	FALSE	FALSE
401_rev	0	0	401	FALSE	TRUE
402_rev	0	0	402	FALSE	FALSE
403_rev	0	0	403	FALSE	FALSE
404_rev	0	0	404	FALSE	TRUE
405_rev	0	0	405	FALSE	FALSE
406_rev	1	1	406	FALSE	FALSE
407_rev	6	3	407	FALSE	TRUE
408_rev	0	3	408	FALSE	FALSE
409_rev	2	1	409	FALSE	FALSE
410_rev	0	0	410	FALSE	TRUE
411_rev	1	0	411	FALSE	FALSE
412_rev	2	1	412	FALSE	FALSE
413_rev	2	0	413	FALSE	TRUE
414_rev	0	0	414	FALSE	FALSE
415_rev	0	0	415	FALSE	FALSE
416_rev	0	0	416	FALSE	TRUE
417_rev	1	0	417	FALSE	FALSE
418_rev	0	0	418	FALSE	FALSE
419_rev	0	0	419	FALSE	TRUE
420_rev	0	0	420	FALSE	FALSE
421_rev	0	0	421	FALSE	FALSE
422_rev	0	0	422	FALSE	TRUE
423_rev	0	0	423	FALSE	FALSE
424_rev	0	0	424	FALSE	FALSE
425_rev	0	1	425	FALSE	TRUE
426_rev	0	0	426	FALSE	FALSE
427_rev	0	0	427	FALSE	FALSE
428_rev	1	3	428	FALSE	TRUE
429_rev	0	0	429	FALSE	FALSE
430_rev	1	1	430	FALSE	FALSE
431_rev	0	0	431	FALSE	TRUE
432_rev	0	0	432	FALSE	FALSE
433_rev	0	0	433	FALSE	FALSE
434_rev	0	0	434	FALSE	TRUE
435_rev	0	0	435	FALSE	FALSE
436_rev	1	0	436	FALSE	FALSE
437_rev	0	0	437	FALSE	TRUE
438_rev	0	2	438	FALSE	FALSE
439_rev	0	0	439	FALSE	FALSE
440_rev	0	0	440	FALSE	TRUE
441_rev	0	0	441	FALSE	FALSE
442_rev	0	0	442	FALSE	FALSE
443_rev	0	0	443	FALSE	TRUE
444_rev	0	2	444	FALSE	FALSE
445_rev	5	5	445	FALSE	FALSE
446_rev	4	0	446	FALSE	TRUE
447_rev	1	0	447	FALSE	FALSE
448_rev	1	0	448	FALSE	FALSE
449_rev	3	3	449	FALSE	TRUE
450_rev	0	0	450	FALSE	FALSE
451_rev	1	0	451	FALSE	FALSE
452_rev	0	0	452	FALSE	TRUE
453_rev	0	0	453	FALSE	FALSE
454_rev	1	3	454	FALSE	FALSE
455_rev	0	1	455	FALSE	TRUE
456_rev	2	0	456	FALSE	FALSE
457_rev	0	0	457	FALSE	FALSE
458_rev	0	0	458	FALSE	TRUE
459_rev	5	4	459	FALSE	FALSE
460_rev	1	1	460	FALSE	FALSE
461_rev	2	2	461	FALSE	TRUE
462_rev	1	1	462	FALSE	FALSE
463_rev	0	0	463	FALSE	FALSE
464_rev	1	0	464	FALSE	TRUE
465_rev	0	0	465	FALSE	FALSE
466_rev	1	1	466	FALSE	FALSE
467_rev	0	0	467	FALSE	TRUE
468_rev	6	8	468	FALSE	FALSE
469_rev	8	12	469	FALSE	FALSE
470_rev	0	0	470	FALSE	TRUE
471_rev	0	0	471	FALSE	FALSE
472_rev	0	1	472	FALSE	FALSE
473_rev	0	0	473	FALSE	TRUE
474_rev	0	0	474	FALSE	FALSE
475_rev	0	0	475	FALSE	FALSE
476_rev	0	0	476	FALSE	TRUE
477_rev	0	1	477	FALSE	FALSE
478_rev	0	0	478	FALSE	FALSE
479_rev	1	4	479	FALSE	TRUE
480_rev	0	0	480	FALSE	FALSE
481_rev	0	1	481	FALSE	FALSE
482_rev	0	0	482	FALSE	TRUE
483_rev	0	0	483	FALSE	FALSE
484_rev	6	8	484	FALSE	FALSE
485_rev	0	0	485	FALSE	TRUE
486_rev	0	1	486	FALSE	FALSE
487_rev	0	0	487	FALSE	FALSE
488_rev	0	0	488	FALSE	TRUE
489_rev	0	0	489	FALSE	FALSE
490_rev	0	0	490	FALSE	FALSE
491_rev	0	0	491	FALSE	TRUE
492_rev	0	0	492	FALSE	FALSE
493_rev	2	1	493	FALSE	FALSE
494_rev	0	1	494	FALSE	TRUE
495_rev	0	0	495	FALSE	FALSE
496_rev	2	4	496	FALSE	FALSE
497_rev	2	1	497	FALSE	TRUE
498_rev	0	0	498	FALSE	FALSE
499_rev	0	0	499	FALSE	FALSE
500_rev	0	0	500	FALSE	TRUE
501_rev	0	0	501	FALSE	FALSE
502_rev	6	2	502	FALSE	FALSE
503_rev	0	0	503	FALSE	TRUE
504_rev	0	0	504	FALSE	FALSE
505_rev	0	0	505	FALSE	FALSE
506_rev	0	0	506	FALSE	TRUE
507_rev	3	0	507	FALSE	FALSE
508_rev	0	0	508	FALSE	FALSE
509_rev	0	0	509	FALSE	TRUE
510_rev	0	0	510	FALSE	FALSE
511_rev	2	1	511	FALSE	FALSE
512_rev	1	0	512	FALSE	TRUE
513_rev	0	0	513	FALSE	FALSE
514_rev	0	1	514	FALSE	FALSE
515_rev	0	0	515	FALSE	TRUE
516_rev	0	0	516	FALSE	FALSE
517_rev	0	1	517	FALSE	FALSE
518_rev	0	0	518	FALSE	TRUE
519_rev	0	2	519	FALSE	FALSE
520_rev	3	2	520	FALSE	FALSE
521_rev	0	0	521	FALSE	TRUE
522_rev	1	1	522	FALSE	FALSE
523_rev	0	0	523	FALSE	FALSE
524_rev	0	0	524	FALSE	TRUE
525_rev	0	0	525	FALSE	FALSE
526_rev	0	0	526	FALSE	FALSE
527_rev	1	0	527	FALSE	TRUE
528_rev	6	5	528	FALSE	FALSE
529_rev	1	0	529	FALSE	FALSE
530_rev	3	3	530	FALSE	TRUE
531_rev	0	1	531	FALSE	FALSE
532_rev	0	0	532	FALSE	FALSE
533_rev	0	0	533	FALSE	TRUE
534_rev	1	0	534	FALSE	FALSE
535_rev	0	1	535	FALSE	FALSE
536_rev	0	0	536	FALSE	TRUE
537_rev	0	0	537	FALSE	FALSE
538_rev	0	0	538	FALSE	FALSE
539_rev	0	0	539	FALSE	TRUE
540_rev	2	4	540	FALSE	FALSE
541_rev	0	0	541	FALSE	FALSE
542_rev	5	2	542	FALSE	TRUE
543_rev	0	1	543	FALSE	FALSE
544_rev	0	0	544	FALSE	FALSE
545_rev	0	0	545	FALSE	TRUE
546_rev	0	0	546	FALSE	FALSE
547_rev	0	1	547	FALSE	FALSE
548_rev	0	0	548	FALSE	TRUE
549_rev	1	0	549	FALSE	FALSE
550_rev	1	2	550	FALSE	FALSE
551_rev	0	3	551	FALSE	TRUE
552_rev	4	2	552	FALSE	FALSE
553_rev	0	0	553	FALSE	FALSE
554_rev	0	0	554	FALSE	TRUE
555_rev	0	5	555	FALSE	FALSE
556_rev	3	0	556	FALSE	FALSE
557_rev	2	1	557	FALSE	TRUE
558_rev	0	0	558	FALSE	FALSE
559_rev	0	0	559	FALSE	FALSE
560_rev	0	0	560	FALSE	TRUE
561_rev	0	0	561	FALSE	FALSE
562_rev	0	0	562	FALSE	FALSE
563_rev	0	0	563	FALSE	TRUE
564_rev	0	0	564	FALSE	FALSE
565_rev	0	0	565	FALSE	FALSE
566_rev	3	3	566	FALSE	TRUE
567_rev	4	2	567	FALSE	FALSE
568_rev	0	0	568	FALSE	FALSE
569_rev	0	0	569	FALSE	TRUE
570_rev	0	0	570	FALSE	FALSE
571_rev	0	0	571	FALSE	FALSE
572_rev	0	0	572	FALSE	TRUE
573_rev	0	0	573	FALSE	FALSE
574_rev	0	0	574	FALSE	FALSE
575_rev	0	0	575	FALSE	TRUE
576_rev	0	0	576	FALSE	FALSE
577_rev	0	0	577	FALSE	FALSE
578_rev	1	0	578	FALSE	TRUE
579_rev	0	0	579	FALSE	FALSE
580_rev	0	0	580	FALSE	FALSE
581_rev	0	0	581	FALSE	TRUE
582_rev	0	0	582	FALSE	FALSE
583_rev	1	1	583	FALSE	FALSE
584_rev	0	0	584	FALSE	TRUE
585_rev	0	0	585	FALSE	FALSE
586_rev	0	1	586	FALSE	FALSE
587_rev	0	0	587	FALSE	TRUE
588_rev	0	0	588	FALSE	FALSE
589_rev	0	0	589	FALSE	FALSE
590_rev	0	0	590	FALSE	TRUE
591_rev	0	0	591	FALSE	FALSE
592_rev	3	1	592	FALSE	FALSE
593_rev	2	3	593	FALSE	TRUE
594_rev	0	0	594	FALSE	FALSE
595_rev	0	0	595	FALSE	FALSE
596_rev	0	0	596	FALSE	TRUE
597_rev	0	0	597	FALSE	FALSE
598_rev	0	0	598	FALSE	FALSE
599_rev	0	0	599	FALSE	TRUE
600_rev	1	4	600	FALSE	FALSE
601_rev	1	0	601	FALSE	FALSE
602_rev	4	2	602	FALSE	TRUE
603_rev	0	0	603	FALSE	FALSE
604_rev	0	0	604	FALSE	FALSE
605_rev	4	6	605	FALSE	TRUE
606_rev	1	0	606	FALSE	FALSE
607_rev	0	0	607	FALSE	FALSE
608_rev	0	0	608	FALSE	TRUE
609_rev	0	0	609	FALSE	FALSE
610_rev	0	0	610	FALSE	FALSE
611_rev	0	0	611	FALSE	TRUE
612_rev	0	0	612	FALSE	FALSE
613_rev	0	2	613	FALSE	FALSE
614_rev	0	0	614	FALSE	TRUE
615_rev	0	1	615	FALSE	FALSE
616_rev	1	1	616	FALSE	FALSE
617_rev	6	2	617	FALSE	TRUE
618_rev	0	2	618	FALSE	FALSE
619_rev	0	0	619	FALSE	FALSE
620_rev	3	3	620	FALSE	TRUE
621_rev	1	0	621	FALSE	FALSE
622_rev	0	0	622	FALSE	FALSE
623_rev	0	0	623	FALSE	TRUE
624_rev	2	0	624	FALSE	FALSE
625_rev	2	0	625	FALSE	FALSE
626_rev	1	2	626	FALSE	TRUE
627_rev	1	1	627	FALSE	FALSE
628_rev	0	0	628	FALSE	FALSE
629_rev	1	0	629	FALSE	TRUE
630_rev	0	0	630	FALSE	FALSE
631_rev	1	3	631	FALSE	FALSE
632_rev	0	1	632	FALSE	TRUE
633_rev	1	1	633	FALSE	FALSE
634_rev	0	0	634	FALSE	FALSE
635_rev	0	0	635	FALSE	TRUE
636_rev	0	0	636	FALSE	FALSE
637_rev	0	0	637	FALSE	FALSE
638_rev	0	0	638	FALSE	TRUE
639_rev	0	0	639	FALSE	FALSE
640_rev	0	0	640	FALSE	FALSE
641_rev	5	1	641	FALSE	TRUE
642_rev	0	0	642	FALSE	FALSE
643_rev	0	0	643	FALSE	FALSE
644_rev	5	8	644	FALSE	TRUE
645_rev	1	0	645	FALSE	FALSE
646_rev	0	0	646	FALSE	FALSE
647_rev	1	0	647	FALSE	TRUE
648_rev	2	0	648	FALSE	FALSE
649_rev	0	0	649	FALSE	FALSE
650_rev	0	0	650	FALSE	TRUE
651_rev	0	0	651	FALSE	FALSE
652_rev	0	0	652	FALSE	FALSE
653_rev	2	2	653	FALSE	TRUE
654_rev	7	6	654	FALSE	FALSE
655_rev	3	0	655	FALSE	FALSE
656_rev	0	0	656	FALSE	TRUE
657_rev	0	0	657	FALSE	FALSE
658_rev	0	0	658	FALSE	FALSE
659_rev	0	0	659	FALSE	TRUE
660_rev	0	0	660	FALSE	FALSE
661_rev	0	0	661	FALSE	FALSE
662_rev	0	0	662	FALSE	TRUE
663_rev	0	0	663	FALSE	FALSE
664_rev	0	1	664	FALSE	FALSE
665_rev	2	2	665	FALSE	TRUE
666_rev	1	2	666	FALSE	FALSE
667_rev	1	0	667	FALSE	FALSE
668_rev	0	0	668	FALSE	TRUE
669_rev	2	1	669	FALSE	FALSE
670_rev	0	0	670	FALSE	FALSE
671_rev	0	0	671	FALSE	TRUE
672_rev	0	0	672	FALSE	FALSE
673_rev	0	0	673	FALSE	FALSE
674_rev	3	2	674	FALSE	TRUE
675_rev	0	0	675	FALSE	FALSE
676_rev	1	3	676	FALSE	FALSE
677_rev	4	4	677	FALSE	TRUE
678_rev	0	0	678	FALSE	FALSE
679_rev	2	1	679	FALSE	FALSE
680_rev	0	0	680	FALSE	TRUE
681_rev	0	0	681	FALSE	FALSE
682_rev	0	0	682	FALSE	FALSE
683_rev	1	0	683	FALSE	TRUE
684_rev	0	0	684	FALSE	FALSE
685_rev	0	1	685	FALSE	FALSE
686_rev	0	0	686	FALSE	TRUE
687_rev	0	0	687	FALSE	FALSE
688_rev	0	0	688	FALSE	FALSE
689_rev	0	0	689	FALSE	TRUE
690_rev	0	0	690	FALSE	FALSE
691_rev	0	0	691	FALSE	FALSE
692_rev	0	0	692	FALSE	TRUE
693_rev	1	0	693	FALSE	FALSE
694_rev	0	2	694	FALSE	FALSE
695_rev	0	0	695	FALSE	TRUE
696_rev	0	0	696	FALSE	FALSE
697_rev	3	2	697	FALSE	FALSE
698_rev	0	0	698	FALSE	TRUE
699_rev	0	0	699	FALSE	FALSE
700_rev	0	0	700	FALSE	FALSE
701_rev	0	0	701	FALSE	TRUE
702_rev	0	0	702	FALSE	FALSE
703_rev	3	3	703	FALSE	FALSE
704_rev	0	0	704	FALSE	TRUE
705_rev	0	0	705	FALSE	FALSE
706_rev	0	0	706	FALSE	FALSE
707_rev	4	0	707	FALSE	TRUE
708_rev	1	0	708	FALSE	FALSE
709_rev	0	1	709	FALSE	FALSE
710_rev	0	0	710	FALSE	TRUE
711_rev	0	0	711	FALSE	FALSE
712_rev	0	0	712	FALSE	FALSE
713_rev	4	4	713	FALSE	TRUE
714_rev	0	1	714	FALSE	FALSE
715_rev	0	0	715	FALSE	FALSE
716_rev	0	0	716	FALSE	TRUE
717_rev	0	1	717	FALSE	FALSE
718_rev	0	0	718	FALSE	FALSE
719_rev	19	18	719	FALSE	TRUE
720_rev	0	0	720	FALSE	FALSE
721_rev	0	0	721	FALSE	FALSE
722_rev	0	0	722	FALSE	TRUE
723_rev	1	0	723	FALSE	FALSE
724_rev	0	0	724	FALSE	FALSE
725_rev	0	0	725	FALSE	TRUE
726_rev	0	0	726	FALSE	FALSE
727_rev	0	0	727	FALSE	FALSE
728_rev	0	0	728	FALSE	TRUE
729_rev	0	0	729	FALSE	FALSE
730_rev	0	0	730	FALSE	FALSE
731_rev	0	0	731	FALSE	TRUE
732_rev	0	0	732	FALSE	FALSE
733_rev	0	0	733	FALSE	FALSE
734_rev	0	1	734	FALSE	TRUE
735_rev	2	0	735	FALSE	FALSE
736_rev	0	0	736	FALSE	FALSE
737_rev	0	1	737	FALSE	TRUE
738_rev	2	1	738	FALSE	FALSE
739_rev	0	0	739	FALSE	FALSE
740_rev	3	1	740	FALSE	TRUE
741_rev	0	0	741	FALSE	FALSE
742_rev	1	0	742	FALSE	FALSE
743_rev	4	0	743	FALSE	TRUE
744_rev	0	0	744	FALSE	FALSE
745_rev	0	0	745	FALSE	FALSE
746_rev	0	1	746	FALSE	TRUE
747_rev	0	0	747	FALSE	FALSE
748_rev	0	3	748	FALSE	FALSE
749_rev	0	0	749	FALSE	TRUE
750_rev	0	0	750	FALSE	FALSE
751_rev	2	3	751	FALSE	FALSE
752_rev	2	3	752	FALSE	TRUE
753_rev	0	0	753	FALSE	FALSE
754_rev	0	0	754	FALSE	FALSE
755_rev	0	0	755	FALSE	TRUE
756_rev	0	0	756	FALSE	FALSE
757_rev	0	0	757	FALSE	FALSE
758_rev	0	0	758	FALSE	TRUE
759_rev	0	0	759	FALSE	FALSE
760_rev	0	1	760	FALSE	FALSE
761_rev	9	2	761	FALSE	TRUE
762_rev	0	0	762	FALSE	FALSE
763_rev	0	0	763	FALSE	FALSE
764_rev	0	0	764	FALSE	TRUE
765_rev	0	0	765	FALSE	FALSE
766_rev	0	0	766	FALSE	FALSE
767_rev	0	0	767	FALSE	TRUE
768_rev	0	0	768	FALSE	FALSE
769_rev	0	0	769	FALSE	FALSE
770_rev	4	2	770	FALSE	TRUE
771_rev	0	0	771	FALSE	FALSE
772_rev	0	0	772	FALSE	FALSE
773_rev	0	0	773	FALSE	TRUE
774_rev	0	1	774	FALSE	FALSE
775_rev	0	0	775	FALSE	FALSE
776_rev	0	0	776	FALSE	TRUE
777_rev	0	0	777	FALSE	FALSE
778_rev	0	0	778	FALSE	FALSE
779_rev	0	0	779	FALSE	TRUE
780_rev	0	0	780	FALSE	FALSE
781_rev	0	0	781	FALSE	FALSE
782_rev	0	0	782	FALSE	TRUE
783_rev	0	0	783	FALSE	FALSE
784_rev	0	0	784	FALSE	FALSE
785_rev	0	0	785	FALSE	TRUE
786_rev	0	1	786	FALSE	FALSE
787_rev	0	0	787	FALSE	FALSE
788_rev	0	0	788	FALSE	TRUE
789_rev	0	0	789	FALSE	FALSE
790_rev	0	0	790	FALSE	FALSE
791_rev	0	0	791	FALSE	TRUE
792_rev	0	0	792	FALSE	FALSE
793_rev	0	0	793	FALSE	FALSE
794_rev	0	0	794	FALSE	TRUE
795_rev	0	0	795	FALSE	FALSE
796_rev	0	0	796	FALSE	FALSE
797_rev	0	0	797	FALSE	TRUE
798_rev	0	0	798	FALSE	FALSE
799_rev	0	0	799	FALSE	FALSE
800_rev	0	1	800	FALSE	TRUE
801_rev	2	2	801	FALSE	FALSE
802_rev	0	0	802	FALSE	FALSE
803_rev	2	4	803	FALSE	TRUE
804_rev	0	0	804	FALSE	FALSE
805_rev	0	0	805	FALSE	FALSE
806_rev	0	0	806	FALSE	TRUE
807_rev	0	1	807	FALSE	FALSE
808_rev	0	0	808	FALSE	FALSE
809_rev	0	0	809	FALSE	TRUE
810_rev	0	0	810	FALSE	FALSE
811_rev	0	0	811	FALSE	FALSE
812_rev	0	1	812	FALSE	TRUE
813_rev	0	0	813	FALSE	FALSE
814_rev	0	0	814	FALSE	FALSE
815_rev	6	3	815	FALSE	TRUE
816_rev	1	1	816	FALSE	FALSE
817_rev	0	1	817	FALSE	FALSE
818_rev	0	0	818	FALSE	TRUE
819_rev	0	0	819	FALSE	FALSE
820_rev	0	1	820	FALSE	FALSE
821_rev	0	0	821	FALSE	TRUE
822_rev	0	0	822	FALSE	FALSE
823_rev	0	0	823	FALSE	FALSE
824_rev	0	0	824	FALSE	TRUE
825_rev	0	0	825	FALSE	FALSE
826_rev	0	0	826	FALSE	FALSE
827_rev	0	0	827	FALSE	TRUE
828_rev	0	0	828	FALSE	FALSE
829_rev	0	0	829	FALSE	FALSE
830_rev	0	0	830	FALSE	TRUE
831_rev	0	0	831	FALSE	FALSE
832_rev	0	0	832	FALSE	FALSE
833_rev	1	0	833	FALSE	TRUE
834_rev	0	0	834	FALSE	FALSE
835_rev	0	0	835	FALSE	FALSE
836_rev	0	0	836	FALSE	TRUE
837_rev	0	0	837	FALSE	FALSE
838_rev	0	0	838	FALSE	FALSE
839_rev	0	0	839	FALSE	TRUE
840_rev	0	0	840	FALSE	FALSE
841_rev	0	0	841	FALSE	FALSE
842_rev	0	0	842	FALSE	TRUE
843_rev	0	0	843	FALSE	FALSE
844_rev	0	0	844	FALSE	FALSE
845_rev	0	0	845	FALSE	TRUE
846_rev	2	4	846	FALSE	FALSE
847_rev	0	1	847	FALSE	FALSE
848_rev	1	1	848	FALSE	TRUE
849_rev	1	2	849	FALSE	FALSE
850_rev	0	0	850	FALSE	FALSE
851_rev	0	0	851	FALSE	TRUE
852_rev	0	0	852	FALSE	FALSE
853_rev	0	0	853	FALSE	FALSE
854_rev	0	0	854	FALSE	TRUE
855_rev	0	0	855	FALSE	FALSE
856_rev	0	0	856	FALSE	FALSE
857_rev	0	0	857	FALSE	TRUE
858_rev	1	0	858	FALSE	FALSE
859_rev	2	0	859	FALSE	FALSE
860_rev	1	0	860	FALSE	TRUE
861_rev	1	0	861	FALSE	FALSE
862_rev	3	8	862	FALSE	FALSE
863_rev	1	0	863	FALSE	TRUE
864_rev	0	0	864	FALSE	FALSE
865_rev	0	0	865	FALSE	FALSE
866_rev	0	0	866	FALSE	TRUE
867_rev	0	0	867	FALSE	FALSE
868_rev	0	0	868	FALSE	FALSE
869_rev	0	0	869	FALSE	TRUE
870_rev	0	0	870	FALSE	FALSE
871_rev	0	0	871	FALSE	FALSE
872_rev	0	0	872	FALSE	TRUE
873_rev	0	0	873	FALSE	FALSE
874_rev	1	0	874	FALSE	FALSE
875_rev	0	0	875	FALSE	TRUE
876_rev	0	0	876	FALSE	FALSE
877_rev	2	2	877	FALSE	FALSE
878_rev	2	2	878	FALSE	TRUE
879_rev	0	0	879	FALSE	FALSE
880_rev	0	0	880	FALSE	FALSE
881_rev	0	0	881	FALSE	TRUE
[truncated: 239 more rows]

## Sheet: TMBP_r0_counts
insertion_site_name	TMBP-cpGFP_initial_Lib1_run1_matched_3p	TMBP-cpGFP_initial_Lib1_run1_matched_5p	TMBP-cpGFP_initial_Lib1_run2_matched_3p	TMBP-cpGFP_initial_Lib1_run2_matched_5p	TMBP-cpGFP_initial_Lib2_run1_matched_3p	TMBP-cpGFP_initial_Lib2_run1_matched_5p	TMBP-cpGFP_initial_Lib2_run2_matched_3p	TMBP-cpGFP_initial_Lib2_run2_matched_5p	insertion_site	forward_insertion	in_frame	amino_acid
2_fwd	0	0	0	0	0	0	0	0	2	TRUE	TRUE
3_fwd	8	0	4	0	2	0	5	1	3	TRUE	FALSE
4_fwd	1	1	0	0	2	0	1	0	4	TRUE	FALSE
5_fwd	3	0	0	1	0	1	0	0	5	TRUE	TRUE
6_fwd	1	0	1	0	0	0	0	0	6	TRUE	FALSE
7_fwd	1	1	0	0	1	0	1	0	7	TRUE	FALSE
8_fwd	0	0	0	0	0	0	0	1	8	TRUE	TRUE	1
9_fwd	1	0	0	1	0	1	0	0	9	TRUE	FALSE
10_fwd	0	0	0	0	0	0	0	0	10	TRUE	FALSE
11_fwd	0	0	0	0	0	0	0	0	11	TRUE	TRUE	2
12_fwd	0	0	0	0	0	0	0	0	12	TRUE	FALSE
13_fwd	0	0	0	0	0	0	0	0	13	TRUE	FALSE
14_fwd	29	6	7	1	4	4	12	2	14	TRUE	TRUE	3
15_fwd	25	12	11	0	13	6	14	6	15	TRUE	FALSE
16_fwd	2	2	0	1	0	0	0	0	16	TRUE	FALSE
17_fwd	3	0	0	1	1	0	0	1	17	TRUE	TRUE	4
18_fwd	0	1	0	0	2	0	0	2	18	TRUE	FALSE
19_fwd	2	0	0	0	0	2	2	0	19	TRUE	FALSE
20_fwd	4	3	0	0	1	3	3	0	20	TRUE	TRUE	5
21_fwd	7	4	0	1	1	3	2	3	21	TRUE	FALSE
22_fwd	1	0	0	0	0	0	1	0	22	TRUE	FALSE
23_fwd	1	0	0	1	0	1	0	0	23	TRUE	TRUE	6
24_fwd	9	4	2	1	5	0	1	0	24	TRUE	FALSE
25_fwd	0	1	0	0	0	0	0	1	25	TRUE	FALSE
26_fwd	0	0	0	0	0	0	0	0	26	TRUE	TRUE	7
27_fwd	0	0	0	0	0	0	0	0	27	TRUE	FALSE
28_fwd	0	0	0	0	0	0	0	0	28	TRUE	FALSE
29_fwd	3	2	2	0	1	0	1	1	29	TRUE	TRUE	8
30_fwd	1	4	0	0	2	0	2	1	30	TRUE	FALSE
31_fwd	0	0	1	0	0	0	0	0	31	TRUE	FALSE
32_fwd	3	0	2	0	1	0	1	0	32	TRUE	TRUE	9
33_fwd	0	0	0	0	0	0	0	0	33	TRUE	FALSE
34_fwd	1	1	0	0	1	2	4	2	34	TRUE	FALSE
35_fwd	8	5	6	3	5	2	5	4	35	TRUE	TRUE	10
36_fwd	1	0	0	1	3	0	2	0	36	TRUE	FALSE
37_fwd	18	7	5	1	12	4	8	4	37	TRUE	FALSE
38_fwd	26	28	14	0	13	6	9	7	38	TRUE	TRUE	11
39_fwd	23	16	10	3	13	7	11	8	39	TRUE	FALSE
40_fwd	4	0	0	1	0	0	1	0	40	TRUE	FALSE
41_fwd	10	10	4	0	6	3	6	6	41	TRUE	TRUE	12
42_fwd	2	2	1	0	1	1	0	0	42	TRUE	FALSE
43_fwd	1	0	0	0	1	1	0	1	43	TRUE	FALSE
44_fwd	2	2	1	0	0	1	2	3	44	TRUE	TRUE	13
45_fwd	23	17	9	3	7	10	12	7	45	TRUE	FALSE
46_fwd	12	12	3	2	3	3	3	2	46	TRUE	FALSE
47_fwd	5	2	0	1	1	2	1	7	47	TRUE	TRUE	14
48_fwd	2	0	1	0	0	2	3	3	48	TRUE	FALSE
49_fwd	7	4	0	1	2	2	8	6	49	TRUE	FALSE
50_fwd	8	9	4	2	5	1	3	6	50	TRUE	TRUE	15
51_fwd	3	1	0	0	1	0	2	0	51	TRUE	FALSE
52_fwd	15	16	3	3	28	29	15	22	52	TRUE	FALSE
53_fwd	20	17	4	7	5	12	8	6	53	TRUE	TRUE	16
54_fwd	1	0	0	0	1	0	0	2	54	TRUE	FALSE
55_fwd	0	0	0	0	0	0	0	0	55	TRUE	FALSE
56_fwd	0	0	0	0	0	0	0	0	56	TRUE	TRUE	17
57_fwd	5	1	2	1	2	0	3	1	57	TRUE	FALSE
58_fwd	0	0	0	0	0	0	0	0	58	TRUE	FALSE
59_fwd	1	0	1	0	0	1	0	0	59	TRUE	TRUE	18
60_fwd	0	0	0	0	0	0	0	0	60	TRUE	FALSE
61_fwd	0	0	0	0	0	0	0	0	61	TRUE	FALSE
62_fwd	2	2	2	0	2	0	1	2	62	TRUE	TRUE	19
63_fwd	5	2	1	0	3	3	0	1	63	TRUE	FALSE
64_fwd	2	7	0	1	0	1	2	1	64	TRUE	FALSE
65_fwd	0	0	0	0	0	0	0	0	65	TRUE	TRUE	20
66_fwd	2	1	1	0	0	0	0	0	66	TRUE	FALSE
67_fwd	3	3	0	1	5	0	5	3	67	TRUE	FALSE
68_fwd	6	6	2	2	2	1	1	1	68	TRUE	TRUE	21
69_fwd	57	49	10	7	36	35	27	21	69	TRUE	FALSE
70_fwd	82	61	22	19	36	32	40	43	70	TRUE	FALSE
71_fwd	3	4	0	0	1	2	5	2	71	TRUE	TRUE	22
72_fwd	2	3	3	0	3	1	6	4	72	TRUE	FALSE
73_fwd	1	1	0	1	2	3	0	4	73	TRUE	FALSE
74_fwd	4	1	0	1	1	4	4	1	74	TRUE	TRUE	23
75_fwd	8	5	1	1	5	4	1	1	75	TRUE	FALSE
76_fwd	0	0	1	0	2	0	1	0	76	TRUE	FALSE
77_fwd	6	3	1	0	4	3	4	4	77	TRUE	TRUE	24
78_fwd	24	14	11	3	9	8	8	10	78	TRUE	FALSE
79_fwd	0	0	0	0	0	0	0	0	79	TRUE	FALSE
80_fwd	5	3	0	1	2	2	10	3	80	TRUE	TRUE	25
81_fwd	0	0	0	0	0	0	0	1	81	TRUE	FALSE
82_fwd	0	0	0	0	0	0	0	0	82	TRUE	FALSE
83_fwd	12	9	2	4	8	9	13	9	83	TRUE	TRUE	26
84_fwd	5	3	0	2	3	2	4	4	84	TRUE	FALSE
85_fwd	1	1	1	0	2	1	2	0	85	TRUE	FALSE
86_fwd	17	13	8	4	16	19	29	23	86	TRUE	TRUE	27
87_fwd	7	11	4	2	5	6	12	5	87	TRUE	FALSE
88_fwd	0	0	0	0	1	5	0	0	88	TRUE	FALSE
89_fwd	0	1	0	0	0	0	0	0	89	TRUE	TRUE	28
90_fwd	0	0	0	0	0	0	0	0	90	TRUE	FALSE
91_fwd	3	0	1	2	2	0	0	1	91	TRUE	FALSE
92_fwd	5	4	2	1	5	3	4	2	92	TRUE	TRUE	29
93_fwd	18	6	4	3	3	9	11	7	93	TRUE	FALSE
94_fwd	0	2	0	0	1	0	1	1	94	TRUE	FALSE
95_fwd	6	2	0	0	0	0	0	0	95	TRUE	TRUE	30
96_fwd	0	2	0	1	0	0	0	0	96	TRUE	FALSE
97_fwd	1	0	0	0	0	0	0	1	97	TRUE	FALSE
98_fwd	0	0	0	0	0	0	0	0	98	TRUE	TRUE	31
99_fwd	0	0	0	0	0	0	0	0	99	TRUE	FALSE
100_fwd	0	0	0	0	1	0	1	0	100	TRUE	FALSE
101_fwd	0	0	0	0	0	0	0	0	101	TRUE	TRUE	32
102_fwd	0	0	0	0	0	0	2	0	102	TRUE	FALSE
103_fwd	0	1	0	0	0	1	0	0	103	TRUE	FALSE
104_fwd	0	0	0	0	0	0	0	0	104	TRUE	TRUE	33
105_fwd	0	3	0	0	0	0	0	0	105	TRUE	FALSE
106_fwd	6	7	0	3	2	2	2	4	106	TRUE	FALSE
107_fwd	59	32	12	8	3	8	5	5	107	TRUE	TRUE	34
108_fwd	183	108	55	39	67	49	64	43	108	TRUE	FALSE
109_fwd	13	19	1	3	5	2	17	4	109	TRUE	FALSE
110_fwd	14	12	5	8	6	3	11	5	110	TRUE	TRUE	35
111_fwd	3	1	1	0	0	0	0	0	111	TRUE	FALSE
112_fwd	0	0	0	0	0	0	0	0	112	TRUE	FALSE
113_fwd	5	10	2	2	6	6	5	2	113	TRUE	TRUE	36
114_fwd	0	0	0	0	0	0	0	0	114	TRUE	FALSE
115_fwd	8	4	1	0	3	1	0	2	115	TRUE	FALSE
116_fwd	27	18	7	8	13	8	7	8	116	TRUE	TRUE	37
117_fwd	6	4	1	0	2	0	1	0	117	TRUE	FALSE
118_fwd	15	9	2	1	3	6	8	2	118	TRUE	FALSE
119_fwd	43	27	15	12	16	18	19	22	119	TRUE	TRUE	38
120_fwd	6	1	5	1	2	1	1	0	120	TRUE	FALSE
121_fwd	12	14	2	4	7	3	4	4	121	TRUE	FALSE
122_fwd	10	1	2	2	0	2	1	2	122	TRUE	TRUE	39
123_fwd	0	0	0	0	0	0	0	0	123	TRUE	FALSE
124_fwd	27	18	15	7	10	5	10	8	124	TRUE	FALSE
125_fwd	4	3	1	0	0	0	0	0	125	TRUE	TRUE	40
126_fwd	0	0	0	0	0	0	0	0	126	TRUE	FALSE
127_fwd	2	0	0	0	0	1	2	0	127	TRUE	FALSE
128_fwd	0	0	0	0	0	0	0	0	128	TRUE	TRUE	41
129_fwd	1	0	0	0	0	1	5	1	129	TRUE	FALSE
130_fwd	3	0	1	1	1	0	0	1	130	TRUE	FALSE
131_fwd	1	0	0	0	0	1	1	0	131	TRUE	TRUE	42
132_fwd	74	66	19	18	25	14	28	17	132	TRUE	FALSE
133_fwd	13	7	4	1	14	6	9	3	133	TRUE	FALSE
134_fwd	3	3	3	0	7	4	5	0	134	TRUE	TRUE	43
135_fwd	0	0	0	0	0	0	0	0	135	TRUE	FALSE
136_fwd	2	1	0	0	0	0	0	0	136	TRUE	FALSE
137_fwd	17	20	7	3	14	9	14	8	137	TRUE	TRUE	44
138_fwd	5	2	1	2	7	3	2	2	138	TRUE	FALSE
139_fwd	0	0	0	0	1	1	0	1	139	TRUE	FALSE
140_fwd	1	1	1	1	2	2	3	5	140	TRUE	TRUE	45
141_fwd	5	6	3	1	1	3	2	0	141	TRUE	FALSE
142_fwd	0	0	0	0	0	0	0	0	142	TRUE	FALSE
143_fwd	7	4	2	2	1	2	1	0	143	TRUE	TRUE	46
144_fwd	0	0	0	0	0	0	0	0	144	TRUE	FALSE
145_fwd	3	2	1	1	3	1	9	8	145	TRUE	FALSE
146_fwd	43	29	13	13	18	17	34	19	146	TRUE	TRUE	47
147_fwd	22	13	5	6	5	4	6	6	147	TRUE	FALSE
148_fwd	1	1	3	1	2	1	0	6	148	TRUE	FALSE
149_fwd	0	1	0	0	0	0	0	0	149	TRUE	TRUE	48
150_fwd	6	2	1	1	1	1	0	7	150	TRUE	FALSE
151_fwd	11	4	2	0	15	8	18	13	151	TRUE	FALSE
152_fwd	0	0	1	0	1	1	1	0	152	TRUE	TRUE	49
153_fwd	3	1	1	2	2	1	5	1	153	TRUE	FALSE
154_fwd	0	1	0	0	2	0	0	1	154	TRUE	FALSE
155_fwd	0	0	0	0	0	0	0	0	155	TRUE	TRUE	50
156_fwd	21	20	7	7	14	18	28	23	156	TRUE	FALSE
157_fwd	0	2	0	0	2	0	0	2	157	TRUE	FALSE
158_fwd	1	0	0	0	3	0	0	0	158	TRUE	TRUE	51
159_fwd	16	9	2	0	9	10	15	15	159	TRUE	FALSE
160_fwd	16	13	6	3	14	13	20	11	160	TRUE	FALSE
161_fwd	71	35	21	15	48	36	53	52	161	TRUE	TRUE	52
162_fwd	2	1	1	0	0	0	0	1	162	TRUE	FALSE
163_fwd	0	0	0	0	0	0	0	0	163	TRUE	FALSE
164_fwd	0	0	0	0	0	0	0	0	164	TRUE	TRUE	53
165_fwd	13	6	8	5	16	10	9	12	165	TRUE	FALSE
166_fwd	24	22	7	4	22	15	19	26	166	TRUE	FALSE
167_fwd	16	12	6	5	20	21	22	17	167	TRUE	TRUE	54
168_fwd	3	0	2	0	0	1	0	2	168	TRUE	FALSE
169_fwd	0	0	0	0	0	0	0	0	169	TRUE	FALSE
170_fwd	14	5	2	1	8	3	6	3	170	TRUE	TRUE	55
171_fwd	0	0	2	0	1	0	0	4	171	TRUE	FALSE
172_fwd	1	0	0	0	1	0	1	0	172	TRUE	FALSE
173_fwd	0	0	1	0	0	0	0	0	173	TRUE	TRUE	56
174_fwd	9	6	1	1	1	2	2	3	174	TRUE	FALSE
175_fwd	9	8	0	1	1	1	4	5	175	TRUE	FALSE
176_fwd	7	9	2	0	3	1	1	0	176	TRUE	TRUE	57
177_fwd	3	1	2	0	0	1	0	0	177	TRUE	FALSE
178_fwd	0	1	0	0	0	0	0	1	178	TRUE	FALSE
179_fwd	2	3	0	1	1	1	1	1	179	TRUE	TRUE	58
180_fwd	16	14	5	5	7	11	7	8	180	TRUE	FALSE
181_fwd	23	16	8	2	18	16	14	17	181	TRUE	FALSE
182_fwd	26	28	4	5	16	17	19	22	182	TRUE	TRUE	59
183_fwd	169	135	41	37	156	127	133	142	183	TRUE	FALSE
184_fwd	22	31	11	7	30	21	28	23	184	TRUE	FALSE
185_fwd	1	0	0	0	0	0	0	0	185	TRUE	TRUE	60
186_fwd	0	1	1	0	1	0	1	0	186	TRUE	FALSE
187_fwd	0	0	0	0	0	0	0	0	187	TRUE	FALSE
188_fwd	0	0	0	0	0	0	0	0	188	TRUE	TRUE	61
189_fwd	0	0	0	0	0	0	0	0	189	TRUE	FALSE
190_fwd	0	0	0	0	0	0	0	0	190	TRUE	FALSE
191_fwd	0	0	0	1	0	0	1	0	191	TRUE	TRUE	62
192_fwd	8	4	4	2	5	3	5	3	192	TRUE	FALSE
193_fwd	4	2	1	2	5	7	12	4	193	TRUE	FALSE
194_fwd	25	22	5	5	14	11	15	12	194	TRUE	TRUE	63
195_fwd	5	4	4	4	6	5	7	1	195	TRUE	FALSE
196_fwd	0	0	0	0	0	0	0	0	196	TRUE	FALSE
197_fwd	4	2	0	2	0	0	0	1	197	TRUE	TRUE	64
198_fwd	2	6	1	1	3	3	8	3	198	TRUE	FALSE
199_fwd	8	1	4	3	6	8	10	11	199	TRUE	FALSE
200_fwd	22	15	4	7	17	20	22	20	200	TRUE	TRUE	65
201_fwd	42	33	12	10	28	31	38	37	201	TRUE	FALSE
202_fwd	0	2	0	0	0	1	0	2	202	TRUE	FALSE
203_fwd	1	3	0	2	1	1	0	1	203	TRUE	TRUE	66
204_fwd	2	5	0	0	12	15	13	12	204	TRUE	FALSE
205_fwd	1	1	0	0	0	0	1	1	205	TRUE	FALSE
206_fwd	0	0	0	0	0	1	2	0	206	TRUE	TRUE	67
207_fwd	0	0	0	0	0	0	0	0	207	TRUE	FALSE
208_fwd	1	0	0	0	0	0	0	0	208	TRUE	FALSE
209_fwd	0	1	0	0	0	0	0	0	209	TRUE	TRUE	68
210_fwd	2	0	1	0	0	0	1	0	210	TRUE	FALSE
211_fwd	24	16	10	8	14	17	15	12	211	TRUE	FALSE
212_fwd	33	24	12	7	23	23	30	26	212	TRUE	TRUE	69
213_fwd	0	2	0	0	0	2	1	2	213	TRUE	FALSE
214_fwd	4	1	1	0	5	5	3	5	214	TRUE	FALSE
215_fwd	96	86	35	29	72	58	65	65	215	TRUE	TRUE	70
216_fwd	15	19	4	4	9	10	10	4	216	TRUE	FALSE
217_fwd	0	0	0	0	0	0	0	0	217	TRUE	FALSE
218_fwd	4	3	1	1	2	2	1	1	218	TRUE	TRUE	71
219_fwd	0	0	1	0	0	3	1	1	219	TRUE	FALSE
220_fwd	1	0	0	0	0	0	0	2	220	TRUE	FALSE
221_fwd	6	2	1	1	4	4	4	2	221	TRUE	TRUE	72
222_fwd	3	0	1	0	1	2	0	1	222	TRUE	FALSE
223_fwd	7	5	3	3	7	7	6	5	223	TRUE	FALSE
224_fwd	11	6	3	3	8	13	17	16	224	TRUE	TRUE	73
225_fwd	1	2	0	0	0	0	0	0	225	TRUE	FALSE
226_fwd	24	35	9	8	18	27	12	23	226	TRUE	FALSE
227_fwd	0	0	0	0	1	0	2	3	227	TRUE	TRUE	74
228_fwd	0	1	1	1	0	0	0	1	228	TRUE	FALSE
229_fwd	45	33	5	10	24	38	23	40	229	TRUE	FALSE
230_fwd	29	24	9	6	24	26	23	29	230	TRUE	TRUE	75
231_fwd	6	9	1	0	3	5	4	6	231	TRUE	FALSE
232_fwd	1	0	0	0	0	1	0	0	232	TRUE	FALSE
233_fwd	0	0	0	0	0	0	0	0	233	TRUE	TRUE	76
234_fwd	19	15	7	6	18	13	14	13	234	TRUE	FALSE
235_fwd	8	7	2	5	21	15	17	14	235	TRUE	FALSE
236_fwd	0	1	0	0	2	0	0	2	236	TRUE	TRUE	77
237_fwd	0	0	0	0	0	1	0	0	237	TRUE	FALSE
238_fwd	0	0	0	0	1	1	1	1	238	TRUE	FALSE
239_fwd	2	4	1	0	4	4	4	9	239	TRUE	TRUE	78
240_fwd	2	2	0	1	1	2	1	2	240	TRUE	FALSE
241_fwd	0	0	0	0	0	0	0	0	241	TRUE	FALSE
242_fwd	2	1	0	1	1	4	0	1	242	TRUE	TRUE	79
243_fwd	2	2	0	0	0	1	0	0	243	TRUE	FALSE
244_fwd	0	0	0	0	0	0	0	0	244	TRUE	FALSE
245_fwd	1	0	0	0	1	1	2	0	245	TRUE	TRUE	80
246_fwd	2	2	0	2	1	1	1	3	246	TRUE	FALSE
247_fwd	13	14	7	3	23	33	28	23	247	TRUE	FALSE
248_fwd	17	11	6	2	18	14	8	19	248	TRUE	TRUE	81
249_fwd	14	11	5	3	6	16	8	13	249	TRUE	FALSE
250_fwd	2	3	1	0	2	3	0	0	250	TRUE	FALSE
251_fwd	0	0	1	0	0	0	0	0	251	TRUE	TRUE	82
252_fwd	1	0	0	1	0	0	1	2	252	TRUE	FALSE
253_fwd	7	6	0	1	8	4	3	10	253	TRUE	FALSE
254_fwd	1	0	0	0	0	0	2	2	254	TRUE	TRUE	83
255_fwd	1	0	0	1	0	0	0	3	255	TRUE	FALSE
256_fwd	14	7	3	3	4	8	7	8	256	TRUE	FALSE
257_fwd	20	17	5	7	19	17	20	18	257	TRUE	TRUE	84
258_fwd	0	0	1	0	6	5	1	3	258	TRUE	FALSE
259_fwd	0	1	0	0	4	0	3	2	259	TRUE	FALSE
260_fwd	0	0	0	0	0	0	0	0	260	TRUE	TRUE	85
261_fwd	1	1	0	0	0	0	0	0	261	TRUE	FALSE
262_fwd	4	2	1	1	5	8	8	3	262	TRUE	FALSE
263_fwd	1	0	1	1	1	1	1	2	263	TRUE	TRUE	86
264_fwd	5	4	0	1	3	5	6	4	264	TRUE	FALSE
265_fwd	15	14	5	6	19	20	16	18	265	TRUE	FALSE
266_fwd	17	13	6	8	23	12	17	25	266	TRUE	TRUE	87
267_fwd	7	7	3	3	5	6	8	9	267	TRUE	FALSE
268_fwd	0	0	0	0	0	0	1	0	268	TRUE	FALSE
269_fwd	10	8	1	1	2	9	2	8	269	TRUE	TRUE	88
270_fwd	32	27	7	11	20	31	33	30	270	TRUE	FALSE
271_fwd	0	0	0	0	0	0	0	1	271	TRUE	FALSE
272_fwd	0	0	0	0	0	0	0	0	272	TRUE	TRUE	89
273_fwd	8	3	1	2	4	2	3	4	273	TRUE	FALSE
274_fwd	3	2	0	0	1	0	2	2	274	TRUE	FALSE
275_fwd	1	0	0	0	0	0	0	0	275	TRUE	TRUE	90
276_fwd	5	3	0	0	1	2	1	1	276	TRUE	FALSE
277_fwd	0	1	0	0	2	0	0	1	277	TRUE	FALSE
278_fwd	3	2	1	1	2	1	4	4	278	TRUE	TRUE	91
279_fwd	12	13	2	4	15	20	14	12	279	TRUE	FALSE
280_fwd	7	5	3	2	9	11	12	8	280	TRUE	FALSE
281_fwd	4	2	0	0	2	2	1	1	281	TRUE	TRUE	92
282_fwd	1	1	0	0	3	1	1	1	282	TRUE	FALSE
283_fwd	5	3	0	0	4	2	2	2	283	TRUE	FALSE
284_fwd	1	2	0	0	0	0	0	0	284	TRUE	TRUE	93
285_fwd	3	6	1	0	4	4	0	2	285	TRUE	FALSE
286_fwd	0	0	0	0	0	0	0	0	286	TRUE	FALSE
287_fwd	2	1	0	0	0	0	0	0	287	TRUE	TRUE	94
288_fwd	9	5	1	3	7	6	0	3	288	TRUE	FALSE
289_fwd	0	0	0	0	0	0	0	0	289	TRUE	FALSE
290_fwd	0	0	0	0	0	0	0	0	290	TRUE	TRUE	95
291_fwd	3	1	0	1	2	7	5	7	291	TRUE	FALSE
292_fwd	4	0	1	0	2	1	0	0	292	TRUE	FALSE
293_fwd	1	1	0	0	0	0	1	0	293	TRUE	TRUE	96
294_fwd	25	25	5	2	15	20	18	16	294	TRUE	FALSE
295_fwd	0	0	0	0	1	0	1	0	295	TRUE	FALSE
296_fwd	0	0	1	0	1	0	0	0	296	TRUE	TRUE	97
297_fwd	14	9	3	1	11	8	11	3	297	TRUE	FALSE
298_fwd	6	5	4	2	9	2	4	1	298	TRUE	FALSE
299_fwd	30	24	12	13	29	29	36	24	299	TRUE	TRUE	98
300_fwd	1	1	1	0	3	3	1	0	300	TRUE	FALSE
301_fwd	9	8	3	4	7	3	6	3	301	TRUE	FALSE
302_fwd	35	25	13	10	28	22	16	31	302	TRUE	TRUE	99
303_fwd	15	16	9	3	18	17	24	20	303	TRUE	FALSE
304_fwd	4	1	1	3	7	2	2	2	304	TRUE	FALSE
305_fwd	1	2	0	2	1	0	3	1	305	TRUE	TRUE	100
306_fwd	0	1	0	0	0	0	0	0	306	TRUE	FALSE
307_fwd	4	0	0	0	1	1	0	0	307	TRUE	FALSE
308_fwd	1	0	1	0	0	0	1	1	308	TRUE	TRUE	101
309_fwd	2	0	0	0	0	0	0	0	309	TRUE	FALSE
310_fwd	2	4	1	0	4	0	2	1	310	TRUE	FALSE
311_fwd	0	0	0	0	0	1	3	0	311	TRUE	TRUE	102
312_fwd	27	31	7	6	16	18	20	16	312	TRUE	FALSE
313_fwd	27	16	9	2	11	4	13	11	313	TRUE	FALSE
314_fwd	5	11	3	2	13	15	8	17	314	TRUE	TRUE	103
315_fwd	3	0	0	0	0	0	1	0	315	TRUE	FALSE
316_fwd	37	33	9	11	20	30	32	29	316	TRUE	FALSE
317_fwd	53	32	11	15	49	38	58	48	317	TRUE	TRUE	104
318_fwd	4	8	1	1	3	6	6	1	318	TRUE	FALSE
319_fwd	2	1	0	0	2	0	1	1	319	TRUE	FALSE
320_fwd	2	4	0	0	6	4	7	6	320	TRUE	TRUE	105
321_fwd	0	0	0	0	0	0	0	0	321	TRUE	FALSE
322_fwd	0	0	0	0	0	0	0	0	322	TRUE	FALSE
323_fwd	2	1	1	0	0	0	0	1	323	TRUE	TRUE	106
324_fwd	7	7	2	4	0	0	0	0	324	TRUE	FALSE
325_fwd	0	0	0	0	0	0	0	0	325	TRUE	FALSE
326_fwd	0	0	0	0	3	1	1	0	326	TRUE	TRUE	107
327_fwd	10	9	3	1	3	2	5	5	327	TRUE	FALSE
328_fwd	18	15	6	4	12	13	11	15	328	TRUE	FALSE
329_fwd	38	32	6	9	31	20	37	30	329	TRUE	TRUE	108
330_fwd	28	24	6	6	21	27	28	26	330	TRUE	FALSE
331_fwd	5	9	4	3	13	5	5	5	331	TRUE	FALSE
332_fwd	41	29	11	7	29	25	28	27	332	TRUE	TRUE	109
333_fwd	5	6	1	1	3	4	6	2	333	TRUE	FALSE
334_fwd	0	0	0	0	0	0	0	0	334	TRUE	FALSE
335_fwd	0	1	0	0	0	0	0	0	335	TRUE	TRUE	110
336_fwd	0	0	0	0	0	0	0	0	336	TRUE	FALSE
337_fwd	0	0	2	0	0	0	1	2	337	TRUE	FALSE
338_fwd	0	0	0	0	0	0	0	0	338	TRUE	TRUE	111
339_fwd	17	11	1	6	18	17	13	13	339	TRUE	FALSE
340_fwd	23	20	5	5	15	14	24	21	340	TRUE	FALSE
341_fwd	29	11	1	5	11	10	13	13	341	TRUE	TRUE	112
342_fwd	11	8	1	2	9	6	9	3	342	TRUE	FALSE
343_fwd	3	2	0	1	0	0	0	0	343	TRUE	FALSE
344_fwd	5	1	1	3	5	5	4	8	344	TRUE	TRUE	113
345_fwd	31	25	7	7	34	25	30	32	345	TRUE	FALSE
346_fwd	0	0	0	0	0	1	0	0	346	TRUE	FALSE
347_fwd	0	0	0	0	0	0	1	1	347	TRUE	TRUE	114
348_fwd	1	3	2	0	2	2	1	1	348	TRUE	FALSE
349_fwd	1	1	1	0	3	1	1	2	349	TRUE	FALSE
350_fwd	0	0	0	0	1	0	0	0	350	TRUE	TRUE	115
351_fwd	1	0	3	0	3	5	4	6	351	TRUE	FALSE
352_fwd	0	1	0	0	2	0	3	5	352	TRUE	FALSE
353_fwd	1	3	0	0	5	5	6	8	353	TRUE	TRUE	116
354_fwd	0	0	0	0	0	0	0	0	354	TRUE	FALSE
355_fwd	2	1	2	1	0	1	2	1	355	TRUE	FALSE
356_fwd	1	1	0	1	0	0	0	0	356	TRUE	TRUE	117
357_fwd	1	0	0	0	3	2	0	0	357	TRUE	FALSE
358_fwd	1	1	1	2	1	2	4	3	358	TRUE	FALSE
359_fwd	10	12	3	1	8	4	9	6	359	TRUE	TRUE	118
360_fwd	51	52	13	19	95	100	105	99	360	TRUE	FALSE
361_fwd	37	42	17	8	44	43	54	41	361	TRUE	FALSE
362_fwd	35	23	6	9	25	16	25	30	362	TRUE	TRUE	119
363_fwd	1	1	0	0	0	0	0	0	363	TRUE	FALSE
364_fwd	57	54	25	17	68	56	75	49	364	TRUE	FALSE
365_fwd	28	22	7	9	25	15	25	23	365	TRUE	TRUE	120
366_fwd	2	2	0	0	2	2	3	1	366	TRUE	FALSE
367_fwd	2	0	0	0	2	0	1	0	367	TRUE	FALSE
368_fwd	2	2	1	3	2	7	3	4	368	TRUE	TRUE	121
369_fwd	12	5	3	3	7	11	9	7	369	TRUE	FALSE
370_fwd	4	2	0	1	0	5	1	2	370	TRUE	FALSE
371_fwd	3	1	3	0	1	2	5	4	371	TRUE	TRUE	122
372_fwd	0	4	0	0	7	1	1	3	372	TRUE	FALSE
373_fwd	0	0	0	0	1	0	1	0	373	TRUE	FALSE
374_fwd	10	10	1	1	7	4	6	7	374	TRUE	TRUE	123
375_fwd	17	7	5	1	17	10	20	13	375	TRUE	FALSE
376_fwd	0	0	0	0	0	0	0	0	376	TRUE	FALSE
377_fwd	0	1	0	1	0	1	0	0	377	TRUE	TRUE	124
378_fwd	11	7	4	4	0	1	1	1	378	TRUE	FALSE
379_fwd	13	7	3	8	20	16	25	13	379	TRUE	FALSE
380_fwd	42	37	15	10	45	34	40	31	380	TRUE	TRUE	125
381_fwd	23	11	7	3	20	17	19	18	381	TRUE	FALSE
382_fwd	4	2	1	1	3	5	3	6	382	TRUE	FALSE
383_fwd	2	1	2	0	2	2	2	0	383	TRUE	TRUE	126
384_fwd	26	21	6	7	10	9	8	15	384	TRUE	FALSE
385_fwd	131	122	50	43	116	86	115	121	385	TRUE	FALSE
386_fwd	8	2	1	1	3	8	8	3	386	TRUE	TRUE	127
387_fwd	5	4	1	4	6	2	4	2	387	TRUE	FALSE
388_fwd	22	22	5	6	17	22	14	20	388	TRUE	FALSE
389_fwd	4	3	2	0	6	6	5	5	389	TRUE	TRUE	128
390_fwd	3	0	0	0	0	3	0	0	390	TRUE	FALSE
391_fwd	5	4	0	0	0	1	2	2	391	TRUE	FALSE
392_fwd	0	0	1	0	0	2	3	2	392	TRUE	TRUE	129
393_fwd	40	42	21	7	62	58	62	65	393	TRUE	FALSE
394_fwd	20	28	11	8	37	24	46	43	394	TRUE	FALSE
395_fwd	0	3	0	0	2	4	1	2	395	TRUE	TRUE	130
396_fwd	76	74	21	17	72	89	87	85	396	TRUE	FALSE
397_fwd	2	2	0	0	3	1	2	1	397	TRUE	FALSE
398_fwd	0	0	0	0	1	1	1	0	398	TRUE	TRUE	131
399_fwd	4	3	1	2	5	4	5	6	399	TRUE	FALSE
400_fwd	1	1	0	0	0	0	0	0	400	TRUE	FALSE
401_fwd	0	0	0	0	1	0	0	0	401	TRUE	TRUE	132
402_fwd	1	1	1	0	0	1	2	1	402	TRUE	FALSE
403_fwd	0	0	0	0	0	0	0	0	403	TRUE	FALSE
404_fwd	1	0	0	0	0	0	0	0	404	TRUE	TRUE	133
405_fwd	7	8	2	0	9	2	5	4	405	TRUE	FALSE
406_fwd	3	4	1	1	6	2	2	4	406	TRUE	FALSE
407_fwd	1	2	1	0	0	0	4	3	407	TRUE	TRUE	134
408_fwd	2	0	1	2	3	5	4	3	408	TRUE	FALSE
409_fwd	0	1	0	0	2	1	2	3	409	TRUE	FALSE
410_fwd	3	2	2	0	1	0	2	1	410	TRUE	TRUE	135
411_fwd	2	2	0	0	2	4	4	3	411	TRUE	FALSE
412_fwd	0	0	0	0	1	0	0	1	412	TRUE	FALSE
413_fwd	0	0	0	0	0	0	0	0	413	TRUE	TRUE	136
414_fwd	0	0	1	0	0	0	0	0	414	TRUE	FALSE
415_fwd	0	0	0	0	0	0	0	0	415	TRUE	FALSE
416_fwd	0	0	0	0	0	0	0	0	416	TRUE	TRUE	137
417_fwd	0	1	0	0	2	0	0	1	417	TRUE	FALSE
418_fwd	9	10	2	1	4	3	3	2	418	TRUE	FALSE
419_fwd	33	22	5	5	24	16	23	18	419	TRUE	TRUE	138
420_fwd	46	31	15	11	23	19	29	16	420	TRUE	FALSE
421_fwd	0	0	0	0	0	0	0	0	421	TRUE	FALSE
422_fwd	0	0	0	0	0	0	0	0	422	TRUE	TRUE	139
423_fwd	5	2	1	1	4	3	3	1	423	TRUE	FALSE
424_fwd	0	0	1	0	0	0	0	0	424	TRUE	FALSE
425_fwd	2	1	0	0	0	1	0	0	425	TRUE	TRUE	140
426_fwd	0	0	0	0	0	0	1	0	426	TRUE	FALSE
427_fwd	2	1	1	0	5	2	4	1	427	TRUE	FALSE
428_fwd	25	27	11	7	26	8	18	5	428	TRUE	TRUE	141
429_fwd	15	11	6	0	7	4	10	3	429	TRUE	FALSE
430_fwd	1	1	0	0	1	0	1	0	430	TRUE	FALSE
431_fwd	1	1	2	1	1	0	0	0	431	TRUE	TRUE	142
432_fwd	1	0	0	0	0	0	0	0	432	TRUE	FALSE
433_fwd	9	8	2	2	4	2	7	5	433	TRUE	FALSE
434_fwd	12	4	2	3	2	2	2	3	434	TRUE	TRUE	143
435_fwd	8	5	0	0	0	4	2	0	435	TRUE	FALSE
436_fwd	24	16	8	4	21	17	17	21	436	TRUE	FALSE
437_fwd	19	9	5	8	23	19	21	17	437	TRUE	TRUE	144
438_fwd	2	0	0	0	7	4	3	1	438	TRUE	FALSE
439_fwd	0	1	1	0	1	2	2	3	439	TRUE	FALSE
440_fwd	0	0	0	0	0	0	0	0	440	TRUE	TRUE	145
441_fwd	0	0	0	0	0	0	0	0	441	TRUE	FALSE
442_fwd	0	1	1	0	1	0	0	1	442	TRUE	FALSE
443_fwd	0	0	0	0	0	0	0	0	443	TRUE	TRUE	146
444_fwd	0	0	0	1	0	0	0	0	444	TRUE	FALSE
445_fwd	8	2	0	2	7	5	3	1	445	TRUE	FALSE
446_fwd	1	1	0	1	0	1	1	1	446	TRUE	TRUE	147
447_fwd	2	6	4	1	7	3	6	1	447	TRUE	FALSE
448_fwd	42	24	11	5	19	30	33	29	448	TRUE	FALSE
449_fwd	40	31	7	9	43	35	43	34	449	TRUE	TRUE	148
450_fwd	3	3	0	0	1	2	2	2	450	TRUE	FALSE
451_fwd	0	0	0	0	0	0	0	0	451	TRUE	FALSE
452_fwd	0	0	0	0	0	0	0	0	452	TRUE	TRUE	149
453_fwd	4	0	0	1	2	1	1	0	453	TRUE	FALSE
454_fwd	0	1	1	0	2	0	4	1	454	TRUE	FALSE
455_fwd	3	4	0	1	4	0	3	0	455	TRUE	TRUE	150
456_fwd	0	0	0	0	0	0	0	0	456	TRUE	FALSE
457_fwd	1	0	0	0	0	0	0	0	457	TRUE	FALSE
458_fwd	5	6	2	3	10	4	6	6	458	TRUE	TRUE	151
459_fwd	28	24	11	7	24	12	26	19	459	TRUE	FALSE
460_fwd	2	2	0	0	0	0	0	0	460	TRUE	FALSE
461_fwd	2	4	2	0	2	3	0	2	461	TRUE	TRUE	152
462_fwd	0	0	0	0	0	0	0	0	462	TRUE	FALSE
463_fwd	2	3	0	0	2	2	3	1	463	TRUE	FALSE
464_fwd	3	6	2	2	2	5	8	2	464	TRUE	TRUE	153
465_fwd	1	1	0	0	0	0	0	0	465	TRUE	FALSE
466_fwd	0	0	0	0	0	0	0	0	466	TRUE	FALSE
467_fwd	2	0	0	1	0	0	0	0	467	TRUE	TRUE	154
468_fwd	7	7	3	2	1	4	1	3	468	TRUE	FALSE
469_fwd	4	4	1	1	2	0	2	1	469	TRUE	FALSE
470_fwd	0	0	0	0	0	0	0	0	470	TRUE	TRUE	155
471_fwd	0	0	0	0	0	0	0	0	471	TRUE	FALSE
472_fwd	0	0	0	0	0	0	0	0	472	TRUE	FALSE
473_fwd	0	0	0	0	0	0	0	0	473	TRUE	TRUE	156
474_fwd	0	0	0	0	0	0	0	0	474	TRUE	FALSE
475_fwd	0	0	0	0	0	0	0	0	475	TRUE	FALSE
476_fwd	0	0	0	0	0	0	0	0	476	TRUE	TRUE	157
477_fwd	0	0	0	0	0	0	1	1	477	TRUE	FALSE
478_fwd	0	0	0	0	0	0	0	0	478	TRUE	FALSE
479_fwd	0	0	0	0	0	0	0	0	479	TRUE	TRUE	158
480_fwd	0	0	0	0	0	0	0	0	480	TRUE	FALSE
481_fwd	44	52	16	14	35	26	44	22	481	TRUE	FALSE
482_fwd	209	188	61	47	217	180	229	190	482	TRUE	TRUE	159
483_fwd	41	43	9	14	53	52	61	51	483	TRUE	FALSE
484_fwd	26	20	6	4	15	23	12	15	484	TRUE	FALSE
485_fwd	4	3	0	1	2	0	1	5	485	TRUE	TRUE	160
486_fwd	8	2	3	1	2	3	7	3	486	TRUE	FALSE
487_fwd	1	1	0	1	1	0	2	0	487	TRUE	FALSE
488_fwd	0	0	0	0	0	0	1	0	488	TRUE	TRUE	161
489_fwd	0	1	0	0	0	0	0	1	489	TRUE	FALSE
490_fwd	0	1	0	0	4	3	5	8	490	TRUE	FALSE
491_fwd	0	0	0	0	3	0	3	2	491	TRUE	TRUE	162
492_fwd	14	6	6	2	24	22	32	34	492	TRUE	FALSE
493_fwd	2	0	1	1	0	0	0	2	493	TRUE	FALSE
494_fwd	0	0	0	0	0	1	0	0	494	TRUE	TRUE	163
495_fwd	0	0	0	0	0	0	0	0	495	TRUE	FALSE
496_fwd	0	0	0	0	0	0	0	0	496	TRUE	FALSE
497_fwd	1	1	1	1	2	5	2	0	497	TRUE	TRUE	164
498_fwd	0	0	0	0	1	2	2	1	498	TRUE	FALSE
499_fwd	0	0	0	0	0	0	0	0	499	TRUE	FALSE
500_fwd	1	0	1	0	0	0	0	0	500	TRUE	TRUE	165
501_fwd	0	0	0	0	0	1	0	4	501	TRUE	FALSE
502_fwd	11	6	1	2	9	9	24	9	502	TRUE	FALSE
503_fwd	1	1	0	1	5	3	8	4	503	TRUE	TRUE	166
504_fwd	0	0	0	0	2	0	0	2	504	TRUE	FALSE
505_fwd	0	0	0	0	0	0	0	0	505	TRUE	FALSE
506_fwd	0	0	0	0	0	0	0	0	506	TRUE	TRUE	167
507_fwd	0	0	0	0	0	0	0	0	507	TRUE	FALSE
508_fwd	0	0	0	0	0	0	0	0	508	TRUE	FALSE
509_fwd	0	0	0	0	0	0	0	0	509	TRUE	TRUE	168
510_fwd	1	2	0	0	0	0	0	0	510	TRUE	FALSE
511_fwd	2	4	1	0	2	2	4	0	511	TRUE	FALSE
512_fwd	8	3	4	4	10	3	12	10	512	TRUE	TRUE	169
513_fwd	4	3	3	2	22	18	18	18	513	TRUE	FALSE
514_fwd	1	0	0	0	0	1	0	0	514	TRUE	FALSE
515_fwd	0	0	0	0	0	0	0	0	515	TRUE	TRUE	170
516_fwd	0	0	0	0	1	0	0	0	516	TRUE	FALSE
517_fwd	0	0	0	0	0	0	1	0	517	TRUE	FALSE
518_fwd	1	0	1	0	2	0	0	0	518	TRUE	TRUE	171
519_fwd	0	0	0	0	0	0	0	0	519	TRUE	FALSE
520_fwd	0	0	0	0	0	0	0	0	520	TRUE	FALSE
521_fwd	2	2	1	0	1	0	1	3	521	TRUE	TRUE	172
522_fwd	1	0	0	0	1	1	1	0	522	TRUE	FALSE
523_fwd	7	5	3	1	6	9	5	6	523	TRUE	FALSE
524_fwd	0	0	0	0	0	0	0	0	524	TRUE	TRUE	173
525_fwd	57	31	19	12	56	43	83	59	525	TRUE	FALSE
526_fwd	338	257	104	75	351	301	429	256	526	TRUE	FALSE
527_fwd	338	235	102	63	382	252	404	300	527	TRUE	TRUE	174
528_fwd	29	30	11	4	53	37	36	43	528	TRUE	FALSE
529_fwd	1	2	0	0	0	0	2	0	529	TRUE	FALSE
530_fwd	3	0	0	0	0	0	0	1	530	TRUE	TRUE	175
531_fwd	8	2	2	0	4	2	2	5	531	TRUE	FALSE
532_fwd	0	0	0	0	0	1	0	1	532	TRUE	FALSE
533_fwd	0	0	0	0	0	0	0	0	533	TRUE	TRUE	176
534_fwd	5	5	4	0	0	0	1	2	534	TRUE	FALSE
535_fwd	3	3	1	0	7	5	10	5	535	TRUE	FALSE
536_fwd	1	1	0	0	1	0	0	0	536	TRUE	TRUE	177
537_fwd	4	1	1	0	2	0	5	2	537	TRUE	FALSE
538_fwd	7	2	1	1	1	2	5	2	538	TRUE	FALSE
539_fwd	5	5	4	2	5	2	12	4	539	TRUE	TRUE	178
540_fwd	18	17	5	8	22	10	23	14	540	TRUE	FALSE
541_fwd	21	19	2	3	6	3	5	6	541	TRUE	FALSE
542_fwd	8	8	2	1	12	6	12	10	542	TRUE	TRUE	179
543_fwd	20	16	4	2	3	1	1	0	543	TRUE	FALSE
544_fwd	0	1	1	0	0	2	0	0	544	TRUE	FALSE
545_fwd	1	1	0	0	1	0	1	0	545	TRUE	TRUE	180
546_fwd	26	15	6	5	9	11	14	9	546	TRUE	FALSE
547_fwd	64	43	21	12	70	51	60	47	547	TRUE	FALSE
548_fwd	49	33	23	18	33	38	37	28	548	TRUE	TRUE	181
549_fwd	1	4	1	2	7	4	5	7	549	TRUE	FALSE
550_fwd	0	0	0	0	1	2	1	2	550	TRUE	FALSE
551_fwd	2	1	0	0	2	1	2	3	551	TRUE	TRUE	182
552_fwd	3	3	0	0	2	2	6	2	552	TRUE	FALSE
553_fwd	3	2	0	0	2	4	5	3	553	TRUE	FALSE
554_fwd	1	0	1	0	0	0	1	0	554	TRUE	TRUE	183
555_fwd	3	0	0	0	0	5	1	0	555	TRUE	FALSE
556_fwd	0	0	0	0	0	0	0	0	556	TRUE	FALSE
557_fwd	0	1	0	0	0	3	0	1	557	TRUE	TRUE	184
558_fwd	1	1	3	1	1	1	3	4	558	TRUE	FALSE
559_fwd	2	0	0	2	3	3	0	1	559	TRUE	FALSE
560_fwd	43	41	11	9	51	48	67	43	560	TRUE	TRUE	185
561_fwd	19	13	4	4	23	13	17	15	561	TRUE	FALSE
562_fwd	35	17	9	14	25	22	30	17	562	TRUE	FALSE
563_fwd	58	38	17	17	63	48	59	57	563	TRUE	TRUE	186
564_fwd	16	11	9	4	13	9	8	11	564	TRUE	FALSE
565_fwd	1	1	0	1	0	0	0	0	565	TRUE	FALSE
566_fwd	1	2	0	0	0	0	0	1	566	TRUE	TRUE	187
567_fwd	0	0	0	0	0	0	0	0	567	TRUE	FALSE
568_fwd	64	44	21	18	57	51	61	54	568	TRUE	FALSE
569_fwd	21	26	10	2	16	19	29	14	569	TRUE	TRUE	188
570_fwd	68	51	29	22	77	66	89	72	570	TRUE	FALSE
571_fwd	19	8	4	1	19	12	9	12	571	TRUE	FALSE
572_fwd	6	11	3	5	13	11	25	13	572	TRUE	TRUE	189
573_fwd	19	15	5	3	11	11	9	14	573	TRUE	FALSE
574_fwd	10	7	5	3	5	4	4	5	574	TRUE	FALSE
575_fwd	0	1	0	0	0	0	0	0	575	TRUE	TRUE	190
576_fwd	1	0	0	0	0	0	0	0	576	TRUE	FALSE
577_fwd	9	6	1	2	5	9	7	6	577	TRUE	FALSE
578_fwd	0	0	0	0	0	0	0	0	578	TRUE	TRUE	191
579_fwd	7	5	4	1	6	3	5	2	579	TRUE	FALSE
580_fwd	0	0	0	0	0	0	0	0	580	TRUE	FALSE
581_fwd	11	2	5	0	9	7	11	12	581	TRUE	TRUE	192
582_fwd	194	120	46	25	185	139	187	142	582	TRUE	FALSE
583_fwd	5	10	3	0	6	3	8	6	583	TRUE	FALSE
584_fwd	9	14	0	2	0	3	3	1	584	TRUE	TRUE	193
585_fwd	8	8	3	2	12	7	19	16	585	TRUE	FALSE
586_fwd	3	2	2	0	2	3	3	3	586	TRUE	FALSE
587_fwd	0	3	1	0	2	1	4	0	587	TRUE	TRUE	194
588_fwd	0	0	0	0	0	0	1	0	588	TRUE	FALSE
589_fwd	0	0	0	0	0	0	0	0	589	TRUE	FALSE
590_fwd	1	1	0	0	0	0	0	0	590	TRUE	TRUE	195
591_fwd	7	1	1	1	3	3	4	1	591	TRUE	FALSE
592_fwd	37	34	13	9	48	42	56	51	592	TRUE	FALSE
593_fwd	112	85	34	28	99	96	109	99	593	TRUE	TRUE	196
594_fwd	24	25	3	7	39	23	35	32	594	TRUE	FALSE
595_fwd	0	0	0	0	0	1	0	1	595	TRUE	FALSE
596_fwd	5	3	3	2	8	3	2	3	596	TRUE	TRUE	197
597_fwd	6	4	2	1	4	3	5	10	597	TRUE	FALSE
598_fwd	1	0	1	1	0	1	1	0	598	TRUE	FALSE
599_fwd	0	0	0	0	0	0	0	0	599	TRUE	TRUE	198
600_fwd	0	0	0	0	0	0	0	0	600	TRUE	FALSE
601_fwd	0	0	0	0	0	0	0	0	601	TRUE	FALSE
602_fwd	6	2	0	1	4	0	2	2	602	TRUE	TRUE	199
603_fwd	5	1	1	0	3	2	4	4	603	TRUE	FALSE
604_fwd	0	1	0	0	0	0	0	0	604	TRUE	FALSE
605_fwd	0	0	0	0	0	0	0	0	605	TRUE	TRUE	200
606_fwd	8	4	3	0	9	8	6	4	606	TRUE	FALSE
607_fwd	0	0	0	0	0	0	2	0	607	TRUE	FALSE
608_fwd	14	8	1	1	6	6	11	6	608	TRUE	TRUE	201
609_fwd	19	18	7	7	15	15	22	13	609	TRUE	FALSE
610_fwd	1	0	0	0	1	4	2	2	610	TRUE	FALSE
611_fwd	4	1	0	0	1	1	2	2	611	TRUE	TRUE	202
612_fwd	6	6	0	0	5	4	5	6	612	TRUE	FALSE
613_fwd	1	2	0	1	1	3	4	4	613	TRUE	FALSE
614_fwd	2	2	1	0	2	0	1	2	614	TRUE	TRUE	203
615_fwd	0	0	0	0	0	0	0	0	615	TRUE	FALSE
616_fwd	6	0	1	1	4	4	2	3	616	TRUE	FALSE
617_fwd	5	4	0	0	5	4	5	3	617	TRUE	TRUE	204
618_fwd	1	0	1	0	0	0	0	0	618	TRUE	FALSE
619_fwd	0	0	0	0	0	0	0	0	619	TRUE	FALSE
620_fwd	0	1	0	1	0	1	0	0	620	TRUE	TRUE	205
621_fwd	7	9	2	1	9	4	5	5	621	TRUE	FALSE
622_fwd	31	13	5	10	20	29	30	23	622	TRUE	FALSE
623_fwd	18	10	4	5	15	12	19	22	623	TRUE	TRUE	206
624_fwd	0	0	0	0	0	0	0	2	624	TRUE	FALSE
625_fwd	0	0	0	0	1	0	2	1	625	TRUE	FALSE
626_fwd	0	0	0	0	0	0	0	0	626	TRUE	TRUE	207
627_fwd	1	1	0	0	4	2	4	5	627	TRUE	FALSE
628_fwd	2	3	1	1	0	2	2	0	628	TRUE	FALSE
629_fwd	3	4	0	1	3	2	5	3	629	TRUE	TRUE	208
630_fwd	0	0	0	0	0	0	0	0	630	TRUE	FALSE
631_fwd	0	1	0	0	1	0	1	1	631	TRUE	FALSE
632_fwd	0	3	1	0	0	1	0	3	632	TRUE	TRUE	209
633_fwd	0	0	0	0	1	3	1	1	633	TRUE	FALSE
634_fwd	0	1	0	0	0	0	0	0	634	TRUE	FALSE
635_fwd	0	0	0	0	0	0	0	0	635	TRUE	TRUE	210
636_fwd	2	0	0	1	0	0	2	1	636	TRUE	FALSE
637_fwd	65	45	19	19	57	51	50	37	637	TRUE	FALSE
638_fwd	188	114	50	48	140	124	161	117	638	TRUE	TRUE	211
639_fwd	13	16	4	3	18	12	17	16	639	TRUE	FALSE
640_fwd	0	0	0	0	0	0	0	0	640	TRUE	FALSE
641_fwd	0	0	0	0	0	0	0	0	641	TRUE	TRUE	212
642_fwd	1	1	0	2	0	0	0	0	642	TRUE	FALSE
643_fwd	0	0	0	0	0	0	0	0	643	TRUE	FALSE
644_fwd	0	0	0	0	0	0	0	0	644	TRUE	TRUE	213
645_fwd	1	1	0	0	0	0	1	0	645	TRUE	FALSE
646_fwd	0	0	0	0	0	0	0	0	646	TRUE	FALSE
647_fwd	10	6	2	1	10	4	8	2	647	TRUE	TRUE	214
648_fwd	20	15	4	7	11	16	13	9	648	TRUE	FALSE
649_fwd	2	2	1	3	5	2	2	0	649	TRUE	FALSE
650_fwd	18	18	2	5	15	9	20	20	650	TRUE	TRUE	215
651_fwd	0	0	0	0	0	0	0	0	651	TRUE	FALSE
652_fwd	2	3	2	0	4	3	3	2	652	TRUE	FALSE
653_fwd	26	26	4	4	19	9	16	13	653	TRUE	TRUE	216
654_fwd	51	43	21	13	50	52	51	60	654	TRUE	FALSE
655_fwd	71	57	15	17	79	58	71	61	655	TRUE	FALSE
656_fwd	25	15	4	9	24	21	34	26	656	TRUE	TRUE	217
657_fwd	4	5	4	0	3	3	9	6	657	TRUE	FALSE
658_fwd	12	12	2	4	6	13	18	12	658	TRUE	FALSE
659_fwd	0	0	0	0	0	0	0	0	659	TRUE	TRUE	218
660_fwd	0	0	0	0	0	0	0	0	660	TRUE	FALSE
661_fwd	0	0	0	0	0	0	0	1	661	TRUE	FALSE
662_fwd	13	15	3	4	16	7	16	12	662	TRUE	TRUE	219
663_fwd	2	0	0	0	0	0	2	3	663	TRUE	FALSE
664_fwd	5	1	1	0	2	0	1	1	664	TRUE	FALSE
665_fwd	52	46	18	10	32	37	49	33	665	TRUE	TRUE	220
666_fwd	7	5	3	2	17	13	8	9	666	TRUE	FALSE
667_fwd	5	3	2	3	9	2	6	10	667	TRUE	FALSE
668_fwd	111	86	31	27	112	113	132	110	668	TRUE	TRUE	221
669_fwd	0	0	0	0	4	3	5	1	669	TRUE	FALSE
670_fwd	3	1	2	1	2	1	3	3	670	TRUE	FALSE
671_fwd	0	0	0	0	0	0	0	0	671	TRUE	TRUE	222
672_fwd	2	0	0	2	2	2	1	0	672	TRUE	FALSE
673_fwd	40	32	7	5	27	27	27	20	673	TRUE	FALSE
674_fwd	3	1	0	0	1	0	1	1	674	TRUE	TRUE	223
675_fwd	0	1	0	0	0	1	0	0	675	TRUE	FALSE
676_fwd	1	1	0	0	0	0	1	0	676	TRUE	FALSE
677_fwd	11	10	4	3	5	2	2	2	677	TRUE	TRUE	224
678_fwd	97	64	28	19	82	90	114	93	678	TRUE	FALSE
679_fwd	20	12	4	6	12	12	11	6	679	TRUE	FALSE
680_fwd	31	22	3	8	57	45	61	33	680	TRUE	TRUE	225
681_fwd	63	58	16	18	77	67	88	70	681	TRUE	FALSE
682_fwd	10	9	6	0	22	14	15	9	682	TRUE	FALSE
683_fwd	17	10	4	1	0	0	4	0	683	TRUE	TRUE	226
684_fwd	13	9	2	1	2	7	8	2	684	TRUE	FALSE
685_fwd	3	0	1	0	0	0	1	0	685	TRUE	FALSE
686_fwd	0	0	1	0	6	1	2	2	686	TRUE	TRUE	227
687_fwd	15	7	5	5	13	10	16	9	687	TRUE	FALSE
688_fwd	1	0	0	0	1	0	0	0	688	TRUE	FALSE
689_fwd	9	7	0	4	3	2	6	2	689	TRUE	TRUE	228
690_fwd	0	0	0	0	0	0	0	0	690	TRUE	FALSE
691_fwd	0	1	0	0	0	0	0	0	691	TRUE	FALSE
692_fwd	15	7	4	2	3	4	4	0	692	TRUE	TRUE	229
693_fwd	4	1	2	0	0	0	1	3	693	TRUE	FALSE
694_fwd	5	2	2	0	7	5	9	7	694	TRUE	FALSE
695_fwd	3	2	1	0	2	2	2	3	695	TRUE	TRUE	230
696_fwd	3	4	1	2	1	0	1	0	696	TRUE	FALSE
697_fwd	40	36	15	15	51	36	59	39	697	TRUE	FALSE
698_fwd	6	5	1	0	2	1	3	1	698	TRUE	TRUE	231
699_fwd	16	13	7	4	18	4	12	3	699	TRUE	FALSE
700_fwd	23	20	6	3	29	10	30	24	700	TRUE	FALSE
701_fwd	6	4	1	0	4	2	7	4	701	TRUE	TRUE	232
702_fwd	15	5	2	0	9	13	8	15	702	TRUE	FALSE
703_fwd	1	3	0	0	0	1	1	0	703	TRUE	FALSE
704_fwd	6	4	3	1	7	1	3	3	704	TRUE	TRUE	233
705_fwd	11	7	4	2	9	4	11	9	705	TRUE	FALSE
706_fwd	0	0	0	0	2	0	1	0	706	TRUE	FALSE
707_fwd	17	5	3	0	2	5	6	4	707	TRUE	TRUE	234
708_fwd	19	4	8	2	7	8	11	8	708	TRUE	FALSE
709_fwd	0	0	0	0	0	0	0	0	709	TRUE	FALSE
710_fwd	34	34	13	11	29	15	29	16	710	TRUE	TRUE	235
711_fwd	38	27	14	1	30	24	28	27	711	TRUE	FALSE
712_fwd	119	81	34	21	96	66	121	69	712	TRUE	FALSE
713_fwd	419	342	167	89	285	225	356	242	713	TRUE	TRUE	236
714_fwd	24	15	9	4	13	12	15	6	714	TRUE	FALSE
715_fwd	0	0	0	0	1	0	0	0	715	TRUE	FALSE
716_fwd	1	0	0	0	0	0	0	0	716	TRUE	TRUE	237
717_fwd	0	0	0	0	0	0	0	0	717	TRUE	FALSE
718_fwd	0	0	0	0	0	0	0	0	718	TRUE	FALSE
719_fwd	2	2	0	1	1	0	2	3	719	TRUE	TRUE	238
720_fwd	2	0	0	0	0	0	1	0	720	TRUE	FALSE
721_fwd	24	16	5	3	12	7	15	8	721	TRUE	FALSE
722_fwd	248	165	61	47	152	108	144	116	722	TRUE	TRUE	239
723_fwd	83	56	19	16	25	29	40	22	723	TRUE	FALSE
724_fwd	26	17	10	3	5	13	10	7	724	TRUE	FALSE
725_fwd	3	6	2	0	8	6	4	3	725	TRUE	TRUE	240
726_fwd	0	0	1	0	0	0	0	0	726	TRUE	FALSE
727_fwd	0	0	0	0	0	1	0	0	727	TRUE	FALSE
728_fwd	0	0	0	0	0	0	1	0	728	TRUE	TRUE	241
729_fwd	0	0	0	0	0	0	2	0	729	TRUE	FALSE
730_fwd	50	33	14	8	15	13	20	16	730	TRUE	FALSE
731_fwd	25	18	6	7	6	9	5	5	731	TRUE	TRUE	242
732_fwd	5	2	1	0	3	2	3	3	732	TRUE	FALSE
733_fwd	22	18	8	4	27	17	28	15	733	TRUE	FALSE
734_fwd	5	3	3	1	1	5	1	3	734	TRUE	TRUE	243
735_fwd	29	25	3	9	28	14	29	24	735	TRUE	FALSE
736_fwd	19	14	9	4	22	15	18	14	736	TRUE	FALSE
737_fwd	2	3	1	1	3	2	3	3	737	TRUE	TRUE	244
738_fwd	17	8	6	7	10	10	8	10	738	TRUE	FALSE
739_fwd	41	21	10	7	17	19	25	20	739	TRUE	FALSE
740_fwd	30	22	12	3	5	12	17	7	740	TRUE	TRUE	245
741_fwd	0	0	0	0	0	0	0	0	741	TRUE	FALSE
742_fwd	0	3	0	0	0	0	0	0	742	TRUE	FALSE
743_fwd	5	3	2	1	4	2	4	6	743	TRUE	TRUE	246
744_fwd	0	0	0	0	0	0	0	0	744	TRUE	FALSE
745_fwd	17	20	8	6	7	9	13	12	745	TRUE	FALSE
746_fwd	0	0	0	0	1	1	1	1	746	TRUE	TRUE	247
747_fwd	11	12	4	3	12	12	13	10	747	TRUE	FALSE
748_fwd	16	16	5	4	23	13	18	6	748	TRUE	FALSE
749_fwd	0	0	0	0	0	0	0	0	749	TRUE	TRUE	248
750_fwd	57	34	19	12	12	10	12	7	750	TRUE	FALSE
751_fwd	57	55	23	12	19	21	37	26	751	TRUE	FALSE
752_fwd	36	29	11	7	14	16	14	8	752	TRUE	TRUE	249
753_fwd	33	25	4	8	10	14	10	9	753	TRUE	FALSE
754_fwd	1	1	0	0	3	6	0	1	754	TRUE	FALSE
755_fwd	15	7	2	3	4	2	2	1	755	TRUE	TRUE	250
756_fwd	41	29	12	8	19	16	20	17	756	TRUE	FALSE
757_fwd	0	0	0	0	0	0	0	0	757	TRUE	FALSE
758_fwd	18	19	2	3	1	2	4	4	758	TRUE	TRUE	251
759_fwd	5	3	1	2	6	1	4	2	759	TRUE	FALSE
760_fwd	8	5	3	1	3	9	6	5	760	TRUE	FALSE
761_fwd	20	14	5	5	14	9	16	18	761	TRUE	TRUE	252
762_fwd	0	0	1	0	2	0	2	0	762	TRUE	FALSE
763_fwd	6	5	1	2	0	0	0	0	763	TRUE	FALSE
764_fwd	0	2	0	0	1	1	1	2	764	TRUE	TRUE	253
765_fwd	0	0	0	0	0	0	0	0	765	TRUE	FALSE
766_fwd	1	0	1	0	2	0	1	3	766	TRUE	FALSE
767_fwd	8	5	2	1	14	4	12	6	767	TRUE	TRUE	254
768_fwd	35	28	6	5	42	46	57	45	768	TRUE	FALSE
769_fwd	22	14	3	2	17	16	17	17	769	TRUE	FALSE
770_fwd	4	1	0	0	2	2	2	1	770	TRUE	TRUE	255
771_fwd	7	3	1	1	10	6	7	5	771	TRUE	FALSE
772_fwd	2	1	0	0	9	2	5	3	772	TRUE	FALSE
773_fwd	0	0	0	0	0	0	0	0	773	TRUE	TRUE	256
774_fwd	0	1	0	0	2	1	2	2	774	TRUE	FALSE
775_fwd	0	0	0	0	0	0	0	0	775	TRUE	FALSE
776_fwd	0	0	0	0	0	0	0	0	776	TRUE	TRUE	257
777_fwd	16	6	3	6	10	20	26	8	777	TRUE	FALSE
778_fwd	87	63	26	22	138	128	134	129	778	TRUE	FALSE
779_fwd	7	5	5	1	10	13	12	11	779	TRUE	TRUE	258
780_fwd	34	26	14	11	6	18	11	15	780	TRUE	FALSE
781_fwd	54	65	13	9	49	40	52	48	781	TRUE	FALSE
782_fwd	1	6	0	1	2	1	7	3	782	TRUE	TRUE	259
783_fwd	9	7	3	1	1	3	1	1	783	TRUE	FALSE
784_fwd	0	1	0	0	2	0	2	1	784	TRUE	FALSE
785_fwd	0	0	0	0	0	0	0	0	785	TRUE	TRUE	260
786_fwd	1	2	1	1	1	0	1	1	786	TRUE	FALSE
787_fwd	0	0	0	0	0	0	0	1	787	TRUE	FALSE
788_fwd	11	7	1	2	2	0	1	4	788	TRUE	TRUE	261
789_fwd	47	53	23	16	48	65	66	54	789	TRUE	FALSE
790_fwd	149	124	47	36	184	170	207	182	790	TRUE	FALSE
791_fwd	54	55	20	18	45	58	49	49	791	TRUE	TRUE	262
792_fwd	26	23	8	7	8	12	13	10	792	TRUE	FALSE
793_fwd	4	1	2	2	5	10	6	3	793	TRUE	FALSE
794_fwd	0	0	0	1	2	1	2	1	794	TRUE	TRUE	263
795_fwd	14	11	8	3	21	10	23	18	795	TRUE	FALSE
796_fwd	11	16	7	3	14	14	23	19	796	TRUE	FALSE
797_fwd	8	2	3	3	17	11	21	8	797	TRUE	TRUE	264
798_fwd	5	3	0	0	7	13	15	11	798	TRUE	FALSE
799_fwd	0	0	0	0	0	0	0	0	799	TRUE	FALSE
800_fwd	2	0	0	2	5	2	2	1	800	TRUE	TRUE	265
801_fwd	13	12	3	3	9	21	13	17	801	TRUE	FALSE
802_fwd	0	0	0	0	0	0	0	0	802	TRUE	FALSE
803_fwd	0	0	0	0	0	0	0	0	803	TRUE	TRUE	266
804_fwd	13	17	6	2	18	11	14	14	804	TRUE	FALSE
805_fwd	1	4	3	2	3	3	1	1	805	TRUE	FALSE
806_fwd	46	31	13	11	28	25	37	29	806	TRUE	TRUE	267
807_fwd	89	48	14	26	80	78	104	67	807	TRUE	FALSE
808_fwd	0	0	0	0	0	0	0	0	808	TRUE	FALSE
809_fwd	2	1	1	0	4	4	3	2	809	TRUE	TRUE	268
810_fwd	6	5	0	1	6	3	6	6	810	TRUE	FALSE
811_fwd	0	0	0	0	0	0	0	0	811	TRUE	FALSE
812_fwd	1	0	0	0	1	2	1	0	812	TRUE	TRUE	269
813_fwd	0	0	0	0	1	2	0	3	813	TRUE	FALSE
814_fwd	11	10	3	0	2	4	8	7	814	TRUE	FALSE
815_fwd	9	5	2	2	6	4	5	4	815	TRUE	TRUE	270
816_fwd	13	10	1	5	15	11	12	10	816	TRUE	FALSE
817_fwd	165	152	65	43	103	95	103	104	817	TRUE	FALSE
818_fwd	107	83	28	34	48	49	54	46	818	TRUE	TRUE	271
819_fwd	6	5	1	2	8	7	7	5	819	TRUE	FALSE
820_fwd	3	0	0	0	1	1	0	2	820	TRUE	FALSE
821_fwd	3	2	0	2	2	5	2	4	821	TRUE	TRUE	272
822_fwd	4	4	0	0	1	0	0	2	822	TRUE	FALSE
823_fwd	7	5	2	1	10	6	4	4	823	TRUE	FALSE
824_fwd	8	8	2	2	6	7	15	14	824	TRUE	TRUE	273
825_fwd	33	21	6	8	8	11	15	19	825	TRUE	FALSE
826_fwd	1	1	1	0	3	0	3	5	826	TRUE	FALSE
827_fwd	16	18	1	4	3	3	1	3	827	TRUE	TRUE	274
828_fwd	6	10	3	1	8	3	9	7	828	TRUE	FALSE
829_fwd	0	2	0	0	0	0	0	0	829	TRUE	FALSE
830_fwd	0	0	0	0	0	0	0	0	830	TRUE	TRUE	275
831_fwd	0	0	0	0	0	0	0	0	831	TRUE	FALSE
832_fwd	0	0	0	0	0	0	0	0	832	TRUE	FALSE
833_fwd	43	26	9	6	17	14	21	14	833	TRUE	TRUE	276
834_fwd	66	48	31	14	29	30	62	37	834	TRUE	FALSE
835_fwd	2	6	2	0	0	2	3	3	835	TRUE	FALSE
836_fwd	7	7	2	5	1	4	6	3	836	TRUE	TRUE	277
837_fwd	13	11	2	5	9	3	3	6	837	TRUE	FALSE
838_fwd	1	0	0	0	0	1	0	0	838	TRUE	FALSE
839_fwd	7	5	6	2	10	8	11	11	839	TRUE	TRUE	278
840_fwd	0	0	0	0	0	0	0	0	840	TRUE	FALSE
841_fwd	1	0	2	0	1	0	0	1	841	TRUE	FALSE
842_fwd	35	27	11	10	16	9	16	10	842	TRUE	TRUE	279
843_fwd	13	9	3	4	1	6	5	2	843	TRUE	FALSE
844_fwd	52	46	17	15	55	44	63	59	844	TRUE	FALSE
845_fwd	17	15	0	5	18	20	23	19	845	TRUE	TRUE	280
846_fwd	0	0	0	0	0	0	0	0	846	TRUE	FALSE
847_fwd	7	1	0	2	14	12	13	12	847	TRUE	FALSE
848_fwd	0	0	0	0	0	1	1	0	848	TRUE	TRUE	281
849_fwd	0	0	0	0	0	1	0	2	849	TRUE	FALSE
850_fwd	2	6	1	0	12	20	11	18	850	TRUE	FALSE
851_fwd	0	0	1	0	0	0	1	0	851	TRUE	TRUE	282
852_fwd	0	0	0	0	0	0	1	2	852	TRUE	FALSE
853_fwd	0	0	0	0	2	0	1	0	853	TRUE	FALSE
854_fwd	0	0	0	0	0	0	0	0	854	TRUE	TRUE	283
855_fwd	0	0	0	0	0	0	0	0	855	TRUE	FALSE
856_fwd	0	0	0	0	0	1	0	0	856	TRUE	FALSE
857_fwd	0	0	0	0	0	0	0	0	857	TRUE	TRUE	284
858_fwd	5	5	0	1	9	11	8	7	858	TRUE	FALSE
859_fwd	124	94	33	24	102	114	107	135	859	TRUE	FALSE
860_fwd	43	48	15	11	28	32	24	24	860	TRUE	TRUE	285
861_fwd	11	11	2	3	20	14	18	15	861	TRUE	FALSE
862_fwd	0	0	0	0	0	0	4	2	862	TRUE	FALSE
863_fwd	0	0	0	0	0	0	0	0	863	TRUE	TRUE	286
864_fwd	5	3	2	1	34	33	33	25	864	TRUE	FALSE
865_fwd	0	0	0	0	0	1	0	0	865	TRUE	FALSE
866_fwd	0	0	0	0	0	0	0	0	866	TRUE	TRUE	287
867_fwd	4	0	1	0	8	5	10	5	867	TRUE	FALSE
868_fwd	0	0	0	0	0	0	0	0	868	TRUE	FALSE
869_fwd	0	0	0	0	0	0	0	1	869	TRUE	TRUE	288
870_fwd	0	0	0	0	0	1	3	0	870	TRUE	FALSE
871_fwd	0	0	0	0	0	0	0	0	871	TRUE	FALSE
872_fwd	1	0	0	0	0	2	0	2	872	TRUE	TRUE	289
873_fwd	5	3	0	0	4	6	1	7	873	TRUE	FALSE
874_fwd	4	9	3	4	4	4	4	4	874	TRUE	FALSE
875_fwd	2	5	0	1	12	10	12	14	875	TRUE	TRUE	290
876_fwd	0	0	0	0	0	0	0	0	876	TRUE	FALSE
877_fwd	0	0	0	0	0	1	0	0	877	TRUE	FALSE
878_fwd	0	0	0	0	7	6	9	5	878	TRUE	TRUE	291
879_fwd	0	0	0	0	0	1	0	0	879	TRUE	FALSE
880_fwd	0	0	0	0	0	0	0	1	880	TRUE	FALSE
881_fwd	1	0	0	0	5	4	7	6	881	TRUE	TRUE	292
882_fwd	0	2	0	0	7	12	7	6	882	TRUE	FALSE
883_fwd	8	4	1	1	17	16	16	13	883	TRUE	FALSE
884_fwd	5	7	3	0	13	10	22	20	884	TRUE	TRUE	293
885_fwd	2	4	0	0	7	8	10	7	885	TRUE	FALSE
886_fwd	1	0	0	0	1	2	1	0	886	TRUE	FALSE
887_fwd	0	2	0	1	1	0	0	0	887	TRUE	TRUE	294
888_fwd	12	7	2	2	13	11	21	15	888	TRUE	FALSE
889_fwd	1	0	0	1	5	4	3	4	889	TRUE	FALSE
890_fwd	0	0	0	0	0	0	0	0	890	TRUE	TRUE	295
891_fwd	8	11	5	5	45	43	52	42	891	TRUE	FALSE
892_fwd	16	15	3	7	19	16	10	15	892	TRUE	FALSE
893_fwd	2	2	1	2	0	0	0	0	893	TRUE	TRUE	296
894_fwd	2	2	1	0	4	1	3	1	894	TRUE	FALSE
895_fwd	0	0	0	0	0	0	0	0	895	TRUE	FALSE
896_fwd	0	0	0	1	5	2	4	4	896	TRUE	TRUE	297
897_fwd	0	0	0	0	1	3	3	4	897	TRUE	FALSE
898_fwd	0	0	0	0	0	0	0	0	898	TRUE	FALSE
899_fwd	12	13	3	3	15	24	26	31	899	TRUE	TRUE	298
900_fwd	22	22	10	8	117	126	162	145	900	TRUE	FALSE
901_fwd	2	0	0	0	29	23	27	27	901	TRUE	FALSE
902_fwd	0	2	0	0	5	1	3	4	902	TRUE	TRUE	299
903_fwd	3	2	0	0	9	13	11	11	903	TRUE	FALSE
904_fwd	0	0	0	0	0	0	0	0	904	TRUE	FALSE
905_fwd	0	0	0	1	10	6	15	14	905	TRUE	TRUE	300
906_fwd	1	0	1	1	8	13	11	14	906	TRUE	FALSE
907_fwd	0	0	0	0	1	4	1	3	907	TRUE	FALSE
908_fwd	0	1	0	1	11	7	11	21	908	TRUE	TRUE	301
909_fwd	9	7	7	1	101	80	111	89	909	TRUE	FALSE
910_fwd	7	6	4	1	20	35	39	27	910	TRUE	FALSE
911_fwd	0	0	0	0	2	0	0	2	911	TRUE	TRUE	302
912_fwd	1	0	0	0	3	6	2	5	912	TRUE	FALSE
913_fwd	0	0	0	0	0	0	0	0	913	TRUE	FALSE
914_fwd	1	1	0	0	9	1	3	2	914	TRUE	TRUE	303
915_fwd	12	9	3	1	65	73	73	62	915	TRUE	FALSE
916_fwd	0	1	1	0	8	13	5	10	916	TRUE	FALSE
917_fwd	0	1	0	0	4	4	10	4	917	TRUE	TRUE	304
918_fwd	7	3	1	0	26	40	44	32	918	TRUE	FALSE
919_fwd	0	0	0	0	1	0	0	0	919	TRUE	FALSE
920_fwd	0	1	1	1	2	12	7	3	920	TRUE	TRUE	305
921_fwd	1	1	0	0	11	8	14	10	921	TRUE	FALSE
922_fwd	0	0	0	0	0	0	0	0	922	TRUE	FALSE
923_fwd	0	0	0	0	0	0	0	0	923	TRUE	TRUE	306
924_fwd	2	1	0	0	1	0	2	1	924	TRUE	FALSE
925_fwd	1	0	0	0	1	0	2	1	925	TRUE	FALSE
926_fwd	2	0	0	0	7	9	6	6	926	TRUE	TRUE	307
927_fwd	0	0	0	0	0	0	0	0	927	TRUE	FALSE
928_fwd	0	0	0	0	0	0	0	0	928	TRUE	FALSE
929_fwd	3	2	0	0	9	5	4	8	929	TRUE	TRUE	308
930_fwd	0	0	0	0	2	3	1	3	930	TRUE	FALSE
931_fwd	1	3	0	0	12	14	11	10	931	TRUE	FALSE
932_fwd	0	2	0	0	9	8	11	11	932	TRUE	TRUE	309
933_fwd	0	0	0	0	0	0	0	0	933	TRUE	FALSE
934_fwd	0	1	1	0	4	1	1	4	934	TRUE	FALSE
935_fwd	2	3	2	0	20	18	26	24	935	TRUE	TRUE	310
936_fwd	1	0	0	0	0	2	12	6	936	TRUE	FALSE
937_fwd	2	0	2	0	13	14	23	21	937	TRUE	FALSE
938_fwd	0	0	0	0	4	10	9	11	938	TRUE	TRUE	311
939_fwd	0	0	0	0	0	2	2	2	939	TRUE	FALSE
940_fwd	0	0	0	0	0	0	0	1	940	TRUE	FALSE
941_fwd	0	0	0	0	0	0	0	0	941	TRUE	TRUE	312
942_fwd	0	0	0	0	0	0	0	0	942	TRUE	FALSE
943_fwd	1	0	0	0	1	0	2	0	943	TRUE	FALSE
944_fwd	0	0	0	0	0	2	1	1	944	TRUE	TRUE	313
945_fwd	0	0	0	0	0	1	2	2	945	TRUE	FALSE
946_fwd	0	0	0	0	1	0	1	0	946	TRUE	FALSE
947_fwd	0	1	0	0	3	7	8	3	947	TRUE	TRUE	314
948_fwd	0	0	0	0	0	0	0	0	948	TRUE	FALSE
949_fwd	0	0	0	0	0	0	1	0	949	TRUE	FALSE
950_fwd	0	0	0	0	0	0	0	0	950	TRUE	TRUE	315
951_fwd	0	0	0	0	0	0	0	0	951	TRUE	FALSE
952_fwd	0	0	0	0	0	0	0	0	952	TRUE	FALSE
953_fwd	4	1	1	0	23	16	18	14	953	TRUE	TRUE	316
954_fwd	1	0	1	1	14	12	10	12	954	TRUE	FALSE
955_fwd	2	1	0	2	15	9	12	8	955	TRUE	FALSE
956_fwd	1	0	0	1	7	6	9	4	956	TRUE	TRUE	317
957_fwd	1	0	1	0	12	14	9	11	957	TRUE	FALSE
958_fwd	0	0	0	0	0	0	0	2	958	TRUE	FALSE
959_fwd	0	0	0	0	0	0	2	0	959	TRUE	TRUE	318
960_fwd	0	0	0	0	0	1	1	0	960	TRUE	FALSE
961_fwd	0	1	0	0	1	0	0	1	961	TRUE	FALSE
962_fwd	0	0	0	0	0	0	0	0	962	TRUE	TRUE	319
963_fwd	0	0	0	0	3	1	4	4	963	TRUE	FALSE
964_fwd	0	0	0	0	1	0	0	0	964	TRUE	FALSE
965_fwd	0	0	0	0	2	1	1	0	965	TRUE	TRUE	320
966_fwd	1	0	0	1	1	1	0	2	966	TRUE	FALSE
967_fwd	1	0	0	0	2	1	3	2	967	TRUE	FALSE
968_fwd	0	0	0	0	6	4	7	2	968	TRUE	TRUE	321
969_fwd	3	2	2	0	6	2	3	7	969	TRUE	FALSE
970_fwd	1	0	0	0	0	1	0	0	970	TRUE	FALSE
971_fwd	9	4	2	0	19	21	21	20	971	TRUE	TRUE	322
972_fwd	10	2	4	2	56	39	65	59	972	TRUE	FALSE
973_fwd	0	0	0	1	8	5	2	4	973	TRUE	FALSE
974_fwd	3	0	0	0	11	7	17	7	974	TRUE	TRUE	323
975_fwd	0	0	0	0	0	0	0	1	975	TRUE	FALSE
976_fwd	0	0	0	0	1	0	1	2	976	TRUE	FALSE
977_fwd	0	0	0	0	1	0	0	0	977	TRUE	TRUE	324
978_fwd	0	0	0	0	3	6	2	2	978	TRUE	FALSE
979_fwd	0	0	0	0	0	0	0	0	979	TRUE	FALSE
980_fwd	0	0	0	0	0	0	0	0	980	TRUE	TRUE	325
981_fwd	0	0	0	0	0	0	0	0	981	TRUE	FALSE
982_fwd	0	0	0	0	2	4	2	2	982	TRUE	FALSE
983_fwd	1	0	1	0	4	7	8	3	983	TRUE	TRUE	326
984_fwd	4	3	0	1	0	1	0	0	984	TRUE	FALSE
985_fwd	6	6	4	0	6	4	8	5	985	TRUE	FALSE
986_fwd	6	3	5	2	4	3	4	3	986	TRUE	TRUE	327
987_fwd	0	0	0	0	0	1	0	0	987	TRUE	FALSE
988_fwd	0	0	0	0	1	0	0	0	988	TRUE	FALSE
989_fwd	0	0	0	0	0	0	1	1	989	TRUE	TRUE	328
990_fwd	0	0	0	0	0	0	0	0	990	TRUE	FALSE
991_fwd	0	0	0	0	0	0	0	0	991	TRUE	FALSE
992_fwd	0	0	0	0	0	0	0	0	992	TRUE	TRUE	329
993_fwd	1	5	0	1	6	6	3	5	993	TRUE	FALSE
994_fwd	16	11	4	2	10	10	14	8	994	TRUE	FALSE
995_fwd	27	27	5	11	9	12	14	13	995	TRUE	TRUE	330
996_fwd	2	2	1	3	2	3	1	0	996	TRUE	FALSE
997_fwd	1	0	0	0	0	0	0	0	997	TRUE	FALSE
998_fwd	0	1	0	0	0	0	1	1	998	TRUE	TRUE	331
999_fwd	0	0	0	0	1	0	0	0	999	TRUE	FALSE
1000_fwd	2	0	0	1	0	1	0	1	1000	TRUE	FALSE
1001_fwd	0	1	0	0	0	0	1	0	1001	TRUE	TRUE	332
1002_fwd	1	1	0	0	0	0	0	0	1002	TRUE	FALSE
1003_fwd	0	0	0	0	0	0	0	0	1003	TRUE	FALSE
1004_fwd	0	0	1	0	0	0	0	1	1004	TRUE	TRUE	333
1005_fwd	0	3	0	0	0	1	1	0	1005	TRUE	FALSE
1006_fwd	5	1	6	0	3	0	4	2	1006	TRUE	FALSE
1007_fwd	37	27	17	5	15	10	25	15	1007	TRUE	TRUE	334
1008_fwd	33	25	13	11	10	10	22	13	1008	TRUE	FALSE
1009_fwd	6	4	3	1	1	2	0	2	1009	TRUE	FALSE
1010_fwd	10	7	1	0	0	0	1	0	1010	TRUE	TRUE	335
1011_fwd	1	5	1	2	1	2	3	3	1011	TRUE	FALSE
1012_fwd	0	1	0	0	4	0	8	1	1012	TRUE	FALSE
1013_fwd	0	3	1	0	3	2	3	3	1013	TRUE	TRUE	336
1014_fwd	0	0	1	0	2	6	5	4	1014	TRUE	FALSE
1015_fwd	0	0	0	0	1	1	4	3	1015	TRUE	FALSE
1016_fwd	2	0	0	0	10	4	10	5	1016	TRUE	TRUE	337
1017_fwd	2	1	0	0	9	10	18	16	1017	TRUE	FALSE
1018_fwd	0	0	0	0	0	0	0	0	1018	TRUE	FALSE
1019_fwd	0	0	0	0	2	1	0	1	1019	TRUE	TRUE	338
1020_fwd	0	0	0	0	3	1	2	4	1020	TRUE	FALSE
1021_fwd	0	0	0	0	5	2	1	1	1021	TRUE	FALSE
1022_fwd	0	0	0	0	0	0	0	1	1022	TRUE	TRUE	339
1023_fwd	1	0	0	0	4	7	9	3	1023	TRUE	FALSE
1024_fwd	0	0	0	0	1	0	0	1	1024	TRUE	FALSE
1025_fwd	0	1	0	0	8	9	8	7	1025	TRUE	TRUE	340
1026_fwd	4	6	4	3	9	13	9	5	1026	TRUE	FALSE
1027_fwd	1	2	0	1	1	3	2	2	1027	TRUE	FALSE
1028_fwd	0	1	1	0	0	5	5	4	1028	TRUE	TRUE	341
1029_fwd	0	0	0	0	2	2	2	2	1029	TRUE	FALSE
1030_fwd	0	0	0	0	0	0	0	0	1030	TRUE	FALSE
1031_fwd	0	0	0	0	0	0	0	0	1031	TRUE	TRUE	342
1032_fwd	0	0	0	0	2	1	0	2	1032	TRUE	FALSE
1033_fwd	2	4	2	1	3	3	2	3	1033	TRUE	FALSE
1034_fwd	31	26	13	10	27	24	28	23	1034	TRUE	TRUE	343
1035_fwd	0	1	0	0	0	0	0	0	1035	TRUE	FALSE
1036_fwd	1	0	0	0	5	3	3	3	1036	TRUE	FALSE
1037_fwd	3	2	0	1	42	45	60	51	1037	TRUE	TRUE	344
1038_fwd	1	0	0	0	2	2	4	8	1038	TRUE	FALSE
1039_fwd	0	0	0	0	0	2	2	1	1039	TRUE	FALSE
1040_fwd	0	0	0	0	1	6	6	1	1040	TRUE	TRUE	345
1041_fwd	0	1	0	0	3	2	2	1	1041	TRUE	FALSE
1042_fwd	0	0	0	0	1	0	2	1	1042	TRUE	FALSE
1043_fwd	0	0	0	0	2	0	1	0	1043	TRUE	TRUE	346
1044_fwd	0	0	0	0	0	2	1	0	1044	TRUE	FALSE
1045_fwd	0	0	0	0	1	2	0	3	1045	TRUE	FALSE
1046_fwd	0	0	1	0	1	0	1	0	1046	TRUE	TRUE	347
1047_fwd	0	0	0	0	0	3	0	0	1047	TRUE	FALSE
1048_fwd	0	0	0	0	2	2	0	0	1048	TRUE	FALSE
1049_fwd	0	0	0	0	0	0	0	0	1049	TRUE	TRUE	348
1050_fwd	0	0	0	0	1	0	0	2	1050	TRUE	FALSE
1051_fwd	0	0	0	0	1	0	0	2	1051	TRUE	FALSE
1052_fwd	0	0	0	0	1	1	0	1	1052	TRUE	TRUE	349
1053_fwd	2	1	0	0	7	3	3	3	1053	TRUE	FALSE
1054_fwd	1	2	0	0	3	2	4	2	1054	TRUE	FALSE
1055_fwd	2	1	1	1	7	5	14	11	1055	TRUE	TRUE	350
1056_fwd	0	1	0	1	7	7	6	5	1056	TRUE	FALSE
1057_fwd	0	0	0	0	1	0	0	0	1057	TRUE	FALSE
1058_fwd	0	0	0	0	2	1	0	0	1058	TRUE	TRUE	351
1059_fwd	1	0	0	0	2	3	1	0	1059	TRUE	FALSE
1060_fwd	1	0	0	0	2	1	4	1	1060	TRUE	FALSE
1061_fwd	0	1	1	0	14	17	29	16	1061	TRUE	TRUE	352
1062_fwd	0	0	0	0	0	0	0	0	1062	TRUE	FALSE
1063_fwd	0	0	0	0	1	3	1	1	1063	TRUE	FALSE
1064_fwd	0	0	0	0	2	1	1	2	1064	TRUE	TRUE	353
1065_fwd	1	0	0	0	3	2	0	1	1065	TRUE	FALSE
1066_fwd	0	0	0	0	2	2	3	0	1066	TRUE	FALSE
1067_fwd	0	0	0	0	0	0	0	0	1067	TRUE	TRUE	354
1068_fwd	0	0	0	0	1	1	2	2	1068	TRUE	FALSE
1069_fwd	0	0	0	0	3	2	2	4	1069	TRUE	FALSE
1070_fwd	3	2	0	0	5	5	10	8	1070	TRUE	TRUE	355
1071_fwd	3	1	0	1	13	7	13	12	1071	TRUE	FALSE
1072_fwd	1	0	0	0	5	8	8	3	1072	TRUE	FALSE
1073_fwd	3	0	0	0	2	1	1	0	1073	TRUE	TRUE	356
1074_fwd	3	2	0	1	3	6	7	6	1074	TRUE	FALSE
1075_fwd	6	7	3	0	2	6	7	5	1075	TRUE	FALSE
1076_fwd	10	12	1	4	16	23	20	21	1076	TRUE	TRUE	357
1077_fwd	2	1	1	0	1	0	0	0	1077	TRUE	FALSE
1078_fwd	0	0	0	0	1	0	0	0	1078	TRUE	FALSE
1079_fwd	1	3	1	1	12	10	8	16	1079	TRUE	TRUE	358
1080_fwd	0	2	0	0	0	0	0	1	1080	TRUE	FALSE
1081_fwd	1	2	0	0	1	2	2	3	1081	TRUE	FALSE
1082_fwd	2	1	0	0	0	1	0	1	1082	TRUE	TRUE	359
1083_fwd	0	1	0	0	3	1	4	4	1083	TRUE	FALSE
1084_fwd	0	0	0	0	0	0	0	0	1084	TRUE	FALSE
1085_fwd	0	0	0	0	0	0	2	0	1085	TRUE	TRUE	360
1086_fwd	1	0	0	0	0	0	0	0	1086	TRUE	FALSE
1087_fwd	0	0	0	0	0	0	0	0	1087	TRUE	FALSE
1088_fwd	0	2	0	0	3	0	2	0	1088	TRUE	TRUE	361
1089_fwd	0	0	0	3	1	0	2	1	1089	TRUE	FALSE
1090_fwd	2	2	1	1	10	1	3	5	1090	TRUE	FALSE
1091_fwd	18	25	7	8	30	20	32	22	1091	TRUE	TRUE	362
1092_fwd	0	1	0	0	0	3	2	1	1092	TRUE	FALSE
1093_fwd	0	0	0	0	0	1	0	0	1093	TRUE	FALSE
1094_fwd	1	3	0	0	2	1	2	4	1094	TRUE	TRUE	363
1095_fwd	2	0	2	1	3	6	3	5	1095	TRUE	FALSE
1096_fwd	15	7	3	4	7	5	9	8	1096	TRUE	FALSE
1097_fwd	0	3	2	1	1	0	1	1	1097	TRUE	TRUE	364
1098_fwd	8	9	2	2	7	8	6	7	1098	TRUE	FALSE
1099_fwd	4	4	3	1	0	2	2	0	1099	TRUE	FALSE
1100_fwd	5	1	0	0	1	0	2	2	1100	TRUE	TRUE	365
1101_fwd	7	5	0	5	11	2	8	6	1101	TRUE	FALSE
1102_fwd	26	13	4	3	11	11	9	14	1102	TRUE	FALSE
1103_fwd	16	13	2	1	6	4	6	10	1103	TRUE	TRUE	366
1104_fwd	0	0	0	0	0	0	0	0	1104	TRUE	FALSE
1105_fwd	2	0	0	0	0	0	0	0	1105	TRUE	FALSE
1106_fwd	18	17	6	2	4	5	6	6	1106	TRUE	TRUE	367
1107_fwd	3	8	3	1	0	0	0	2	1107	TRUE	FALSE
1108_fwd	9	9	1	3	4	1	6	2	1108	TRUE	FALSE
1109_fwd	4	0	0	0	0	1	3	2	1109	TRUE	TRUE	368
1110_fwd	4	2	1	0	2	3	0	2	1110	TRUE	FALSE
1111_fwd	76	52	18	24	41	25	27	20	1111	TRUE	FALSE
1112_fwd	13	11	7	4	16	11	13	17	1112	TRUE	TRUE	369
1113_fwd	12	11	2	4	0	0	0	1	1113	TRUE	FALSE
1114_fwd	2	1	1	1	0	1	1	2	1114	TRUE	FALSE
1115_fwd	0	0	0	0	0	0	0	0	1115	TRUE	TRUE	370
1116_fwd	5	2	1	2	4	3	4	0	1116	TRUE	FALSE
1117_fwd	5	6	1	2	3	6	3	3	1117	TRUE	FALSE
1118_fwd	8	6	1	1	2	0	0	1	1118	TRUE	TRUE	371
1119_fwd	19	10	4	4	19	14	8	16	1119	TRUE	FALSE
1120_fwd	37	27	17	11	26	24	22	15	1120	TRUE	FALSE
1121_fwd	58	75	23	9	53	42	43	39	1121	TRUE	TRUE	372
1122_fwd	26	17	11	5	12	9	15	12	1122	TRUE	FALSE
1123_fwd	13	15	1	4	4	4	10	10	1123	TRUE	FALSE
1124_fwd	0	0	0	0	0	0	0	0	1124	TRUE	TRUE	373
1125_fwd	3	6	2	1	1	1	3	1	1125	TRUE	FALSE
1126_fwd	15	11	6	3	5	1	6	5	1126	TRUE	FALSE
1127_fwd	41	51	14	11	17	14	23	26	1127	TRUE	TRUE	374
1128_fwd	24	14	6	7	5	16	12	17	1128	TRUE	FALSE
1129_fwd	8	9	2	3	2	3	2	4	1129	TRUE	FALSE
1130_fwd	0	1	1	0	1	0	1	0	1130	TRUE	TRUE	375
1131_fwd	43	49	18	9	10	16	22	10	1131	TRUE	FALSE
1132_fwd	0	0	0	1	0	1	1	0	1132	TRUE	FALSE
1133_fwd	0	0	0	0	0	0	0	1	1133	TRUE	TRUE	376
1134_fwd	0	0	0	0	0	0	0	0	1134	TRUE	FALSE
1135_fwd	0	0	0	0	0	0	0	0	1135	TRUE	FALSE
1136_fwd	10	3	3	1	5	3	6	5	1136	TRUE	TRUE	377
1137_fwd	1	0	1	1	0	0	0	0	1137	TRUE	FALSE
1138_fwd	9	4	2	1	0	1	1	1	1138	TRUE	FALSE
1139_fwd	23	24	9	7	33	21	26	23	1139	TRUE	TRUE	378
1140_fwd	299	266	77	74	127	135	159	165	1140	TRUE	FALSE
1141_fwd	116	118	31	24	67	65	63	53	1141	TRUE	FALSE
1142_fwd	32	35	13	9	27	27	38	16	1142	TRUE	TRUE	379
1143_fwd	3	3	2	0	4	3	1	1	1143	TRUE	FALSE
1144_fwd	0	0	0	0	0	0	0	0	1144	TRUE	FALSE
1145_fwd	0	0	0	0	0	0	0	0	1145	TRUE	TRUE	380
1146_fwd	6	4	1	3	4	5	1	2	1146	TRUE	FALSE
1147_fwd	2	3	2	1	6	3	6	3	1147	TRUE	FALSE
1148_fwd	17	14	4	1	0	6	2	6	1148	TRUE	TRUE	381
1149_fwd	5	2	0	0	5	0	4	1	1149	TRUE	FALSE
1150_fwd	0	0	0	0	0	0	0	0	1150	TRUE	FALSE
1151_fwd	4	0	3	0	13	11	12	6	1151	TRUE	TRUE	382
1152_fwd	32	36	10	6	24	15	31	26	1152	TRUE	FALSE
1153_fwd	0	0	0	0	0	0	0	0	1153	TRUE	FALSE
1154_fwd	2	0	0	0	0	0	0	1	1154	TRUE	TRUE	383
1155_fwd	1	1	1	0	0	0	0	1	1155	TRUE	FALSE
1156_fwd	17	16	9	6	3	3	3	5	1156	TRUE	FALSE
1157_fwd	76	64	22	19	38	41	42	38	1157	TRUE	TRUE	384
1158_fwd	4	3	4	0	5	0	4	1	1158	TRUE	FALSE
1159_fwd	1	0	0	0	0	0	0	0	1159	TRUE	FALSE
1160_fwd	17	18	4	5	3	4	5	7	1160	TRUE	TRUE	385
1161_fwd	10	2	6	2	5	4	3	5	1161	TRUE	FALSE
1162_fwd	6	3	2	3	8	10	4	2	1162	TRUE	FALSE
1163_fwd	17	19	8	1	10	9	15	13	1163	TRUE	TRUE	386
1164_fwd	2	1	1	0	1	0	1	1	1164	TRUE	FALSE
1165_fwd	4	8	3	2	5	4	7	13	1165	TRUE	FALSE
1166_fwd	47	32	6	12	18	21	34	21	1166	TRUE	TRUE	387
1167_fwd	10	20	4	4	13	13	15	14	1167	TRUE	FALSE
1168_fwd	0	0	0	0	0	0	0	0	1168	TRUE	FALSE
1169_fwd	0	0	0	0	0	0	0	0	1169	TRUE	TRUE	388
1170_fwd	0	0	0	0	0	0	0	0	1170	TRUE	FALSE
1171_fwd	0	0	0	0	0	0	1	0	1171	TRUE	FALSE
1172_fwd	0	0	0	0	0	0	1	0	1172	TRUE	TRUE	389
1173_fwd	0	0	0	0	0	0	0	0	1173	TRUE	FALSE
1174_fwd	0	0	0	0	0	0	0	0	1174	TRUE	FALSE
1175_fwd	7	11	0	2	2	0	1	1	1175	TRUE	TRUE	390
1176_fwd	0	0	0	1	0	0	0	0	1176	TRUE	FALSE
1177_fwd	1	2	4	2	2	2	3	2	1177	TRUE	FALSE
1178_fwd	4	6	6	1	0	4	2	3	1178	TRUE	TRUE	391
1179_fwd	3	1	0	0	1	5	3	3	1179	TRUE	FALSE
1180_fwd	13	14	3	2	7	5	5	4	1180	TRUE	FALSE
1181_fwd	29	23	5	4	18	12	19	14	1181	TRUE	TRUE	392
1182_fwd	69	56	15	15	33	23	26	28	1182	TRUE	FALSE
1183_fwd	22	17	8	3	16	11	15	15	1183	TRUE	FALSE
1184_fwd	54	47	20	11	42	20	39	23	1184	TRUE	TRUE	393
1185_fwd	8	0	0	5	6	1	4	1	1185	TRUE	FALSE
1186_fwd	7	4	2	1	7	7	2	3	1186	TRUE	FALSE
1187_fwd	0	0	0	0	0	3	1	1	1187	TRUE	TRUE	394
1188_fwd	0	1	0	0	0	0	0	0	1188	TRUE	FALSE
1189_fwd	1	0	1	0	0	0	0	1	1189	TRUE	FALSE
1190_fwd	0	0	0	0	0	0	0	0	1190	TRUE	TRUE	395
1191_fwd	2	6	2	2	14	11	8	12	1191	TRUE	FALSE
1192_fwd	33	45	15	6	21	18	16	16	1192	TRUE	FALSE
1193_fwd	121	104	35	30	70	82	120	110	1193	TRUE	TRUE	396
1194_fwd	42	44	15	8	32	28	38	30	1194	TRUE	FALSE
1195_fwd	0	0	0	0	2	1	2	0	1195	TRUE	FALSE
1196_fwd	1	0	1	1	1	3	4	3	1196	TRUE	TRUE	397
1197_fwd	9	6	4	3	5	7	6	2	1197	TRUE	FALSE
1198_fwd	3	1	0	1	4	2	2	1	1198	TRUE	FALSE
1199_fwd	1	0	0	0	0	0	0	0	1199	TRUE	TRUE	398
1200_fwd	0	0	0	0	2	2	7	2	1200	TRUE	FALSE
1201_fwd	0	0	0	0	0	0	0	0	1201	TRUE	FALSE
1202_fwd	1	2	0	0	1	0	1	2	1202	TRUE	TRUE	399
1203_fwd	26	19	7	3	12	12	15	16	1203	TRUE	FALSE
1204_fwd	2	2	1	1	4	0	1	1	1204	TRUE	FALSE
1205_fwd	0	4	2	2	0	3	1	0	1205	TRUE	TRUE	400
1206_fwd	4	1	1	1	1	3	1	0	1206	TRUE	FALSE
1207_fwd	0	0	0	0	0	0	0	0	1207	TRUE	FALSE
1208_fwd	0	0	0	0	1	1	0	0	1208	TRUE	TRUE	401
1209_fwd	0	0	0	2	3	1	4	0	1209	TRUE	FALSE
1210_fwd	0	0	0	0	0	0	0	0	1210	TRUE	FALSE
1211_fwd	1	3	2	2	1	0	3	1	1211	TRUE	TRUE	402
1212_fwd	0	0	0	0	0	0	1	1	1212	TRUE	FALSE
1213_fwd	0	0	0	0	0	0	0	0	1213	TRUE	FALSE
1214_fwd	20	18	8	4	6	7	14	8	1214	TRUE	TRUE	403
1215_fwd	67	40	27	11	24	28	42	38	1215	TRUE	FALSE
1216_fwd	2	5	0	0	3	1	1	0	1216	TRUE	FALSE
1217_fwd	3	7	3	2	3	1	4	4	1217	TRUE	TRUE	404
1218_fwd	0	0	0	1	0	0	1	1	1218	TRUE	FALSE
1219_fwd	0	0	0	0	0	0	0	0	1219	TRUE	FALSE
1220_fwd	0	0	0	0	0	0	0	0	1220	TRUE	TRUE	405
1221_fwd	1	0	1	1	2	1	0	1	1221	TRUE	FALSE
1222_fwd	1	4	0	1	0	1	1	1	1222	TRUE	FALSE
1223_fwd	12	13	5	6	8	5	6	10	1223	TRUE	TRUE	406
1224_fwd	0	1	0	0	0	0	0	0	1224	TRUE	FALSE
1225_fwd	2	1	0	2	3	3	0	3	1225	TRUE	FALSE
1226_fwd	14	23	7	7	5	10	9	9	1226	TRUE	TRUE	407
1227_fwd	6	10	1	3	5	3	7	8	1227	TRUE	FALSE
1228_fwd	6	3	4	5	3	1	4	4	1228	TRUE	FALSE
1229_fwd	2	0	0	0	1	0	0	1	1229	TRUE	TRUE	408
1230_fwd	19	21	7	6	14	11	16	17	1230	TRUE	FALSE
1231_fwd	2	8	0	2	2	2	6	4	1231	TRUE	FALSE
1232_fwd	7	2	0	2	3	1	6	1	1232	TRUE	TRUE	409
1233_fwd	0	3	0	0	4	13	6	9	1233	TRUE	FALSE
1234_fwd	1	0	1	0	0	2	0	2	1234	TRUE	FALSE
1235_fwd	0	0	0	0	0	0	0	0	1235	TRUE	TRUE	410
1236_fwd	0	0	0	0	1	0	1	1	1236	TRUE	FALSE
1237_fwd	4	4	1	2	3	4	2	3	1237	TRUE	FALSE
1238_fwd	14	15	8	8	5	15	6	13	1238	TRUE	TRUE
1239_fwd	10	11	0	2	7	7	10	17	1239	TRUE	FALSE
1240_fwd	6	6	2	6	5	13	9	7	1240	TRUE	FALSE
2_rev	0	0	0	0	0	0	0	0	2	FALSE	TRUE
3_rev	0	0	0	0	0	0	0	0	3	FALSE	FALSE
4_rev	0	0	0	0	0	0	0	0	4	FALSE	FALSE
5_rev	0	1	0	0	0	0	0	0	5	FALSE	TRUE
6_rev	0	0	0	0	0	0	0	0	6	FALSE	FALSE
7_rev	0	1	0	0	0	0	0	1	7	FALSE	FALSE
8_rev	0	0	0	0	0	0	1	1	8	FALSE	TRUE
9_rev	0	0	0	0	1	1	0	0	9	FALSE	FALSE
10_rev	1	0	0	0	0	1	0	0	10	FALSE	FALSE
11_rev	0	0	0	0	0	0	0	0	11	FALSE	TRUE
12_rev	0	0	0	0	0	0	0	0	12	FALSE	FALSE
13_rev	0	0	0	0	0	0	0	0	13	FALSE	FALSE
14_rev	0	2	0	0	0	6	0	1	14	FALSE	TRUE
15_rev	0	3	0	0	1	2	1	1	15	FALSE	FALSE
16_rev	0	0	0	0	0	0	0	0	16	FALSE	FALSE
17_rev	0	0	0	0	1	0	1	1	17	FALSE	TRUE
18_rev	1	1	0	0	0	0	0	0	18	FALSE	FALSE
19_rev	0	1	0	0	0	0	0	0	19	FALSE	FALSE
20_rev	0	0	0	0	0	0	0	0	20	FALSE	TRUE
21_rev	0	1	0	0	0	1	0	0	21	FALSE	FALSE
22_rev	1	0	0	0	0	0	0	0	22	FALSE	FALSE
23_rev	0	0	0	0	0	0	0	0	23	FALSE	TRUE
24_rev	2	1	0	0	0	0	0	1	24	FALSE	FALSE
25_rev	0	0	0	0	0	0	0	0	25	FALSE	FALSE
26_rev	0	0	0	0	0	0	0	0	26	FALSE	TRUE
27_rev	0	0	0	0	0	0	0	0	27	FALSE	FALSE
28_rev	0	0	0	0	0	0	0	0	28	FALSE	FALSE
29_rev	3	1	1	0	0	0	1	0	29	FALSE	TRUE
30_rev	0	0	0	0	1	1	0	0	30	FALSE	FALSE
31_rev	0	0	0	0	0	0	0	0	31	FALSE	FALSE
32_rev	1	0	0	0	1	1	1	2	32	FALSE	TRUE
33_rev	0	0	0	0	0	0	0	0	33	FALSE	FALSE
34_rev	0	1	0	0	0	0	0	0	34	FALSE	FALSE
35_rev	1	1	0	0	3	4	1	1	35	FALSE	TRUE
36_rev	0	0	0	0	0	0	0	0	36	FALSE	FALSE
37_rev	0	3	1	0	0	3	1	3	37	FALSE	FALSE
38_rev	3	6	0	1	0	2	2	3	38	FALSE	TRUE
39_rev	4	8	0	3	2	3	1	4	39	FALSE	FALSE
40_rev	0	1	1	0	0	0	0	0	40	FALSE	FALSE
41_rev	1	0	0	1	1	1	1	2	41	FALSE	TRUE
42_rev	0	1	0	0	0	0	0	0	42	FALSE	FALSE
43_rev	0	1	0	0	0	0	0	0	43	FALSE	FALSE
44_rev	0	0	0	0	0	0	0	0	44	FALSE	TRUE
45_rev	5	2	1	0	1	2	2	1	45	FALSE	FALSE
46_rev	1	5	1	1	0	0	0	2	46	FALSE	FALSE
47_rev	2	1	0	0	1	0	0	0	47	FALSE	TRUE
48_rev	2	1	1	0	1	2	1	4	48	FALSE	FALSE
49_rev	0	0	2	0	0	1	0	0	49	FALSE	FALSE
50_rev	1	3	0	1	1	3	3	3	50	FALSE	TRUE
51_rev	2	1	0	0	0	0	1	0	51	FALSE	FALSE
52_rev	6	7	1	1	2	0	2	0	52	FALSE	FALSE
53_rev	5	5	1	1	2	5	3	3	53	FALSE	TRUE
54_rev	0	0	0	0	1	0	0	0	54	FALSE	FALSE
55_rev	0	0	0	0	0	0	0	0	55	FALSE	FALSE
56_rev	0	0	0	0	0	0	0	0	56	FALSE	TRUE
57_rev	0	1	2	1	0	0	0	0	57	FALSE	FALSE
58_rev	0	0	0	0	0	0	0	0	58	FALSE	FALSE
59_rev	0	1	0	0	0	0	0	0	59	FALSE	TRUE
60_rev	0	0	0	0	0	0	0	0	60	FALSE	FALSE
61_rev	0	0	0	0	0	0	0	0	61	FALSE	FALSE
62_rev	1	1	0	0	0	0	0	0	62	FALSE	TRUE
63_rev	0	1	0	0	1	2	0	1	63	FALSE	FALSE
64_rev	0	0	0	0	0	0	0	0	64	FALSE	FALSE
65_rev	0	0	0	0	0	0	0	0	65	FALSE	TRUE
66_rev	0	0	0	0	0	0	0	0	66	FALSE	FALSE
67_rev	0	2	0	0	0	0	0	0	67	FALSE	FALSE
68_rev	1	1	1	1	0	1	0	0	68	FALSE	TRUE
69_rev	17	14	4	5	6	6	3	12	69	FALSE	FALSE
70_rev	20	22	2	7	11	14	13	16	70	FALSE	FALSE
71_rev	0	1	0	0	0	0	1	0	71	FALSE	TRUE
72_rev	2	1	1	2	0	0	0	0	72	FALSE	FALSE
73_rev	0	1	0	0	1	0	1	0	73	FALSE	FALSE
74_rev	0	0	0	0	0	2	0	3	74	FALSE	TRUE
75_rev	1	2	0	1	8	5	7	6	75	FALSE	FALSE
76_rev	0	0	0	0	0	0	0	0	76	FALSE	FALSE
77_rev	2	2	1	0	1	1	2	2	77	FALSE	TRUE
78_rev	10	6	3	2	1	6	9	8	78	FALSE	FALSE
79_rev	0	0	0	0	0	0	0	0	79	FALSE	FALSE
80_rev	2	1	0	2	3	1	5	1	80	FALSE	TRUE
81_rev	0	0	0	0	0	0	0	1	81	FALSE	FALSE
82_rev	0	0	0	0	0	0	0	0	82	FALSE	FALSE
83_rev	9	4	3	1	6	9	9	3	83	FALSE	TRUE
84_rev	2	4	0	1	0	1	0	0	84	FALSE	FALSE
85_rev	0	2	0	0	0	2	1	2	85	FALSE	FALSE
86_rev	14	8	3	3	6	10	8	9	86	FALSE	TRUE
87_rev	8	4	3	1	2	2	2	2	87	FALSE	FALSE
88_rev	0	1	0	0	0	1	0	0	88	FALSE	FALSE
89_rev	0	0	0	0	0	0	0	0	89	FALSE	TRUE
90_rev	0	0	0	0	0	0	0	0	90	FALSE	FALSE
91_rev	2	0	0	0	0	0	0	0	91	FALSE	FALSE
92_rev	6	5	1	2	8	8	6	7	92	FALSE	TRUE
93_rev	3	1	1	1	3	1	3	6	93	FALSE	FALSE
94_rev	0	1	0	0	0	1	1	1	94	FALSE	FALSE
95_rev	0	0	0	0	0	0	0	0	95	FALSE	TRUE
96_rev	0	0	0	0	0	0	0	0	96	FALSE	FALSE
97_rev	0	0	0	0	0	0	0	0	97	FALSE	FALSE
98_rev	0	0	0	0	0	0	0	0	98	FALSE	TRUE
99_rev	0	0	0	0	0	0	0	0	99	FALSE	FALSE
100_rev	0	0	0	0	0	0	0	0	100	FALSE	FALSE
101_rev	0	0	0	0	0	0	0	0	101	FALSE	TRUE
102_rev	0	0	0	0	0	1	0	0	102	FALSE	FALSE
103_rev	0	0	0	0	0	0	0	0	103	FALSE	FALSE
104_rev	0	0	0	0	0	0	0	0	104	FALSE	TRUE
105_rev	0	0	0	0	0	0	0	1	105	FALSE	FALSE
106_rev	2	1	1	0	0	1	0	0	106	FALSE	FALSE
107_rev	10	6	6	1	3	4	7	5	107	FALSE	TRUE
108_rev	35	49	18	9	23	22	31	27	108	FALSE	FALSE
109_rev	2	6	4	0	3	1	4	2	109	FALSE	FALSE
110_rev	8	7	3	1	0	1	3	2	110	FALSE	TRUE
111_rev	0	0	0	0	0	0	0	0	111	FALSE	FALSE
112_rev	0	0	0	0	0	0	0	0	112	FALSE	FALSE
113_rev	7	14	1	2	0	5	10	5	113	FALSE	TRUE
114_rev	0	0	0	0	0	0	0	0	114	FALSE	FALSE
115_rev	0	1	0	0	0	0	0	0	115	FALSE	FALSE
116_rev	10	8	1	0	4	7	1	4	116	FALSE	TRUE
117_rev	1	3	2	1	0	0	0	2	117	FALSE	FALSE
118_rev	3	2	4	2	0	1	0	1	118	FALSE	FALSE
119_rev	25	31	4	8	8	13	10	20	119	FALSE	TRUE
120_rev	0	0	0	0	1	0	1	3	120	FALSE	FALSE
121_rev	2	2	1	1	0	1	2	1	121	FALSE	FALSE
122_rev	1	3	0	1	1	2	1	2	122	FALSE	TRUE
123_rev	0	1	0	0	0	0	0	0	123	FALSE	FALSE
124_rev	11	12	2	3	9	8	6	7	124	FALSE	FALSE
125_rev	1	1	1	3	0	0	1	0	125	FALSE	TRUE
126_rev	0	0	0	0	0	0	0	0	126	FALSE	FALSE
127_rev	0	0	0	0	0	0	0	0	127	FALSE	FALSE
128_rev	0	0	0	0	0	0	0	0	128	FALSE	TRUE
129_rev	1	0	0	0	0	0	0	0	129	FALSE	FALSE
130_rev	5	5	1	1	0	3	1	0	130	FALSE	FALSE
131_rev	0	0	0	0	0	0	0	0	131	FALSE	TRUE
132_rev	17	20	2	7	6	9	13	17	132	FALSE	FALSE
133_rev	4	4	3	3	0	1	4	2	133	FALSE	FALSE
134_rev	0	2	0	0	0	0	1	0	134	FALSE	TRUE
135_rev	0	0	0	0	0	0	0	0	135	FALSE	FALSE
136_rev	0	0	0	0	0	0	0	0	136	FALSE	FALSE
137_rev	2	12	2	2	5	5	7	4	137	FALSE	TRUE
138_rev	1	0	0	0	0	0	0	0	138	FALSE	FALSE
139_rev	1	0	1	1	0	0	1	0	139	FALSE	FALSE
140_rev	0	2	0	0	0	0	0	0	140	FALSE	TRUE
141_rev	1	3	0	1	1	3	2	1	141	FALSE	FALSE
142_rev	0	0	0	0	0	0	0	0	142	FALSE	FALSE
143_rev	0	1	0	0	5	7	4	8	143	FALSE	TRUE
144_rev	1	0	0	0	0	0	0	0	144	FALSE	FALSE
145_rev	1	0	0	0	0	0	0	0	145	FALSE	FALSE
146_rev	20	13	3	8	19	15	22	23	146	FALSE	TRUE
147_rev	6	6	1	2	1	2	5	3	147	FALSE	FALSE
148_rev	0	0	0	0	1	2	1	0	148	FALSE	FALSE
149_rev	1	0	0	0	0	0	0	0	149	FALSE	TRUE
150_rev	3	3	2	0	0	0	1	0	150	FALSE	FALSE
151_rev	1	1	0	0	2	0	1	0	151	FALSE	FALSE
152_rev	0	0	0	0	0	1	0	0	152	FALSE	TRUE
153_rev	0	0	1	1	0	0	0	0	153	FALSE	FALSE
154_rev	2	1	1	0	0	0	0	0	154	FALSE	FALSE
155_rev	0	0	0	0	0	0	0	0	155	FALSE	TRUE
156_rev	8	8	2	0	15	5	14	8	156	FALSE	FALSE
157_rev	0	0	1	0	2	4	1	1	157	FALSE	FALSE
158_rev	0	0	0	0	0	0	0	0	158	FALSE	TRUE
159_rev	5	4	1	0	7	8	10	7	159	FALSE	FALSE
160_rev	0	2	0	0	2	2	4	2	160	FALSE	FALSE
161_rev	7	9	0	1	5	10	19	7	161	FALSE	TRUE
162_rev	0	0	0	0	1	0	0	0	162	FALSE	FALSE
163_rev	0	0	0	0	0	0	0	0	163	FALSE	FALSE
164_rev	0	0	0	0	0	0	0	0	164	FALSE	TRUE
165_rev	3	2	0	1	17	27	27	19	165	FALSE	FALSE
166_rev	6	5	3	2	2	7	12	7	166	FALSE	FALSE
167_rev	3	3	2	3	8	11	6	7	167	FALSE	TRUE
168_rev	0	0	0	0	0	0	0	0	168	FALSE	FALSE
169_rev	0	0	0	0	0	0	0	0	169	FALSE	FALSE
170_rev	4	2	0	1	0	0	3	3	170	FALSE	TRUE
171_rev	0	1	0	0	1	2	2	3	171	FALSE	FALSE
172_rev	0	0	1	0	0	0	0	0	172	FALSE	FALSE
173_rev	0	0	0	0	0	0	0	0	173	FALSE	TRUE
174_rev	3	2	0	1	0	1	1	0	174	FALSE	FALSE
175_rev	2	4	1	1	4	0	6	4	175	FALSE	FALSE
176_rev	1	1	0	0	0	0	1	1	176	FALSE	TRUE
177_rev	1	0	0	0	0	0	2	0	177	FALSE	FALSE
178_rev	0	0	0	0	0	0	0	0	178	FALSE	FALSE
179_rev	3	7	0	0	2	1	2	2	179	FALSE	TRUE
180_rev	2	2	0	1	0	3	4	3	180	FALSE	FALSE
181_rev	11	7	1	0	5	6	6	6	181	FALSE	FALSE
182_rev	6	3	2	3	7	5	4	3	182	FALSE	TRUE
183_rev	48	46	19	20	29	26	29	44	183	FALSE	FALSE
184_rev	7	7	7	4	12	6	17	8	184	FALSE	FALSE
185_rev	0	0	0	0	0	0	0	0	185	FALSE	TRUE
186_rev	0	0	0	0	0	0	0	0	186	FALSE	FALSE
187_rev	0	0	0	0	0	0	0	0	187	FALSE	FALSE
188_rev	0	0	0	0	0	0	0	0	188	FALSE	TRUE
189_rev	0	0	0	0	0	0	0	0	189	FALSE	FALSE
190_rev	1	0	0	1	0	0	0	0	190	FALSE	FALSE
191_rev	0	0	0	0	0	2	0	2	191	FALSE	TRUE
192_rev	1	2	1	1	0	1	2	1	192	FALSE	FALSE
193_rev	2	2	0	0	3	0	1	1	193	FALSE	FALSE
194_rev	5	4	4	1	17	15	15	10	194	FALSE	TRUE
195_rev	0	0	0	0	2	1	0	3	195	FALSE	FALSE
196_rev	0	0	0	0	0	0	0	0	196	FALSE	FALSE
197_rev	0	1	0	0	1	0	0	0	197	FALSE	TRUE
198_rev	2	1	0	0	0	0	0	0	198	FALSE	FALSE
199_rev	1	1	1	1	3	2	2	0	199	FALSE	FALSE
200_rev	19	13	3	3	11	16	12	7	200	FALSE	TRUE
201_rev	5	7	2	1	9	8	14	9	201	FALSE	FALSE
202_rev	0	0	0	1	0	0	1	1	202	FALSE	FALSE
203_rev	2	1	0	0	1	1	1	0	203	FALSE	TRUE
204_rev	2	1	1	1	3	2	3	0	204	FALSE	FALSE
205_rev	0	2	0	0	0	0	0	0	205	FALSE	FALSE
206_rev	4	3	2	1	2	2	0	2	206	FALSE	TRUE
207_rev	0	0	0	0	0	0	0	0	207	FALSE	FALSE
208_rev	1	0	0	0	0	0	0	0	208	FALSE	FALSE
209_rev	4	1	0	0	2	0	1	1	209	FALSE	TRUE
210_rev	0	1	0	0	0	0	0	0	210	FALSE	FALSE
211_rev	7	11	6	3	10	9	15	5	211	FALSE	FALSE
212_rev	7	4	1	2	10	5	11	9	212	FALSE	TRUE
213_rev	0	0	0	0	0	0	2	0	213	FALSE	FALSE
214_rev	1	4	0	0	0	0	2	2	214	FALSE	FALSE
215_rev	33	30	3	6	15	23	26	22	215	FALSE	TRUE
216_rev	3	3	0	0	0	1	2	2	216	FALSE	FALSE
217_rev	0	0	0	0	0	0	0	0	217	FALSE	FALSE
218_rev	0	0	0	0	0	1	1	0	218	FALSE	TRUE
219_rev	2	1	0	0	2	0	1	0	219	FALSE	FALSE
220_rev	0	0	0	0	0	0	0	0	220	FALSE	FALSE
221_rev	2	0	0	1	3	5	3	5	221	FALSE	TRUE
222_rev	1	0	0	0	4	1	0	0	222	FALSE	FALSE
223_rev	2	2	0	1	1	0	0	0	223	FALSE	FALSE
224_rev	2	2	2	1	3	1	1	0	224	FALSE	TRUE
225_rev	1	0	0	0	0	0	0	0	225	FALSE	FALSE
226_rev	10	13	8	1	16	11	11	5	226	FALSE	FALSE
227_rev	0	0	0	0	1	0	0	1	227	FALSE	TRUE
228_rev	0	0	1	0	0	0	1	0	228	FALSE	FALSE
229_rev	7	9	3	2	3	12	11	3	229	FALSE	FALSE
230_rev	12	3	5	6	4	8	8	4	230	FALSE	TRUE
231_rev	0	4	2	0	1	1	1	2	231	FALSE	FALSE
232_rev	1	0	1	0	0	0	0	0	232	FALSE	FALSE
233_rev	0	0	0	0	0	0	0	0	233	FALSE	TRUE
234_rev	8	4	0	1	6	4	9	2	234	FALSE	FALSE
235_rev	8	9	2	5	2	2	1	1	235	FALSE	FALSE
236_rev	0	0	0	0	0	0	0	0	236	FALSE	TRUE
237_rev	1	0	0	0	0	0	0	0	237	FALSE	FALSE
238_rev	0	0	0	0	0	0	0	0	238	FALSE	FALSE
239_rev	2	2	0	0	2	2	4	8	239	FALSE	TRUE
240_rev	0	0	0	0	0	0	0	2	240	FALSE	FALSE
241_rev	0	0	0	0	0	0	0	0	241	FALSE	FALSE
242_rev	2	0	0	0	3	2	4	2	242	FALSE	TRUE
243_rev	0	3	0	1	0	1	1	0	243	FALSE	FALSE
244_rev	0	0	0	0	0	0	0	0	244	FALSE	FALSE
245_rev	2	1	0	0	1	0	0	2	245	FALSE	TRUE
246_rev	0	0	0	0	6	0	1	2	246	FALSE	FALSE
247_rev	6	4	4	1	2	1	7	1	247	FALSE	FALSE
248_rev	7	11	0	4	10	7	7	3	248	FALSE	TRUE
249_rev	3	1	0	1	1	2	4	2	249	FALSE	FALSE
250_rev	0	0	0	0	0	0	0	0	250	FALSE	FALSE
251_rev	0	0	0	0	1	1	0	0	251	FALSE	TRUE
252_rev	0	1	0	0	0	0	0	1	252	FALSE	FALSE
253_rev	1	1	0	1	1	0	2	2	253	FALSE	FALSE
254_rev	0	0	0	0	0	0	0	0	254	FALSE	TRUE
255_rev	0	0	0	0	0	0	0	0	255	FALSE	FALSE
256_rev	1	0	0	0	0	0	2	2	256	FALSE	FALSE
257_rev	6	4	1	2	3	3	2	2	257	FALSE	TRUE
258_rev	0	0	0	0	0	0	0	0	258	FALSE	FALSE
259_rev	0	0	0	0	1	1	1	1	259	FALSE	FALSE
260_rev	0	0	0	0	0	0	0	0	260	FALSE	TRUE
261_rev	0	0	0	0	0	0	0	0	261	FALSE	FALSE
262_rev	3	1	2	1	2	2	1	0	262	FALSE	FALSE
263_rev	2	1	0	0	0	0	0	0	263	FALSE	TRUE
264_rev	3	0	1	1	0	0	1	0	264	FALSE	FALSE
265_rev	15	11	4	2	8	8	7	8	265	FALSE	FALSE
266_rev	5	6	2	2	1	2	5	6	266	FALSE	TRUE
267_rev	2	1	0	0	0	2	2	3	267	FALSE	FALSE
268_rev	0	0	0	0	0	0	0	0	268	FALSE	FALSE
269_rev	5	3	0	0	1	0	1	1	269	FALSE	TRUE
270_rev	12	6	3	3	5	6	7	5	270	FALSE	FALSE
271_rev	0	0	0	0	0	0	0	0	271	FALSE	FALSE
272_rev	0	0	0	0	0	0	0	0	272	FALSE	TRUE
273_rev	1	0	0	0	0	0	0	0	273	FALSE	FALSE
274_rev	0	0	0	0	0	0	0	0	274	FALSE	FALSE
275_rev	1	0	0	0	0	0	0	0	275	FALSE	TRUE
276_rev	0	0	0	0	0	0	0	2	276	FALSE	FALSE
277_rev	0	0	0	0	0	0	1	0	277	FALSE	FALSE
278_rev	2	0	0	0	0	1	0	0	278	FALSE	TRUE
279_rev	2	4	5	0	9	13	9	12	279	FALSE	FALSE
280_rev	0	1	0	0	0	0	0	2	280	FALSE	FALSE
281_rev	2	1	0	0	4	0	2	1	281	FALSE	TRUE
282_rev	0	0	1	0	0	1	1	0	282	FALSE	FALSE
283_rev	1	0	1	1	1	0	1	1	283	FALSE	FALSE
284_rev	0	1	0	0	0	0	0	0	284	FALSE	TRUE
285_rev	4	4	1	0	0	0	1	0	285	FALSE	FALSE
286_rev	0	0	0	0	0	0	0	0	286	FALSE	FALSE
287_rev	0	0	1	0	2	0	2	2	287	FALSE	TRUE
288_rev	1	3	0	0	2	2	1	6	288	FALSE	FALSE
289_rev	0	0	0	0	0	0	0	0	289	FALSE	FALSE
290_rev	0	0	0	0	0	0	0	0	290	FALSE	TRUE
291_rev	0	0	0	1	1	0	1	1	291	FALSE	FALSE
292_rev	0	1	1	0	0	0	0	0	292	FALSE	FALSE
293_rev	0	0	0	0	1	0	0	1	293	FALSE	TRUE
294_rev	2	3	1	2	2	6	3	5	294	FALSE	FALSE
295_rev	0	0	0	0	0	0	0	0	295	FALSE	FALSE
296_rev	1	0	0	0	0	0	1	0	296	FALSE	TRUE
297_rev	3	2	1	2	7	0	3	2	297	FALSE	FALSE
298_rev	6	3	1	0	6	2	1	3	298	FALSE	FALSE
299_rev	15	16	8	8	26	18	19	31	299	FALSE	TRUE
300_rev	0	0	0	0	0	0	0	0	300	FALSE	FALSE
301_rev	5	3	1	1	3	5	6	5	301	FALSE	FALSE
302_rev	6	3	1	1	7	2	6	6	302	FALSE	TRUE
303_rev	6	0	3	2	9	4	3	6	303	FALSE	FALSE
304_rev	5	2	2	1	1	3	3	5	304	FALSE	FALSE
305_rev	0	1	1	0	2	0	3	1	305	FALSE	TRUE
306_rev	0	0	0	0	0	0	0	0	306	FALSE	FALSE
307_rev	0	0	0	0	0	0	0	0	307	FALSE	FALSE
308_rev	3	0	1	0	0	1	1	1	308	FALSE	TRUE
309_rev	0	0	0	0	0	0	0	0	309	FALSE	FALSE
310_rev	0	2	0	0	1	1	2	0	310	FALSE	FALSE
311_rev	1	0	0	0	1	0	0	0	311	FALSE	TRUE
312_rev	8	3	3	3	2	3	5	6	312	FALSE	FALSE
313_rev	11	1	1	1	6	6	3	3	313	FALSE	FALSE
314_rev	3	2	0	0	5	6	4	5	314	FALSE	TRUE
315_rev	0	0	1	0	0	0	0	0	315	FALSE	FALSE
316_rev	4	8	2	1	8	9	7	16	316	FALSE	FALSE
317_rev	13	10	5	4	20	19	16	25	317	FALSE	TRUE
318_rev	0	2	1	0	0	0	2	1	318	FALSE	FALSE
319_rev	0	3	0	0	1	0	1	1	319	FALSE	FALSE
320_rev	3	3	0	0	2	2	3	0	320	FALSE	TRUE
321_rev	0	0	0	0	0	0	0	0	321	FALSE	FALSE
322_rev	0	0	0	0	0	0	0	0	322	FALSE	FALSE
323_rev	1	0	0	0	0	0	0	0	323	FALSE	TRUE
324_rev	0	0	0	0	0	1	0	0	324	FALSE	FALSE
325_rev	0	0	0	0	0	0	0	0	325	FALSE	FALSE
326_rev	1	0	0	0	0	0	0	0	326	FALSE	TRUE
327_rev	5	7	2	0	5	8	18	14	327	FALSE	FALSE
328_rev	1	8	1	0	3	6	2	3	328	FALSE	FALSE
329_rev	21	16	5	6	15	21	21	17	329	FALSE	TRUE
330_rev	13	9	1	1	3	1	3	1	330	FALSE	FALSE
331_rev	0	4	2	1	2	1	0	2	331	FALSE	FALSE
332_rev	10	12	2	1	5	16	7	8	332	FALSE	TRUE
333_rev	1	1	1	0	0	0	1	0	333	FALSE	FALSE
334_rev	0	0	0	0	0	0	0	0	334	FALSE	FALSE
335_rev	0	0	0	0	0	0	1	0	335	FALSE	TRUE
336_rev	0	0	0	0	0	0	0	0	336	FALSE	FALSE
337_rev	1	0	0	0	0	1	0	1	337	FALSE	FALSE
338_rev	0	0	0	0	0	0	0	0	338	FALSE	TRUE
339_rev	0	2	0	1	1	1	1	4	339	FALSE	FALSE
340_rev	8	1	5	1	5	2	5	2	340	FALSE	FALSE
341_rev	5	5	0	1	5	2	4	3	341	FALSE	TRUE
342_rev	1	0	3	0	3	4	4	0	342	FALSE	FALSE
343_rev	1	1	1	0	0	0	0	0	343	FALSE	FALSE
344_rev	0	1	0	0	1	1	1	1	344	FALSE	TRUE
345_rev	3	6	1	2	12	7	16	6	345	FALSE	FALSE
346_rev	0	0	0	0	0	0	0	0	346	FALSE	FALSE
347_rev	0	0	0	0	0	2	0	0	347	FALSE	TRUE
348_rev	0	0	0	0	0	1	0	0	348	FALSE	FALSE
349_rev	0	1	0	0	0	0	0	0	349	FALSE	FALSE
350_rev	0	0	0	0	0	0	0	0	350	FALSE	TRUE
351_rev	1	1	0	0	1	0	0	0	351	FALSE	FALSE
352_rev	0	1	0	0	0	0	1	0	352	FALSE	FALSE
353_rev	2	2	0	0	0	0	0	3	353	FALSE	TRUE
354_rev	0	0	0	0	0	0	0	0	354	FALSE	FALSE
355_rev	0	1	0	1	0	0	0	0	355	FALSE	FALSE
356_rev	0	0	0	0	0	0	0	0	356	FALSE	TRUE
357_rev	1	1	0	0	0	0	0	0	357	FALSE	FALSE
358_rev	0	0	0	0	0	0	0	1	358	FALSE	FALSE
359_rev	0	4	1	0	7	2	4	1	359	FALSE	TRUE
360_rev	19	25	11	10	28	24	33	25	360	FALSE	FALSE
361_rev	20	10	7	1	5	9	13	8	361	FALSE	FALSE
362_rev	29	17	6	2	23	15	16	22	362	FALSE	TRUE
363_rev	0	0	0	0	0	0	0	0	363	FALSE	FALSE
364_rev	18	16	7	2	18	14	12	11	364	FALSE	FALSE
365_rev	10	5	3	0	5	4	13	7	365	FALSE	TRUE
366_rev	0	0	0	0	0	0	0	0	366	FALSE	FALSE
367_rev	0	0	0	1	1	0	1	0	367	FALSE	FALSE
368_rev	0	1	0	0	1	0	0	1	368	FALSE	TRUE
369_rev	2	2	1	1	2	3	3	4	369	FALSE	FALSE
370_rev	1	4	0	0	3	2	4	2	370	FALSE	FALSE
371_rev	1	0	0	0	1	1	0	0	371	FALSE	TRUE
372_rev	3	3	1	1	3	1	0	0	372	FALSE	FALSE
373_rev	0	0	0	0	0	0	0	0	373	FALSE	FALSE
374_rev	3	0	0	0	2	0	4	0	374	FALSE	TRUE
375_rev	5	0	1	0	2	0	0	0	375	FALSE	FALSE
376_rev	0	0	0	0	0	0	0	0	376	FALSE	FALSE
377_rev	0	0	0	0	0	0	0	0	377	FALSE	TRUE
378_rev	3	4	0	2	0	2	1	2	378	FALSE	FALSE
379_rev	0	0	2	0	3	1	4	4	379	FALSE	FALSE
380_rev	15	12	3	1	18	14	23	18	380	FALSE	TRUE
381_rev	6	6	1	0	5	2	10	5	381	FALSE	FALSE
382_rev	1	1	1	0	1	0	5	4	382	FALSE	FALSE
383_rev	0	6	0	4	0	4	4	8	383	FALSE	TRUE
384_rev	2	5	3	1	2	4	5	7	384	FALSE	FALSE
385_rev	46	40	10	11	44	30	56	27	385	FALSE	FALSE
386_rev	4	5	0	0	1	1	0	7	386	FALSE	TRUE
387_rev	0	1	0	0	0	3	2	0	387	FALSE	FALSE
388_rev	10	7	8	0	6	5	5	4	388	FALSE	FALSE
389_rev	2	2	1	1	0	1	0	0	389	FALSE	TRUE
390_rev	1	0	0	0	1	0	2	0	390	FALSE	FALSE
391_rev	6	2	1	1	1	0	1	3	391	FALSE	FALSE
392_rev	0	0	0	0	0	0	0	0	392	FALSE	TRUE
393_rev	7	10	6	2	7	5	8	6	393	FALSE	FALSE
394_rev	26	11	5	4	20	15	14	19	394	FALSE	FALSE
395_rev	0	0	1	0	0	0	0	0	395	FALSE	TRUE
396_rev	28	28	12	2	24	18	26	17	396	FALSE	FALSE
397_rev	0	0	1	1	0	0	1	0	397	FALSE	FALSE
398_rev	1	0	0	0	0	0	1	0	398	FALSE	TRUE
399_rev	0	1	1	1	3	0	2	0	399	FALSE	FALSE
400_rev	0	0	0	0	0	0	0	0	400	FALSE	FALSE
401_rev	0	0	0	0	0	0	1	0	401	FALSE	TRUE
402_rev	1	0	0	0	1	1	1	0	402	FALSE	FALSE
403_rev	0	0	0	0	0	0	0	0	403	FALSE	FALSE
404_rev	0	0	0	0	0	0	0	0	404	FALSE	TRUE
405_rev	1	1	0	1	1	0	0	2	405	FALSE	FALSE
406_rev	1	0	1	0	2	4	6	4	406	FALSE	FALSE
407_rev	2	2	0	1	8	5	1	3	407	FALSE	TRUE
408_rev	2	0	1	0	0	2	0	1	408	FALSE	FALSE
409_rev	0	0	0	1	1	0	1	3	409	FALSE	FALSE
410_rev	1	0	0	0	0	0	0	0	410	FALSE	TRUE
411_rev	0	0	0	0	1	0	0	1	411	FALSE	FALSE
412_rev	0	0	0	0	0	0	0	1	412	FALSE	FALSE
413_rev	0	0	0	0	0	0	0	0	413	FALSE	TRUE
414_rev	0	0	0	0	0	0	0	0	414	FALSE	FALSE
415_rev	0	0	0	0	0	0	0	0	415	FALSE	FALSE
416_rev	0	0	0	0	0	0	0	0	416	FALSE	TRUE
417_rev	0	1	0	0	1	0	0	0	417	FALSE	FALSE
418_rev	1	1	0	0	2	2	4	5	418	FALSE	FALSE
419_rev	7	5	2	1	2	3	2	4	419	FALSE	TRUE
420_rev	6	11	2	1	15	16	22	18	420	FALSE	FALSE
421_rev	0	0	0	1	0	1	0	1	421	FALSE	FALSE
422_rev	1	0	0	0	0	0	0	0	422	FALSE	TRUE
423_rev	0	1	1	0	1	0	0	0	423	FALSE	FALSE
424_rev	0	0	0	0	0	0	0	0	424	FALSE	FALSE
425_rev	0	1	0	0	1	1	0	0	425	FALSE	TRUE
426_rev	0	0	0	0	1	1	0	0	426	FALSE	FALSE
427_rev	1	0	0	0	1	3	0	1	427	FALSE	FALSE
428_rev	5	4	0	1	6	9	10	12	428	FALSE	TRUE
429_rev	5	4	0	2	1	4	1	3	429	FALSE	FALSE
430_rev	0	0	0	0	0	0	0	1	430	FALSE	FALSE
431_rev	0	0	0	0	0	0	1	0	431	FALSE	TRUE
432_rev	0	0	0	0	0	0	0	0	432	FALSE	FALSE
433_rev	7	4	0	0	3	2	3	2	433	FALSE	FALSE
434_rev	0	1	0	0	0	1	0	0	434	FALSE	TRUE
435_rev	0	0	0	0	0	0	0	0	435	FALSE	FALSE
436_rev	6	4	3	4	4	8	7	4	436	FALSE	FALSE
437_rev	3	1	1	3	1	4	5	5	437	FALSE	TRUE
438_rev	0	0	0	0	1	1	1	1	438	FALSE	FALSE
439_rev	0	0	0	0	1	1	0	1	439	FALSE	FALSE
440_rev	0	0	0	0	0	0	0	0	440	FALSE	TRUE
441_rev	0	0	0	0	0	0	0	0	441	FALSE	FALSE
442_rev	0	1	0	0	0	0	0	0	442	FALSE	FALSE
443_rev	0	0	0	0	0	0	0	0	443	FALSE	TRUE
444_rev	0	0	0	0	0	0	0	0	444	FALSE	FALSE
445_rev	6	4	2	1	1	3	2	1	445	FALSE	FALSE
446_rev	0	0	0	0	1	0	0	0	446	FALSE	TRUE
447_rev	0	0	0	0	1	1	0	2	447	FALSE	FALSE
448_rev	4	8	2	1	4	4	8	5	448	FALSE	FALSE
449_rev	15	20	4	3	18	10	18	17	449	FALSE	TRUE
450_rev	0	2	0	0	2	1	2	2	450	FALSE	FALSE
451_rev	0	0	0	0	0	0	0	1	451	FALSE	FALSE
452_rev	0	0	0	0	0	0	0	0	452	FALSE	TRUE
453_rev	0	0	0	0	0	0	0	0	453	FALSE	FALSE
454_rev	0	1	0	2	2	0	3	2	454	FALSE	FALSE
455_rev	1	0	0	0	0	0	0	0	455	FALSE	TRUE
456_rev	0	0	0	0	0	0	0	0	456	FALSE	FALSE
457_rev	0	0	0	0	0	0	0	0	457	FALSE	FALSE
458_rev	2	1	0	0	4	4	2	2	458	FALSE	TRUE
459_rev	3	6	0	3	2	3	0	3	459	FALSE	FALSE
460_rev	0	1	1	0	0	1	0	0	460	FALSE	FALSE
461_rev	0	0	0	0	1	0	0	0	461	FALSE	TRUE
462_rev	0	0	0	0	0	0	0	0	462	FALSE	FALSE
463_rev	0	0	0	0	0	0	0	0	463	FALSE	FALSE
464_rev	0	3	1	0	1	1	2	1	464	FALSE	TRUE
465_rev	0	0	0	0	0	0	0	0	465	FALSE	FALSE
466_rev	0	0	0	0	0	0	0	0	466	FALSE	FALSE
467_rev	0	2	1	1	0	0	2	1	467	FALSE	TRUE
468_rev	3	2	0	1	1	2	0	1	468	FALSE	FALSE
469_rev	3	1	0	0	2	1	1	1	469	FALSE	FALSE
470_rev	0	0	0	0	0	0	0	0	470	FALSE	TRUE
471_rev	0	0	0	0	0	0	0	0	471	FALSE	FALSE
472_rev	0	0	0	0	0	0	0	0	472	FALSE	FALSE
473_rev	0	0	0	0	0	0	0	0	473	FALSE	TRUE
474_rev	0	0	0	0	0	0	0	0	474	FALSE	FALSE
475_rev	0	0	0	0	0	0	0	0	475	FALSE	FALSE
476_rev	0	0	0	0	0	0	0	0	476	FALSE	TRUE
477_rev	0	0	0	0	0	0	0	0	477	FALSE	FALSE
478_rev	0	0	0	0	0	0	0	0	478	FALSE	FALSE
479_rev	0	0	0	0	0	0	0	0	479	FALSE	TRUE
480_rev	0	0	0	0	0	0	0	0	480	FALSE	FALSE
481_rev	10	6	4	2	5	12	14	13	481	FALSE	FALSE
482_rev	63	43	19	18	30	32	37	26	482	FALSE	TRUE
483_rev	7	5	4	4	8	5	7	4	483	FALSE	FALSE
484_rev	7	3	2	0	7	6	10	10	484	FALSE	FALSE
485_rev	3	1	0	0	3	1	7	2	485	FALSE	TRUE
486_rev	2	1	0	0	0	1	0	3	486	FALSE	FALSE
487_rev	0	1	0	0	0	0	0	0	487	FALSE	FALSE
488_rev	0	0	0	0	0	0	0	0	488	FALSE	TRUE
489_rev	0	0	0	0	0	0	0	0	489	FALSE	FALSE
490_rev	1	1	0	0	3	2	4	1	490	FALSE	FALSE
491_rev	1	1	0	0	2	2	1	0	491	FALSE	TRUE
492_rev	3	1	1	0	1	2	1	2	492	FALSE	FALSE
493_rev	0	0	0	0	1	0	0	0	493	FALSE	FALSE
494_rev	0	0	0	0	0	0	0	0	494	FALSE	TRUE
495_rev	0	0	0	0	0	0	0	0	495	FALSE	FALSE
496_rev	0	0	0	0	0	0	0	0	496	FALSE	FALSE
497_rev	0	0	1	0	0	0	1	2	497	FALSE	TRUE
498_rev	0	0	0	0	0	0	0	0	498	FALSE	FALSE
499_rev	0	0	0	0	0	0	0	0	499	FALSE	FALSE
500_rev	0	0	0	0	0	0	0	0	500	FALSE	TRUE
501_rev	0	0	0	0	0	0	0	0	501	FALSE	FALSE
502_rev	2	3	2	0	1	2	7	4	502	FALSE	FALSE
503_rev	1	2	0	0	0	1	0	0	503	FALSE	TRUE
504_rev	1	1	0	0	0	0	0	0	504	FALSE	FALSE
505_rev	0	0	0	0	0	0	0	0	505	FALSE	FALSE
506_rev	0	0	0	0	0	0	0	0	506	FALSE	TRUE
507_rev	0	0	0	0	0	0	0	0	507	FALSE	FALSE
508_rev	0	0	0	0	0	0	0	0	508	FALSE	FALSE
509_rev	0	0	0	0	0	0	0	0	509	FALSE	TRUE
510_rev	0	0	0	0	0	0	0	0	510	FALSE	FALSE
511_rev	0	0	0	0	1	0	0	0	511	FALSE	FALSE
512_rev	1	3	0	0	1	1	2	1	512	FALSE	TRUE
513_rev	1	2	0	0	3	4	3	6	513	FALSE	FALSE
514_rev	1	1	0	0	0	1	0	0	514	FALSE	FALSE
515_rev	0	0	0	0	0	0	0	0	515	FALSE	TRUE
516_rev	2	2	0	0	2	1	0	0	516	FALSE	FALSE
517_rev	0	0	0	0	0	0	1	1	517	FALSE	FALSE
518_rev	0	1	0	0	0	0	0	0	518	FALSE	TRUE
519_rev	0	0	0	0	0	0	0	0	519	FALSE	FALSE
520_rev	0	0	0	0	0	0	0	0	520	FALSE	FALSE
521_rev	2	0	0	0	0	0	0	0	521	FALSE	TRUE
522_rev	0	0	0	1	0	0	0	1	522	FALSE	FALSE
523_rev	1	3	0	1	0	2	1	0	523	FALSE	FALSE
524_rev	0	0	0	0	0	0	0	0	524	FALSE	TRUE
525_rev	8	7	5	3	1	4	8	7	525	FALSE	FALSE
526_rev	92	102	21	22	118	118	132	163	526	FALSE	FALSE
527_rev	58	63	21	15	61	71	70	42	527	FALSE	TRUE
528_rev	14	10	3	1	11	9	6	8	528	FALSE	FALSE
529_rev	0	0	0	0	1	0	0	0	529	FALSE	FALSE
530_rev	0	0	0	0	0	1	0	0	530	FALSE	TRUE
531_rev	0	0	0	0	0	0	0	0	531	FALSE	FALSE
532_rev	0	0	0	0	1	0	0	0	532	FALSE	FALSE
533_rev	0	0	0	0	0	0	0	0	533	FALSE	TRUE
534_rev	0	0	0	0	0	0	1	0	534	FALSE	FALSE
535_rev	0	0	0	0	1	1	1	0	535	FALSE	FALSE
536_rev	2	0	0	0	0	0	0	1	536	FALSE	TRUE
537_rev	1	2	0	0	0	3	0	1	537	FALSE	FALSE
538_rev	2	1	0	0	0	0	1	0	538	FALSE	FALSE
539_rev	2	0	0	1	2	1	2	1	539	FALSE	TRUE
540_rev	3	4	0	0	2	3	2	7	540	FALSE	FALSE
541_rev	2	0	0	0	0	1	2	3	541	FALSE	FALSE
542_rev	4	3	0	2	9	2	6	3	542	FALSE	TRUE
543_rev	0	0	0	0	0	0	1	2	543	FALSE	FALSE
544_rev	0	0	0	0	0	0	0	0	544	FALSE	FALSE
545_rev	0	1	0	0	0	0	0	0	545	FALSE	TRUE
546_rev	2	6	2	1	3	5	3	3	546	FALSE	FALSE
547_rev	35	39	15	6	32	37	37	43	547	FALSE	FALSE
548_rev	25	19	4	12	17	27	24	19	548	FALSE	TRUE
549_rev	2	1	0	1	1	0	0	1	549	FALSE	FALSE
550_rev	0	0	0	1	0	0	0	0	550	FALSE	FALSE
551_rev	2	0	0	2	2	0	3	4	551	FALSE	TRUE
552_rev	0	0	0	0	0	0	2	2	552	FALSE	FALSE
553_rev	5	1	0	1	1	2	1	0	553	FALSE	FALSE
554_rev	0	0	0	0	0	0	0	0	554	FALSE	TRUE
555_rev	1	0	1	0	1	0	0	0	555	FALSE	FALSE
556_rev	0	0	0	0	0	0	0	0	556	FALSE	FALSE
557_rev	0	0	0	0	0	1	0	0	557	FALSE	TRUE
558_rev	0	1	0	0	0	0	2	1	558	FALSE	FALSE
559_rev	0	0	1	0	0	2	0	0	559	FALSE	FALSE
560_rev	14	13	5	7	19	7	19	21	560	FALSE	TRUE
561_rev	6	3	3	1	1	6	2	5	561	FALSE	FALSE
562_rev	3	2	0	1	2	1	3	0	562	FALSE	FALSE
563_rev	13	20	2	6	11	14	19	18	563	FALSE	TRUE
564_rev	0	0	1	1	1	0	2	2	564	FALSE	FALSE
565_rev	2	2	0	0	1	0	2	1	565	FALSE	FALSE
566_rev	1	1	0	0	0	0	0	1	566	FALSE	TRUE
567_rev	0	0	0	0	0	0	0	0	567	FALSE	FALSE
568_rev	10	8	2	3	14	20	27	15	568	FALSE	FALSE
569_rev	4	8	2	0	7	7	13	9	569	FALSE	TRUE
570_rev	6	8	2	3	4	7	6	12	570	FALSE	FALSE
571_rev	7	4	4	1	8	12	16	11	571	FALSE	FALSE
572_rev	7	4	4	0	6	7	10	6	572	FALSE	TRUE
573_rev	4	1	0	0	1	1	2	2	573	FALSE	FALSE
574_rev	2	0	0	0	0	1	0	0	574	FALSE	FALSE
575_rev	0	0	0	0	0	0	0	0	575	FALSE	TRUE
576_rev	0	0	0	0	0	0	0	0	576	FALSE	FALSE
577_rev	8	10	0	1	4	4	4	5	577	FALSE	FALSE
578_rev	0	0	0	0	1	0	0	0	578	FALSE	TRUE
579_rev	0	1	0	0	2	2	0	3	579	FALSE	FALSE
580_rev	0	0	0	0	0	0	0	0	580	FALSE	FALSE
581_rev	6	2	2	3	1	2	1	4	581	FALSE	TRUE
582_rev	37	47	12	14	49	51	73	44	582	FALSE	FALSE
583_rev	4	2	1	0	4	2	3	4	583	FALSE	FALSE
584_rev	3	1	0	0	0	0	2	2	584	FALSE	TRUE
585_rev	5	2	2	1	0	1	1	0	585	FALSE	FALSE
586_rev	1	0	0	0	1	0	2	0	586	FALSE	FALSE
587_rev	0	2	0	0	0	0	0	0	587	FALSE	TRUE
588_rev	0	1	0	0	0	0	0	0	588	FALSE	FALSE
589_rev	0	0	0	0	0	0	0	0	589	FALSE	FALSE
590_rev	0	0	0	0	0	0	0	0	590	FALSE	TRUE
591_rev	3	0	0	0	0	0	0	1	591	FALSE	FALSE
592_rev	13	15	2	4	7	7	8	17	592	FALSE	FALSE
593_rev	37	38	11	7	21	26	18	23	593	FALSE	TRUE
594_rev	5	6	2	2	2	8	6	6	594	FALSE	FALSE
595_rev	0	0	0	1	0	0	0	0	595	FALSE	FALSE
596_rev	2	0	1	0	0	0	2	1	596	FALSE	TRUE
597_rev	1	0	0	0	0	1	6	1	597	FALSE	FALSE
598_rev	0	0	0	0	1	0	0	0	598	FALSE	FALSE
599_rev	0	0	0	0	0	0	0	0	599	FALSE	TRUE
600_rev	0	0	0	0	0	0	0	0	600	FALSE	FALSE
601_rev	0	0	0	0	0	1	0	0	601	FALSE	FALSE
602_rev	3	0	0	1	1	3	4	2	602	FALSE	TRUE
603_rev	1	0	1	1	1	1	1	1	603	FALSE	FALSE
604_rev	0	0	0	0	0	0	0	0	604	FALSE	FALSE
605_rev	0	1	0	0	1	0	0	0	605	FALSE	TRUE
606_rev	2	1	0	1	0	0	0	1	606	FALSE	FALSE
607_rev	0	1	0	0	0	0	0	0	607	FALSE	FALSE
608_rev	4	0	0	3	2	0	1	0	608	FALSE	TRUE
609_rev	3	3	2	2	4	5	4	7	609	FALSE	FALSE
610_rev	0	1	0	0	0	0	0	0	610	FALSE	FALSE
611_rev	2	0	0	0	4	4	3	9	611	FALSE	TRUE
612_rev	3	0	0	1	5	3	7	6	612	FALSE	FALSE
613_rev	2	1	0	0	0	1	3	0	613	FALSE	FALSE
614_rev	0	0	0	0	1	0	0	0	614	FALSE	TRUE
615_rev	0	0	0	1	0	0	0	0	615	FALSE	FALSE
616_rev	2	2	0	1	3	2	2	2	616	FALSE	FALSE
617_rev	0	0	0	0	2	2	3	0	617	FALSE	TRUE
618_rev	0	0	0	0	2	1	3	0	618	FALSE	FALSE
619_rev	0	0	0	0	0	0	0	0	619	FALSE	FALSE
620_rev	1	2	0	0	0	1	1	0	620	FALSE	TRUE
621_rev	6	1	1	1	1	0	7	2	621	FALSE	FALSE
622_rev	7	4	5	2	6	6	13	9	622	FALSE	FALSE
623_rev	3	4	2	1	4	8	8	7	623	FALSE	TRUE
624_rev	1	0	0	0	0	0	0	0	624	FALSE	FALSE
625_rev	1	0	0	0	0	0	2	0	625	FALSE	FALSE
626_rev	0	0	0	0	1	0	0	0	626	FALSE	TRUE
627_rev	0	1	0	0	1	1	1	1	627	FALSE	FALSE
628_rev	2	1	1	0	0	0	2	1	628	FALSE	FALSE
629_rev	0	0	1	1	1	1	1	0	629	FALSE	TRUE
630_rev	0	0	0	0	0	0	0	0	630	FALSE	FALSE
631_rev	0	0	0	0	0	0	0	0	631	FALSE	FALSE
632_rev	1	0	0	0	0	0	0	1	632	FALSE	TRUE
633_rev	0	0	0	0	0	1	1	0	633	FALSE	FALSE
634_rev	3	0	0	0	0	1	0	0	634	FALSE	FALSE
635_rev	0	0	0	0	0	0	0	0	635	FALSE	TRUE
636_rev	6	6	2	0	0	0	0	0	636	FALSE	FALSE
637_rev	15	16	2	8	15	18	13	18	637	FALSE	FALSE
638_rev	61	50	17	12	62	53	68	74	638	FALSE	TRUE
639_rev	16	10	3	1	8	7	6	9	639	FALSE	FALSE
640_rev	0	0	0	0	1	0	0	0	640	FALSE	FALSE
641_rev	0	0	0	0	0	0	0	0	641	FALSE	TRUE
642_rev	0	0	0	0	0	0	0	0	642	FALSE	FALSE
643_rev	0	0	0	0	0	0	0	0	643	FALSE	FALSE
644_rev	0	0	0	0	0	0	0	0	644	FALSE	TRUE
645_rev	1	0	0	0	0	0	0	0	645	FALSE	FALSE
646_rev	0	0	0	0	0	0	0	0	646	FALSE	FALSE
647_rev	0	3	3	2	2	5	3	5	647	FALSE	TRUE
648_rev	3	2	0	3	6	2	2	4	648	FALSE	FALSE
649_rev	1	0	0	0	0	0	0	0	649	FALSE	FALSE
650_rev	9	6	1	0	0	2	4	6	650	FALSE	TRUE
651_rev	0	0	0	0	0	0	0	0	651	FALSE	FALSE
652_rev	0	0	0	0	0	0	2	0	652	FALSE	FALSE
653_rev	8	8	2	1	5	0	9	9	653	FALSE	TRUE
654_rev	29	22	4	6	22	25	33	20	654	FALSE	FALSE
655_rev	58	33	12	18	44	39	52	45	655	FALSE	FALSE
656_rev	18	12	1	1	18	12	4	10	656	FALSE	TRUE
657_rev	1	1	0	0	1	1	0	1	657	FALSE	FALSE
658_rev	2	3	2	0	1	1	1	1	658	FALSE	FALSE
659_rev	0	0	0	0	0	0	0	0	659	FALSE	TRUE
660_rev	0	0	0	0	0	0	0	0	660	FALSE	FALSE
661_rev	1	1	1	0	0	0	0	0	661	FALSE	FALSE
662_rev	1	1	1	0	4	2	2	3	662	FALSE	TRUE
663_rev	0	0	0	0	1	0	0	1	663	FALSE	FALSE
664_rev	2	3	1	0	5	2	2	3	664	FALSE	FALSE
665_rev	19	13	4	7	10	7	6	16	665	FALSE	TRUE
666_rev	0	7	1	2	3	5	0	4	666	FALSE	FALSE
667_rev	2	0	0	1	0	0	0	1	667	FALSE	FALSE
668_rev	50	58	17	11	51	41	43	53	668	FALSE	TRUE
669_rev	0	1	1	1	0	0	0	0	669	FALSE	FALSE
670_rev	4	0	0	0	1	1	3	0	670	FALSE	FALSE
671_rev	0	0	0	0	0	0	0	0	671	FALSE	TRUE
672_rev	0	0	0	0	0	2	1	0	672	FALSE	FALSE
673_rev	14	14	4	3	14	7	13	16	673	FALSE	FALSE
674_rev	0	1	0	0	2	0	1	0	674	FALSE	TRUE
675_rev	0	0	0	0	0	0	0	0	675	FALSE	FALSE
676_rev	0	0	0	0	0	1	0	0	676	FALSE	FALSE
677_rev	1	1	1	1	1	0	0	1	677	FALSE	TRUE
678_rev	35	34	10	6	44	30	30	31	678	FALSE	FALSE
679_rev	26	29	9	11	26	35	45	26	679	FALSE	FALSE
680_rev	12	10	5	2	14	10	9	8	680	FALSE	TRUE
681_rev	26	27	5	9	21	15	18	11	681	FALSE	FALSE
682_rev	6	6	2	0	9	5	7	9	682	FALSE	FALSE
683_rev	0	1	0	0	1	1	1	1	683	FALSE	TRUE
684_rev	3	1	0	0	6	4	5	3	684	FALSE	FALSE
685_rev	0	0	0	0	1	0	1	0	685	FALSE	FALSE
686_rev	1	0	0	0	0	0	0	1	686	FALSE	TRUE
687_rev	9	15	1	1	6	8	9	7	687	FALSE	FALSE
688_rev	2	0	0	0	0	0	0	0	688	FALSE	FALSE
689_rev	1	2	2	1	1	0	0	4	689	FALSE	TRUE
690_rev	0	0	0	0	0	0	0	0	690	FALSE	FALSE
691_rev	0	0	0	0	0	0	0	0	691	FALSE	FALSE
692_rev	0	0	0	0	0	2	2	3	692	FALSE	TRUE
693_rev	0	1	0	0	0	0	1	0	693	FALSE	FALSE
694_rev	4	5	2	3	1	3	5	0	694	FALSE	FALSE
695_rev	3	1	0	2	2	1	1	2	695	FALSE	TRUE
696_rev	6	2	0	0	0	0	3	0	696	FALSE	FALSE
697_rev	5	7	4	3	11	12	22	24	697	FALSE	FALSE
698_rev	1	2	0	1	0	3	1	1	698	FALSE	TRUE
699_rev	1	0	0	1	1	2	1	7	699	FALSE	FALSE
700_rev	21	13	5	6	19	18	28	27	700	FALSE	FALSE
701_rev	2	2	0	1	1	0	0	2	701	FALSE	TRUE
702_rev	0	4	0	1	3	4	1	6	702	FALSE	FALSE
703_rev	0	1	0	0	0	1	0	2	703	FALSE	FALSE
704_rev	1	0	0	0	1	1	1	1	704	FALSE	TRUE
705_rev	2	2	0	0	0	1	2	0	705	FALSE	FALSE
706_rev	2	1	0	0	0	0	0	0	706	FALSE	FALSE
707_rev	2	1	0	0	3	4	2	3	707	FALSE	TRUE
708_rev	3	5	4	0	4	3	7	6	708	FALSE	FALSE
709_rev	0	1	0	2	0	0	0	0	709	FALSE	FALSE
710_rev	3	11	2	6	9	7	10	16	710	FALSE	TRUE
711_rev	11	12	3	1	9	11	11	11	711	FALSE	FALSE
712_rev	21	20	3	3	18	18	32	25	712	FALSE	FALSE
713_rev	162	153	47	40	137	155	155	154	713	FALSE	TRUE
714_rev	7	3	3	2	8	7	9	4	714	FALSE	FALSE
715_rev	0	0	0	0	0	0	0	0	715	FALSE	FALSE
716_rev	0	1	0	0	1	0	0	2	716	FALSE	TRUE
717_rev	0	0	0	0	0	0	0	0	717	FALSE	FALSE
718_rev	0	0	0	0	0	0	0	0	718	FALSE	FALSE
719_rev	0	0	1	0	2	6	1	2	719	FALSE	TRUE
720_rev	0	0	0	0	1	2	0	1	720	FALSE	FALSE
721_rev	12	4	2	3	3	7	9	3	721	FALSE	FALSE
722_rev	69	87	43	31	51	49	70	71	722	FALSE	TRUE
723_rev	21	12	2	1	18	12	12	15	723	FALSE	FALSE
724_rev	8	7	1	5	2	5	6	10	724	FALSE	FALSE
725_rev	0	1	0	1	0	0	0	0	725	FALSE	TRUE
726_rev	5	12	2	2	1	0	1	1	726	FALSE	FALSE
727_rev	0	0	0	0	0	0	0	0	727	FALSE	FALSE
728_rev	0	0	0	0	0	0	0	0	728	FALSE	TRUE
729_rev	0	0	0	0	0	0	0	0	729	FALSE	FALSE
730_rev	7	14	3	3	9	12	12	16	730	FALSE	FALSE
731_rev	17	6	6	4	6	6	0	7	731	FALSE	TRUE
732_rev	1	1	1	1	1	0	0	0	732	FALSE	FALSE
733_rev	6	13	3	3	5	5	4	5	733	FALSE	FALSE
734_rev	4	4	2	1	2	0	3	4	734	FALSE	TRUE
735_rev	7	5	3	0	7	6	10	10	735	FALSE	FALSE
736_rev	15	10	1	0	9	7	13	12	736	FALSE	FALSE
737_rev	2	3	3	0	2	1	0	4	737	FALSE	TRUE
738_rev	10	9	2	2	2	4	9	3	738	FALSE	FALSE
739_rev	19	18	6	6	15	19	13	18	739	FALSE	FALSE
740_rev	4	5	1	1	5	4	5	5	740	FALSE	TRUE
741_rev	0	0	0	0	0	0	0	0	741	FALSE	FALSE
742_rev	0	0	0	0	0	0	0	0	742	FALSE	FALSE
743_rev	1	0	0	0	3	2	3	4	743	FALSE	TRUE
744_rev	0	0	0	0	0	0	0	0	744	FALSE	FALSE
745_rev	9	11	2	0	5	9	5	5	745	FALSE	FALSE
746_rev	0	0	0	1	0	0	0	0	746	FALSE	TRUE
747_rev	6	7	2	1	1	5	1	0	747	FALSE	FALSE
748_rev	7	7	3	4	2	6	5	5	748	FALSE	FALSE
749_rev	0	0	0	0	0	0	0	0	749	FALSE	TRUE
750_rev	2	5	0	2	8	11	9	13	750	FALSE	FALSE
751_rev	16	15	6	1	5	6	11	11	751	FALSE	FALSE
752_rev	14	7	1	4	10	8	9	13	752	FALSE	TRUE
753_rev	11	18	4	6	12	13	9	12	753	FALSE	FALSE
754_rev	3	1	0	0	0	0	0	0	754	FALSE	FALSE
755_rev	2	1	2	1	0	2	0	1	755	FALSE	TRUE
756_rev	22	24	5	16	15	16	17	16	756	FALSE	FALSE
757_rev	0	0	0	0	0	0	0	0	757	FALSE	FALSE
758_rev	1	1	1	0	3	6	3	2	758	FALSE	TRUE
759_rev	4	1	0	3	1	0	1	0	759	FALSE	FALSE
760_rev	3	2	0	1	3	4	2	3	760	FALSE	FALSE
761_rev	8	7	2	3	3	3	5	6	761	FALSE	TRUE
[truncated: 479 more rows]

## Sheet: TMBP_r1_counts
insertion_site_name	TMBP-cpGFP_post-sort1_Lib1_run1_matched_3p	TMBP-cpGFP_post-sort1_Lib1_run1_matched_5p	TMBP-cpGFP_post-sort1_Lib1_run2_matched_3p	TMBP-cpGFP_post-sort1_Lib1_run2_matched_5p	TMBP-cpGFP_post-sort1_Lib2_run1_matched_3p	TMBP-cpGFP_post-sort1_Lib2_run1_matched_5p	TMBP-cpGFP_post-sort1_Lib2_run2_matched_3p	TMBP-cpGFP_post-sort1_Lib2_run2_matched_5p	insertion_site	forward_insertion	in_frame	amino_acid
2_fwd	0	0	0	0	0	0	0	0	2	TRUE	TRUE
3_fwd	5	1	2	0	2	1	3	0	3	TRUE	FALSE
4_fwd	1	0	0	0	0	2	0	1	4	TRUE	FALSE
5_fwd	1	0	0	0	2	0	1	0	5	TRUE	TRUE
6_fwd	0	0	0	0	0	0	1	0	6	TRUE	FALSE
7_fwd	1	0	0	0	1	0	0	0	7	TRUE	FALSE
8_fwd	1	1	0	0	2	0	1	0	8	TRUE	TRUE	1
9_fwd	1	1	1	0	1	0	1	0	9	TRUE	FALSE
10_fwd	0	0	0	0	0	0	0	0	10	TRUE	FALSE
11_fwd	0	1	0	0	0	0	0	0	11	TRUE	TRUE	2
12_fwd	0	0	0	0	0	0	0	0	12	TRUE	FALSE
13_fwd	0	0	0	0	0	0	0	0	13	TRUE	FALSE
14_fwd	68	23	21	3	19	6	8	4	14	TRUE	TRUE	3
15_fwd	8	7	6	0	9	4	4	2	15	TRUE	FALSE
16_fwd	0	0	0	0	0	0	0	0	16	TRUE	FALSE
17_fwd	10	4	4	6	4	2	2	2	17	TRUE	TRUE	4
18_fwd	0	0	0	0	2	2	1	0	18	TRUE	FALSE
19_fwd	0	0	0	0	1	1	1	0	19	TRUE	FALSE
20_fwd	11	2	6	0	5	1	4	5	20	TRUE	TRUE	5
21_fwd	5	1	0	1	1	3	2	0	21	TRUE	FALSE
22_fwd	0	0	0	0	0	0	0	0	22	TRUE	FALSE
23_fwd	3	1	2	0	4	1	2	3	23	TRUE	TRUE	6
24_fwd	5	0	1	0	2	0	1	1	24	TRUE	FALSE
25_fwd	1	0	0	0	1	0	0	0	25	TRUE	FALSE
26_fwd	0	0	0	0	0	0	0	0	26	TRUE	TRUE	7
27_fwd	0	0	0	0	0	0	0	0	27	TRUE	FALSE
28_fwd	0	0	0	0	0	0	0	0	28	TRUE	FALSE
29_fwd	1	0	0	0	0	0	0	0	29	TRUE	TRUE	8
30_fwd	1	2	0	1	1	0	2	2	30	TRUE	FALSE
31_fwd	2	0	0	0	0	0	0	0	31	TRUE	FALSE
32_fwd	6	7	1	1	2	2	1	0	32	TRUE	TRUE	9
33_fwd	0	0	0	0	0	0	0	0	33	TRUE	FALSE
34_fwd	1	1	0	0	3	2	3	1	34	TRUE	FALSE
35_fwd	5	6	2	3	1	0	2	2	35	TRUE	TRUE	10
36_fwd	2	1	0	0	1	1	1	0	36	TRUE	FALSE
37_fwd	0	0	0	0	0	0	0	0	37	TRUE	FALSE
38_fwd	123	103	39	25	54	28	39	16	38	TRUE	TRUE	11
39_fwd	22	16	6	1	13	5	6	6	39	TRUE	FALSE
40_fwd	0	0	0	0	0	0	0	1	40	TRUE	FALSE
41_fwd	24	16	14	9	16	11	25	17	41	TRUE	TRUE	12
42_fwd	1	1	0	0	0	1	1	1	42	TRUE	FALSE
43_fwd	0	0	0	0	0	0	0	0	43	TRUE	FALSE
44_fwd	2	0	1	0	2	2	3	0	44	TRUE	TRUE	13
45_fwd	16	13	4	4	11	8	9	4	45	TRUE	FALSE
46_fwd	5	7	4	2	1	2	0	1	46	TRUE	FALSE
47_fwd	3	1	1	0	1	2	4	1	47	TRUE	TRUE	14
48_fwd	1	0	2	0	0	2	2	1	48	TRUE	FALSE
49_fwd	0	0	0	0	0	0	1	0	49	TRUE	FALSE
50_fwd	7	5	2	4	4	2	5	5	50	TRUE	TRUE	15
51_fwd	4	0	1	1	1	0	0	1	51	TRUE	FALSE
52_fwd	12	7	8	1	15	15	12	15	52	TRUE	FALSE
53_fwd	13	7	2	5	6	5	2	5	53	TRUE	TRUE	16
54_fwd	2	1	1	0	0	0	0	0	54	TRUE	FALSE
55_fwd	0	0	0	0	0	0	0	0	55	TRUE	FALSE
56_fwd	0	0	0	0	0	0	0	0	56	TRUE	TRUE	17
57_fwd	7	7	3	2	3	2	2	1	57	TRUE	FALSE
58_fwd	0	0	0	0	0	0	0	0	58	TRUE	FALSE
59_fwd	0	0	0	0	1	1	2	0	59	TRUE	TRUE	18
60_fwd	0	0	0	0	0	0	0	0	60	TRUE	FALSE
61_fwd	0	0	0	0	0	0	0	0	61	TRUE	FALSE
62_fwd	4	4	2	3	1	3	5	2	62	TRUE	TRUE	19
63_fwd	2	0	1	0	1	1	1	0	63	TRUE	FALSE
64_fwd	1	1	0	0	0	0	0	2	64	TRUE	FALSE
65_fwd	0	0	0	0	0	0	0	0	65	TRUE	TRUE	20
66_fwd	0	0	0	0	0	0	0	0	66	TRUE	FALSE
67_fwd	4	2	1	1	5	2	6	1	67	TRUE	FALSE
68_fwd	2	1	1	0	0	0	0	1	68	TRUE	TRUE	21
69_fwd	33	34	6	10	25	24	18	13	69	TRUE	FALSE
70_fwd	39	44	19	13	41	34	24	30	70	TRUE	FALSE
71_fwd	9	5	0	3	4	2	3	7	71	TRUE	TRUE	22
72_fwd	2	2	0	2	2	2	0	3	72	TRUE	FALSE
73_fwd	1	0	0	0	1	0	1	1	73	TRUE	FALSE
74_fwd	1	0	0	1	1	1	1	0	74	TRUE	TRUE	23
75_fwd	14	10	2	5	9	8	4	8	75	TRUE	FALSE
76_fwd	2	1	0	0	0	0	0	0	76	TRUE	FALSE
77_fwd	3	5	0	1	3	1	2	0	77	TRUE	TRUE	24
78_fwd	13	8	6	3	6	7	5	6	78	TRUE	FALSE
79_fwd	0	0	0	0	0	0	0	0	79	TRUE	FALSE
80_fwd	2	7	0	1	2	4	4	1	80	TRUE	TRUE	25
81_fwd	0	0	0	0	0	0	0	0	81	TRUE	FALSE
82_fwd	0	0	0	0	0	0	0	0	82	TRUE	FALSE
83_fwd	14	8	5	3	8	5	3	8	83	TRUE	TRUE	26
84_fwd	3	0	2	0	2	0	4	1	84	TRUE	FALSE
85_fwd	2	1	0	0	1	0	1	1	85	TRUE	FALSE
86_fwd	116	91	37	23	55	47	62	45	86	TRUE	TRUE	27
87_fwd	5	8	2	0	6	7	4	5	87	TRUE	FALSE
88_fwd	0	1	0	0	0	2	2	2	88	TRUE	FALSE
89_fwd	1	0	0	1	0	0	0	0	89	TRUE	TRUE	28
90_fwd	0	0	0	0	0	0	0	0	90	TRUE	FALSE
91_fwd	0	0	0	0	0	2	0	0	91	TRUE	FALSE
92_fwd	10	11	5	1	12	6	11	4	92	TRUE	TRUE	29
93_fwd	10	9	3	2	4	2	7	3	93	TRUE	FALSE
94_fwd	1	2	1	0	0	0	0	2	94	TRUE	FALSE
95_fwd	17	18	6	3	0	0	0	1	95	TRUE	TRUE	30
96_fwd	0	1	0	0	0	0	0	0	96	TRUE	FALSE
97_fwd	0	0	0	0	0	0	0	0	97	TRUE	FALSE
98_fwd	0	0	0	0	0	0	0	0	98	TRUE	TRUE	31
99_fwd	0	0	0	0	0	0	0	0	99	TRUE	FALSE
100_fwd	0	0	0	0	0	0	0	0	100	TRUE	FALSE
101_fwd	0	0	0	0	0	0	0	0	101	TRUE	TRUE	32
102_fwd	0	0	0	0	0	0	0	0	102	TRUE	FALSE
103_fwd	0	0	0	0	0	0	1	0	103	TRUE	FALSE
104_fwd	0	0	0	0	0	0	0	0	104	TRUE	TRUE	33
105_fwd	4	2	0	1	0	0	0	1	105	TRUE	FALSE
106_fwd	6	4	0	2	0	1	1	1	106	TRUE	FALSE
107_fwd	28	20	14	4	2	4	6	6	107	TRUE	TRUE	34
108_fwd	143	88	26	44	51	31	42	32	108	TRUE	FALSE
109_fwd	18	10	5	1	6	4	4	3	109	TRUE	FALSE
110_fwd	12	16	6	2	3	2	4	1	110	TRUE	TRUE	35
111_fwd	0	2	0	0	0	1	1	2	111	TRUE	FALSE
112_fwd	0	0	0	0	0	0	0	0	112	TRUE	FALSE
113_fwd	7	5	1	0	2	2	1	1	113	TRUE	TRUE	36
114_fwd	0	1	0	0	0	0	0	0	114	TRUE	FALSE
115_fwd	5	4	0	2	2	0	0	3	115	TRUE	FALSE
116_fwd	98	86	24	28	35	29	36	21	116	TRUE	TRUE	37
117_fwd	3	0	2	1	1	1	0	0	117	TRUE	FALSE
118_fwd	12	9	6	2	6	1	5	2	118	TRUE	FALSE
119_fwd	90	61	37	24	34	33	36	20	119	TRUE	TRUE	38
120_fwd	3	0	0	0	2	0	2	2	120	TRUE	FALSE
121_fwd	4	7	1	2	7	1	4	4	121	TRUE	FALSE
122_fwd	29	23	10	9	9	2	4	2	122	TRUE	TRUE	39
123_fwd	0	0	0	0	0	0	0	0	123	TRUE	FALSE
124_fwd	20	13	7	3	8	8	10	2	124	TRUE	FALSE
125_fwd	2	1	0	0	0	0	0	0	125	TRUE	TRUE	40
126_fwd	0	0	0	0	0	0	0	0	126	TRUE	FALSE
127_fwd	0	0	1	0	0	1	0	0	127	TRUE	FALSE
128_fwd	0	0	0	0	0	0	0	0	128	TRUE	TRUE	41
129_fwd	0	0	0	1	1	1	3	0	129	TRUE	FALSE
130_fwd	3	0	0	1	0	0	1	0	130	TRUE	FALSE
131_fwd	4	3	0	0	0	0	0	0	131	TRUE	TRUE	42
132_fwd	50	36	10	22	18	16	13	16	132	TRUE	FALSE
133_fwd	15	14	8	2	10	8	6	2	133	TRUE	FALSE
134_fwd	3	5	1	0	6	3	1	4	134	TRUE	TRUE	43
135_fwd	0	1	0	1	2	0	0	0	135	TRUE	FALSE
136_fwd	0	0	0	0	0	0	0	0	136	TRUE	FALSE
137_fwd	16	24	5	8	4	9	4	5	137	TRUE	TRUE	44
138_fwd	3	3	1	1	7	3	2	2	138	TRUE	FALSE
139_fwd	0	1	0	0	1	0	1	1	139	TRUE	FALSE
140_fwd	5	1	0	2	1	6	4	4	140	TRUE	TRUE	45
141_fwd	2	1	1	0	1	4	4	5	141	TRUE	FALSE
142_fwd	0	0	0	0	0	0	0	0	142	TRUE	FALSE
143_fwd	3	1	0	0	1	5	2	1	143	TRUE	TRUE	46
144_fwd	0	0	0	1	0	0	0	0	144	TRUE	FALSE
145_fwd	1	1	0	0	3	3	7	2	145	TRUE	FALSE
146_fwd	39	29	13	9	30	22	24	21	146	TRUE	TRUE	47
147_fwd	10	6	6	3	9	3	6	0	147	TRUE	FALSE
148_fwd	1	3	1	2	3	1	3	2	148	TRUE	FALSE
149_fwd	0	0	0	1	0	0	0	0	149	TRUE	TRUE	48
150_fwd	6	10	3	3	2	9	3	3	150	TRUE	FALSE
151_fwd	8	6	1	2	5	10	4	9	151	TRUE	FALSE
152_fwd	6	1	1	0	4	2	0	4	152	TRUE	TRUE	49
153_fwd	4	2	3	0	4	5	5	3	153	TRUE	FALSE
154_fwd	2	4	0	0	1	2	3	1	154	TRUE	FALSE
155_fwd	0	0	0	0	0	0	0	0	155	TRUE	TRUE	50
156_fwd	68	60	24	28	50	53	58	51	156	TRUE	FALSE
157_fwd	1	1	1	0	2	1	2	0	157	TRUE	FALSE
158_fwd	0	1	3	0	2	4	3	0	158	TRUE	TRUE	51
159_fwd	11	11	5	7	20	9	8	8	159	TRUE	FALSE
160_fwd	16	8	3	4	9	11	7	14	160	TRUE	FALSE
161_fwd	259	227	104	87	144	160	122	137	161	TRUE	TRUE	52
162_fwd	6	3	2	1	1	1	0	2	162	TRUE	FALSE
163_fwd	0	0	0	0	0	0	0	0	163	TRUE	FALSE
164_fwd	0	0	0	0	0	0	0	0	164	TRUE	TRUE	53
165_fwd	13	15	4	2	12	10	8	14	165	TRUE	FALSE
166_fwd	18	10	5	9	21	23	11	15	166	TRUE	FALSE
167_fwd	24	22	11	9	26	34	23	19	167	TRUE	TRUE	54
168_fwd	2	0	0	1	3	0	0	0	168	TRUE	FALSE
169_fwd	0	0	0	0	0	0	0	0	169	TRUE	FALSE
170_fwd	8	9	6	4	4	5	8	7	170	TRUE	TRUE	55
171_fwd	0	2	1	1	3	3	1	1	171	TRUE	FALSE
172_fwd	0	0	0	0	3	1	0	0	172	TRUE	FALSE
173_fwd	1	0	0	0	0	0	0	0	173	TRUE	TRUE	56
174_fwd	3	6	1	0	2	0	5	3	174	TRUE	FALSE
175_fwd	8	2	0	3	3	3	4	3	175	TRUE	FALSE
176_fwd	12	10	6	3	1	2	3	1	176	TRUE	TRUE	57
177_fwd	0	2	0	0	0	0	0	0	177	TRUE	FALSE
178_fwd	0	0	0	0	0	3	0	0	178	TRUE	FALSE
179_fwd	0	0	0	0	1	1	3	2	179	TRUE	TRUE	58
180_fwd	11	7	2	5	5	10	9	10	180	TRUE	FALSE
181_fwd	13	17	3	4	15	11	11	13	181	TRUE	FALSE
182_fwd	15	7	4	3	10	8	16	12	182	TRUE	TRUE	59
183_fwd	105	118	36	26	102	108	126	122	183	TRUE	FALSE
184_fwd	21	14	4	5	18	15	13	20	184	TRUE	FALSE
185_fwd	0	0	0	0	0	0	0	0	185	TRUE	TRUE	60
186_fwd	0	0	0	0	0	0	0	0	186	TRUE	FALSE
187_fwd	0	0	0	0	0	0	0	0	187	TRUE	FALSE
188_fwd	0	0	0	0	0	0	0	0	188	TRUE	TRUE	61
189_fwd	0	0	0	0	0	0	0	0	189	TRUE	FALSE
190_fwd	0	0	0	0	0	0	0	0	190	TRUE	FALSE
191_fwd	0	0	0	0	0	1	0	1	191	TRUE	TRUE	62
192_fwd	5	5	1	0	4	8	4	4	192	TRUE	FALSE
193_fwd	1	1	1	1	4	4	6	1	193	TRUE	FALSE
194_fwd	71	83	25	20	54	52	48	40	194	TRUE	TRUE	63
195_fwd	8	4	1	3	6	1	3	6	195	TRUE	FALSE
196_fwd	0	0	0	0	0	0	0	0	196	TRUE	FALSE
197_fwd	4	7	2	4	2	2	2	3	197	TRUE	TRUE	64
198_fwd	1	1	0	1	1	3	1	6	198	TRUE	FALSE
199_fwd	2	0	0	0	8	7	5	4	199	TRUE	FALSE
200_fwd	96	94	40	39	65	84	65	58	200	TRUE	TRUE	65
201_fwd	29	24	9	7	27	23	22	20	201	TRUE	FALSE
202_fwd	3	0	0	0	0	2	0	0	202	TRUE	FALSE
203_fwd	13	9	4	3	6	11	2	9	203	TRUE	TRUE	66
204_fwd	3	3	1	2	19	13	13	10	204	TRUE	FALSE
205_fwd	0	0	0	0	0	0	1	0	205	TRUE	FALSE
206_fwd	2	2	0	0	5	1	2	4	206	TRUE	TRUE	67
207_fwd	0	0	0	0	0	0	0	0	207	TRUE	FALSE
208_fwd	0	0	0	0	0	0	0	0	208	TRUE	FALSE
209_fwd	2	0	1	0	0	1	0	0	209	TRUE	TRUE	68
210_fwd	1	1	0	0	0	0	0	0	210	TRUE	FALSE
211_fwd	19	14	3	2	4	9	12	8	211	TRUE	FALSE
212_fwd	23	14	11	8	24	19	17	17	212	TRUE	TRUE	69
213_fwd	1	1	0	0	2	2	0	2	213	TRUE	FALSE
214_fwd	0	2	1	1	2	2	2	2	214	TRUE	FALSE
215_fwd	420	417	121	130	224	254	207	211	215	TRUE	TRUE	70
216_fwd	13	9	2	1	5	5	5	6	216	TRUE	FALSE
217_fwd	0	0	0	0	0	0	0	0	217	TRUE	FALSE
218_fwd	11	18	4	6	5	5	2	5	218	TRUE	TRUE	71
219_fwd	0	0	0	0	0	1	1	0	219	TRUE	FALSE
220_fwd	0	0	0	0	1	0	0	0	220	TRUE	FALSE
221_fwd	15	24	7	5	14	19	13	14	221	TRUE	TRUE	72
222_fwd	1	1	0	0	0	1	0	0	222	TRUE	FALSE
223_fwd	2	0	1	2	3	14	3	5	223	TRUE	FALSE
224_fwd	34	37	12	9	58	42	36	31	224	TRUE	TRUE	73
225_fwd	0	2	0	0	1	0	0	0	225	TRUE	FALSE
226_fwd	25	18	5	4	12	17	18	12	226	TRUE	FALSE
227_fwd	0	0	0	0	2	7	6	1	227	TRUE	TRUE	74
228_fwd	0	1	0	0	0	2	1	0	228	TRUE	FALSE
229_fwd	29	24	10	8	27	37	20	20	229	TRUE	FALSE
230_fwd	120	134	31	27	99	110	70	84	230	TRUE	TRUE	75
231_fwd	3	3	2	4	4	1	5	4	231	TRUE	FALSE
232_fwd	1	0	0	0	0	0	1	1	232	TRUE	FALSE
233_fwd	0	0	0	0	0	0	0	0	233	TRUE	TRUE	76
234_fwd	11	10	3	4	13	9	7	15	234	TRUE	FALSE
235_fwd	2	6	0	0	8	10	7	5	235	TRUE	FALSE
236_fwd	1	0	0	1	0	1	1	0	236	TRUE	TRUE	77
237_fwd	0	0	0	0	0	0	1	0	237	TRUE	FALSE
238_fwd	0	0	0	1	0	2	1	0	238	TRUE	FALSE
239_fwd	9	4	2	6	11	10	8	6	239	TRUE	TRUE	78
240_fwd	0	0	0	0	0	3	0	0	240	TRUE	FALSE
241_fwd	0	1	0	0	0	0	0	0	241	TRUE	FALSE
242_fwd	3	3	1	1	2	2	2	5	242	TRUE	TRUE	79
243_fwd	0	0	0	0	0	0	0	0	243	TRUE	FALSE
244_fwd	0	2	0	0	0	1	0	0	244	TRUE	FALSE
245_fwd	1	1	0	0	0	3	1	1	245	TRUE	TRUE	80
246_fwd	0	0	0	0	0	0	0	0	246	TRUE	FALSE
247_fwd	11	8	7	1	17	19	11	15	247	TRUE	FALSE
248_fwd	8	8	1	3	9	11	5	14	248	TRUE	TRUE	81
249_fwd	0	3	0	0	1	5	3	4	249	TRUE	FALSE
250_fwd	1	1	1	0	2	2	1	4	250	TRUE	FALSE
251_fwd	0	1	0	0	1	2	0	0	251	TRUE	TRUE	82
252_fwd	0	0	0	0	0	0	1	0	252	TRUE	FALSE
253_fwd	4	6	2	1	3	7	3	2	253	TRUE	FALSE
254_fwd	0	0	0	0	0	1	1	1	254	TRUE	TRUE	83
255_fwd	0	0	0	0	0	0	0	0	255	TRUE	FALSE
256_fwd	3	12	0	2	6	3	4	2	256	TRUE	FALSE
257_fwd	83	86	23	25	61	57	51	51	257	TRUE	TRUE	84
258_fwd	0	0	0	0	0	0	0	0	258	TRUE	FALSE
259_fwd	1	3	0	0	3	5	1	2	259	TRUE	FALSE
260_fwd	0	0	0	0	0	0	0	0	260	TRUE	TRUE	85
261_fwd	0	0	0	0	0	0	0	0	261	TRUE	FALSE
262_fwd	1	6	1	0	3	2	1	4	262	TRUE	FALSE
263_fwd	1	3	0	1	7	3	3	9	263	TRUE	TRUE	86
264_fwd	1	0	0	0	0	0	0	0	264	TRUE	FALSE
265_fwd	10	12	1	7	13	18	12	15	265	TRUE	FALSE
266_fwd	24	35	12	9	27	36	25	27	266	TRUE	TRUE	87
267_fwd	0	0	0	0	0	0	0	0	267	TRUE	FALSE
268_fwd	1	0	0	1	0	0	1	1	268	TRUE	FALSE
269_fwd	15	10	2	8	10	14	11	14	269	TRUE	TRUE	88
270_fwd	68	71	19	25	49	48	35	51	270	TRUE	FALSE
271_fwd	0	0	0	0	0	1	0	0	271	TRUE	FALSE
272_fwd	0	0	0	0	0	0	0	0	272	TRUE	TRUE	89
273_fwd	0	6	2	0	2	1	0	0	273	TRUE	FALSE
274_fwd	0	0	0	1	1	0	0	0	274	TRUE	FALSE
275_fwd	2	0	0	0	0	0	0	0	275	TRUE	TRUE	90
276_fwd	3	2	2	0	1	3	2	2	276	TRUE	FALSE
277_fwd	0	1	0	0	0	0	1	0	277	TRUE	FALSE
278_fwd	20	11	1	3	11	12	1	9	278	TRUE	TRUE	91
279_fwd	0	0	0	0	1	1	0	0	279	TRUE	FALSE
280_fwd	4	2	1	1	8	9	8	8	280	TRUE	FALSE
281_fwd	9	10	0	0	6	8	0	5	281	TRUE	TRUE	92
282_fwd	0	0	0	0	0	0	0	0	282	TRUE	FALSE
283_fwd	3	2	0	0	1	1	2	1	283	TRUE	FALSE
284_fwd	1	1	1	2	2	0	0	1	284	TRUE	TRUE	93
285_fwd	3	5	2	2	6	2	7	2	285	TRUE	FALSE
286_fwd	0	0	0	0	0	0	0	0	286	TRUE	FALSE
287_fwd	1	1	2	0	0	1	0	1	287	TRUE	TRUE	94
288_fwd	6	5	2	3	2	2	0	2	288	TRUE	FALSE
289_fwd	0	0	0	0	0	0	0	0	289	TRUE	FALSE
290_fwd	0	0	0	0	0	0	0	0	290	TRUE	TRUE	95
291_fwd	3	1	0	1	2	3	4	2	291	TRUE	FALSE
292_fwd	1	0	1	0	3	0	1	0	292	TRUE	FALSE
293_fwd	1	0	0	1	1	0	0	1	293	TRUE	TRUE	96
294_fwd	9	20	5	5	15	9	15	9	294	TRUE	FALSE
295_fwd	0	0	0	1	0	0	1	0	295	TRUE	FALSE
296_fwd	0	0	0	0	0	0	0	0	296	TRUE	TRUE	97
297_fwd	12	5	6	2	10	9	5	7	297	TRUE	FALSE
298_fwd	4	1	2	1	7	5	5	6	298	TRUE	FALSE
299_fwd	24	36	7	7	29	23	34	25	299	TRUE	TRUE	98
300_fwd	3	0	0	1	0	0	0	0	300	TRUE	FALSE
301_fwd	6	8	0	2	0	2	5	5	301	TRUE	FALSE
302_fwd	114	117	44	38	65	76	53	53	302	TRUE	TRUE	99
303_fwd	10	13	4	3	11	20	14	5	303	TRUE	FALSE
304_fwd	4	0	1	0	3	1	1	2	304	TRUE	FALSE
305_fwd	6	6	3	2	0	6	7	3	305	TRUE	TRUE	100
306_fwd	0	0	0	0	0	0	0	0	306	TRUE	FALSE
307_fwd	0	1	0	0	1	0	1	0	307	TRUE	FALSE
308_fwd	10	13	5	2	3	9	5	6	308	TRUE	TRUE	101
309_fwd	0	0	0	0	0	0	0	0	309	TRUE	FALSE
310_fwd	1	1	0	0	2	0	0	2	310	TRUE	FALSE
311_fwd	0	0	0	0	0	0	1	0	311	TRUE	TRUE	102
312_fwd	3	1	0	0	0	0	1	0	312	TRUE	FALSE
313_fwd	14	6	2	7	7	5	6	7	313	TRUE	FALSE
314_fwd	13	11	6	8	28	28	17	18	314	TRUE	TRUE	103
315_fwd	0	1	1	0	0	0	0	0	315	TRUE	FALSE
316_fwd	30	22	9	7	15	16	12	8	316	TRUE	FALSE
317_fwd	49	43	12	12	45	57	53	28	317	TRUE	TRUE	104
318_fwd	4	1	1	1	4	1	1	1	318	TRUE	FALSE
319_fwd	0	0	1	0	0	2	0	2	319	TRUE	FALSE
320_fwd	10	2	3	1	11	5	6	4	320	TRUE	TRUE	105
321_fwd	0	0	0	0	0	0	0	0	321	TRUE	FALSE
322_fwd	0	0	0	0	0	0	0	0	322	TRUE	FALSE
323_fwd	0	0	0	0	0	0	1	0	323	TRUE	TRUE	106
324_fwd	0	0	0	0	0	0	0	0	324	TRUE	FALSE
325_fwd	0	0	0	0	0	0	0	0	325	TRUE	FALSE
326_fwd	1	0	0	0	1	3	4	1	326	TRUE	TRUE	107
327_fwd	0	0	0	0	0	0	0	0	327	TRUE	FALSE
328_fwd	6	4	4	2	4	5	5	2	328	TRUE	FALSE
329_fwd	24	28	8	10	23	23	26	21	329	TRUE	TRUE	108
330_fwd	0	0	0	0	0	0	1	0	330	TRUE	FALSE
331_fwd	0	0	1	1	0	2	2	0	331	TRUE	FALSE
332_fwd	45	48	4	8	32	16	23	24	332	TRUE	TRUE	109
333_fwd	0	0	0	0	0	0	0	0	333	TRUE	FALSE
334_fwd	0	0	0	0	0	0	0	0	334	TRUE	FALSE
335_fwd	0	0	0	0	0	0	0	0	335	TRUE	TRUE	110
336_fwd	0	0	0	0	0	0	0	0	336	TRUE	FALSE
337_fwd	0	2	0	0	0	1	0	0	337	TRUE	FALSE
338_fwd	0	0	0	0	0	0	0	0	338	TRUE	TRUE	111
339_fwd	4	5	1	0	7	6	9	8	339	TRUE	FALSE
340_fwd	17	13	6	0	7	11	23	17	340	TRUE	FALSE
341_fwd	25	15	5	7	16	20	11	11	341	TRUE	TRUE	112
342_fwd	7	9	1	4	7	0	2	9	342	TRUE	FALSE
343_fwd	0	1	0	0	1	0	0	0	343	TRUE	FALSE
344_fwd	3	8	1	4	8	7	7	6	344	TRUE	TRUE	113
345_fwd	8	18	5	2	20	23	15	15	345	TRUE	FALSE
346_fwd	1	0	0	0	0	0	0	0	346	TRUE	FALSE
347_fwd	0	0	0	0	2	0	0	0	347	TRUE	TRUE	114
348_fwd	0	2	0	1	2	0	1	0	348	TRUE	FALSE
349_fwd	0	1	0	1	0	1	1	1	349	TRUE	FALSE
350_fwd	0	0	0	0	0	0	0	0	350	TRUE	TRUE	115
351_fwd	0	1	1	1	8	1	5	4	351	TRUE	FALSE
352_fwd	2	0	0	0	1	1	1	0	352	TRUE	FALSE
353_fwd	3	1	0	0	1	3	1	0	353	TRUE	TRUE	116
354_fwd	0	0	0	0	0	0	0	0	354	TRUE	FALSE
355_fwd	1	0	0	0	2	0	0	0	355	TRUE	FALSE
356_fwd	0	0	1	0	0	0	0	0	356	TRUE	TRUE	117
357_fwd	0	0	0	2	1	0	1	0	357	TRUE	FALSE
358_fwd	0	0	0	0	1	3	1	1	358	TRUE	FALSE
359_fwd	5	3	4	3	1	8	2	1	359	TRUE	TRUE	118
360_fwd	41	33	17	14	68	62	66	57	360	TRUE	FALSE
361_fwd	18	14	4	9	27	21	28	22	361	TRUE	FALSE
362_fwd	14	17	4	6	19	9	16	11	362	TRUE	TRUE	119
363_fwd	0	0	0	0	0	0	0	0	363	TRUE	FALSE
364_fwd	44	44	10	16	55	48	52	36	364	TRUE	FALSE
365_fwd	21	18	8	10	46	39	46	42	365	TRUE	TRUE	120
366_fwd	2	0	0	0	0	1	0	1	366	TRUE	FALSE
367_fwd	0	0	0	0	3	1	1	2	367	TRUE	FALSE
368_fwd	0	3	0	0	5	4	4	1	368	TRUE	TRUE	121
369_fwd	9	5	3	4	5	3	7	4	369	TRUE	FALSE
370_fwd	1	3	1	2	3	2	1	0	370	TRUE	FALSE
371_fwd	9	13	2	2	5	13	5	7	371	TRUE	TRUE	122
372_fwd	2	3	3	0	2	7	2	3	372	TRUE	FALSE
373_fwd	0	0	0	0	0	0	0	0	373	TRUE	FALSE
374_fwd	27	28	9	9	19	19	13	20	374	TRUE	TRUE	123
375_fwd	18	11	7	4	17	16	18	11	375	TRUE	FALSE
376_fwd	0	0	0	0	0	0	0	0	376	TRUE	FALSE
377_fwd	3	2	2	0	2	1	0	3	377	TRUE	TRUE	124
378_fwd	5	4	6	1	1	2	2	1	378	TRUE	FALSE
379_fwd	8	5	2	2	14	7	14	8	379	TRUE	FALSE
380_fwd	20	18	13	9	27	22	32	37	380	TRUE	TRUE	125
381_fwd	12	13	6	0	13	12	14	8	381	TRUE	FALSE
382_fwd	2	0	0	0	0	1	2	4	382	TRUE	FALSE
383_fwd	1	0	0	0	1	0	3	0	383	TRUE	TRUE	126
384_fwd	21	6	3	4	11	15	8	4	384	TRUE	FALSE
385_fwd	94	90	39	33	85	84	66	65	385	TRUE	FALSE
386_fwd	2	1	1	1	2	1	0	1	386	TRUE	TRUE	127
387_fwd	4	2	1	0	2	4	1	0	387	TRUE	FALSE
388_fwd	17	16	3	2	13	13	9	13	388	TRUE	FALSE
389_fwd	3	4	0	0	4	4	2	2	389	TRUE	TRUE	128
390_fwd	0	1	1	0	0	0	0	1	390	TRUE	FALSE
391_fwd	2	1	1	0	2	2	0	1	391	TRUE	FALSE
392_fwd	0	0	0	0	2	1	1	2	392	TRUE	TRUE	129
393_fwd	17	18	16	12	50	49	43	34	393	TRUE	FALSE
394_fwd	25	15	6	6	48	23	25	21	394	TRUE	FALSE
395_fwd	1	1	0	0	5	7	4	11	395	TRUE	TRUE	130
396_fwd	58	66	19	14	61	55	56	62	396	TRUE	FALSE
397_fwd	1	0	0	0	1	3	3	1	397	TRUE	FALSE
398_fwd	1	1	2	0	0	2	1	1	398	TRUE	TRUE	131
399_fwd	3	1	2	0	5	1	5	1	399	TRUE	FALSE
400_fwd	0	0	0	1	0	0	0	0	400	TRUE	FALSE
401_fwd	0	0	0	0	0	0	1	0	401	TRUE	TRUE	132
402_fwd	0	2	0	1	4	2	1	1	402	TRUE	FALSE
403_fwd	0	0	0	0	0	0	0	0	403	TRUE	FALSE
404_fwd	2	1	0	0	0	0	0	0	404	TRUE	TRUE	133
405_fwd	4	5	2	3	5	6	5	2	405	TRUE	FALSE
406_fwd	2	2	0	0	5	2	2	1	406	TRUE	FALSE
407_fwd	0	0	0	1	0	2	0	0	407	TRUE	TRUE	134
408_fwd	2	3	2	0	4	2	5	5	408	TRUE	FALSE
409_fwd	0	2	0	0	0	0	3	2	409	TRUE	FALSE
410_fwd	2	1	0	0	0	0	2	1	410	TRUE	TRUE	135
411_fwd	3	1	0	0	4	5	3	4	411	TRUE	FALSE
412_fwd	1	0	0	1	0	2	1	1	412	TRUE	FALSE
413_fwd	0	0	0	0	0	0	0	0	413	TRUE	TRUE	136
414_fwd	0	0	0	0	0	0	0	0	414	TRUE	FALSE
415_fwd	0	0	0	0	0	0	0	0	415	TRUE	FALSE
416_fwd	0	0	0	0	0	0	0	0	416	TRUE	TRUE	137
417_fwd	0	0	0	0	0	0	0	1	417	TRUE	FALSE
418_fwd	9	6	4	0	3	1	5	3	418	TRUE	FALSE
419_fwd	17	18	7	9	13	17	21	16	419	TRUE	TRUE	138
420_fwd	23	21	10	4	22	11	14	11	420	TRUE	FALSE
421_fwd	0	0	1	0	0	0	0	0	421	TRUE	FALSE
422_fwd	0	0	0	0	0	0	1	0	422	TRUE	TRUE	139
423_fwd	3	4	2	0	7	1	4	3	423	TRUE	FALSE
424_fwd	1	1	0	0	0	0	1	0	424	TRUE	FALSE
425_fwd	0	2	0	0	0	0	0	0	425	TRUE	TRUE	140
426_fwd	0	0	0	0	0	0	0	1	426	TRUE	FALSE
427_fwd	4	1	1	0	1	2	0	2	427	TRUE	FALSE
428_fwd	18	18	1	6	13	11	10	9	428	TRUE	TRUE	141
429_fwd	8	5	2	0	8	1	7	3	429	TRUE	FALSE
430_fwd	0	1	0	1	0	0	0	0	430	TRUE	FALSE
431_fwd	0	0	1	0	0	0	1	0	431	TRUE	TRUE	142
432_fwd	0	0	0	0	0	0	0	0	432	TRUE	FALSE
433_fwd	12	8	3	3	2	2	3	2	433	TRUE	FALSE
434_fwd	3	4	2	3	1	0	0	1	434	TRUE	TRUE	143
435_fwd	1	4	0	1	7	3	2	4	435	TRUE	FALSE
436_fwd	18	14	7	5	21	13	23	8	436	TRUE	FALSE
437_fwd	92	77	34	28	60	58	71	57	437	TRUE	TRUE	144
438_fwd	7	3	0	0	7	5	3	5	438	TRUE	FALSE
439_fwd	0	0	0	0	1	0	2	1	439	TRUE	FALSE
440_fwd	0	0	0	0	0	0	0	0	440	TRUE	TRUE	145
441_fwd	0	0	0	0	0	0	0	0	441	TRUE	FALSE
442_fwd	0	0	0	1	0	0	2	1	442	TRUE	FALSE
443_fwd	0	0	0	0	0	0	0	0	443	TRUE	TRUE	146
444_fwd	0	0	0	0	0	0	0	0	444	TRUE	FALSE
445_fwd	4	6	1	0	5	2	2	2	445	TRUE	FALSE
446_fwd	0	1	1	0	0	0	1	0	446	TRUE	TRUE	147
447_fwd	1	3	0	0	6	5	4	1	447	TRUE	FALSE
448_fwd	20	18	5	5	19	23	24	22	448	TRUE	FALSE
449_fwd	190	151	53	53	172	121	145	117	449	TRUE	TRUE	148
450_fwd	3	1	1	0	2	2	3	0	450	TRUE	FALSE
451_fwd	0	1	0	0	0	1	0	0	451	TRUE	FALSE
452_fwd	0	0	0	0	0	0	0	0	452	TRUE	TRUE	149
453_fwd	0	2	0	0	0	1	0	0	453	TRUE	FALSE
454_fwd	0	0	0	0	1	1	2	0	454	TRUE	FALSE
455_fwd	8	4	2	9	7	4	3	1	455	TRUE	TRUE	150
456_fwd	0	0	0	0	0	0	0	0	456	TRUE	FALSE
457_fwd	0	0	0	0	0	0	0	0	457	TRUE	FALSE
458_fwd	4	6	1	1	1	0	1	1	458	TRUE	TRUE	151
459_fwd	16	14	6	3	17	12	18	10	459	TRUE	FALSE
460_fwd	1	0	0	0	0	0	0	0	460	TRUE	FALSE
461_fwd	3	2	3	0	3	3	4	2	461	TRUE	TRUE	152
462_fwd	0	0	0	0	0	0	0	0	462	TRUE	FALSE
463_fwd	3	4	0	0	4	6	3	2	463	TRUE	FALSE
464_fwd	21	29	8	11	25	21	27	14	464	TRUE	TRUE	153
465_fwd	0	0	0	0	0	0	0	0	465	TRUE	FALSE
466_fwd	0	0	0	0	0	0	0	0	466	TRUE	FALSE
467_fwd	6	6	2	3	2	0	0	0	467	TRUE	TRUE	154
468_fwd	6	7	1	3	2	1	2	7	468	TRUE	FALSE
469_fwd	4	1	0	0	2	2	2	1	469	TRUE	FALSE
470_fwd	0	0	0	0	0	0	1	1	470	TRUE	TRUE	155
471_fwd	1	0	0	0	0	0	0	0	471	TRUE	FALSE
472_fwd	0	0	0	0	1	0	0	0	472	TRUE	FALSE
473_fwd	0	0	0	0	0	0	0	0	473	TRUE	TRUE	156
474_fwd	0	0	0	0	0	0	0	0	474	TRUE	FALSE
475_fwd	0	0	0	0	0	0	0	0	475	TRUE	FALSE
476_fwd	0	0	0	0	0	0	0	0	476	TRUE	TRUE	157
477_fwd	0	0	0	0	0	0	0	1	477	TRUE	FALSE
478_fwd	0	0	0	0	0	0	0	0	478	TRUE	FALSE
479_fwd	0	0	0	1	0	0	0	0	479	TRUE	TRUE	158
480_fwd	0	0	0	0	0	0	0	0	480	TRUE	FALSE
481_fwd	36	33	10	10	13	23	24	12	481	TRUE	FALSE
482_fwd	140	145	46	44	193	153	170	147	482	TRUE	TRUE	159
483_fwd	30	28	10	4	36	44	34	38	483	TRUE	FALSE
484_fwd	13	15	3	2	14	16	8	6	484	TRUE	FALSE
485_fwd	1	1	0	0	1	3	8	5	485	TRUE	TRUE	160
486_fwd	3	3	2	0	3	6	2	5	486	TRUE	FALSE
487_fwd	0	0	0	0	1	0	1	1	487	TRUE	FALSE
488_fwd	0	0	0	0	0	0	1	0	488	TRUE	TRUE	161
489_fwd	0	0	1	0	1	2	1	0	489	TRUE	FALSE
490_fwd	1	1	0	1	4	4	6	1	490	TRUE	FALSE
491_fwd	1	0	0	0	5	2	4	5	491	TRUE	TRUE	162
492_fwd	5	10	3	1	31	22	19	17	492	TRUE	FALSE
493_fwd	3	1	1	0	0	1	0	0	493	TRUE	FALSE
494_fwd	0	0	0	0	0	1	3	0	494	TRUE	TRUE	163
495_fwd	0	0	0	0	0	0	0	0	495	TRUE	FALSE
496_fwd	0	0	0	0	0	0	0	0	496	TRUE	FALSE
497_fwd	1	0	1	0	1	1	0	2	497	TRUE	TRUE	164
498_fwd	0	0	0	0	0	0	1	1	498	TRUE	FALSE
499_fwd	0	0	0	0	0	0	0	0	499	TRUE	FALSE
500_fwd	0	0	1	1	0	0	0	0	500	TRUE	TRUE	165
501_fwd	0	0	0	0	1	0	0	0	501	TRUE	FALSE
502_fwd	7	5	3	4	8	12	11	5	502	TRUE	FALSE
503_fwd	2	2	1	2	12	8	11	10	503	TRUE	TRUE	166
504_fwd	0	0	0	0	0	1	1	0	504	TRUE	FALSE
505_fwd	0	0	0	0	0	0	0	0	505	TRUE	FALSE
506_fwd	0	0	0	0	0	0	0	0	506	TRUE	TRUE	167
507_fwd	0	0	0	0	0	0	0	0	507	TRUE	FALSE
508_fwd	0	0	0	0	0	0	0	0	508	TRUE	FALSE
509_fwd	0	0	0	0	0	0	0	0	509	TRUE	TRUE	168
510_fwd	1	2	2	1	0	0	0	0	510	TRUE	FALSE
511_fwd	2	0	1	1	5	5	3	0	511	TRUE	FALSE
512_fwd	21	16	2	2	13	16	13	13	512	TRUE	TRUE	169
513_fwd	2	5	1	3	8	15	10	16	513	TRUE	FALSE
514_fwd	0	1	1	0	1	0	0	0	514	TRUE	FALSE
515_fwd	0	0	0	0	0	0	0	0	515	TRUE	TRUE	170
516_fwd	0	0	0	0	0	0	0	0	516	TRUE	FALSE
517_fwd	1	0	0	0	0	1	0	0	517	TRUE	FALSE
518_fwd	2	0	0	0	0	1	2	0	518	TRUE	TRUE	171
519_fwd	0	0	0	0	0	0	0	0	519	TRUE	FALSE
520_fwd	0	0	0	0	0	0	0	0	520	TRUE	FALSE
521_fwd	0	0	1	0	0	0	1	1	521	TRUE	TRUE	172
522_fwd	0	0	0	0	0	1	1	2	522	TRUE	FALSE
523_fwd	2	6	0	0	5	2	4	3	523	TRUE	FALSE
524_fwd	0	0	0	0	0	0	1	0	524	TRUE	TRUE	173
525_fwd	41	24	10	13	60	39	49	34	525	TRUE	FALSE
526_fwd	218	165	72	58	249	221	265	184	526	TRUE	FALSE
527_fwd	1480	1183	502	371	1400	1088	1295	958	527	TRUE	TRUE	174
528_fwd	16	21	7	7	35	28	30	40	528	TRUE	FALSE
529_fwd	0	1	0	0	0	0	0	0	529	TRUE	FALSE
530_fwd	1	4	1	1	1	3	3	2	530	TRUE	TRUE	175
531_fwd	3	2	0	0	3	2	2	0	531	TRUE	FALSE
532_fwd	0	0	0	0	1	0	0	1	532	TRUE	FALSE
533_fwd	0	0	0	0	0	0	0	0	533	TRUE	TRUE	176
534_fwd	5	1	0	0	0	1	1	1	534	TRUE	FALSE
535_fwd	5	5	1	0	8	2	5	4	535	TRUE	FALSE
536_fwd	2	0	0	0	1	0	0	0	536	TRUE	TRUE	177
537_fwd	5	1	0	2	4	2	2	1	537	TRUE	FALSE
538_fwd	3	3	1	2	2	2	0	0	538	TRUE	FALSE
539_fwd	9	10	3	3	7	15	11	6	539	TRUE	TRUE	178
540_fwd	18	11	4	1	21	14	16	4	540	TRUE	FALSE
541_fwd	15	11	5	6	6	3	9	4	541	TRUE	FALSE
542_fwd	7	4	1	0	6	10	10	9	542	TRUE	TRUE	179
543_fwd	21	11	4	5	0	3	1	0	543	TRUE	FALSE
544_fwd	0	1	1	0	1	0	0	0	544	TRUE	FALSE
545_fwd	0	0	0	1	0	0	0	0	545	TRUE	TRUE	180
546_fwd	11	6	3	4	9	11	8	10	546	TRUE	FALSE
547_fwd	42	31	12	15	59	51	36	33	547	TRUE	FALSE
548_fwd	24	24	3	5	23	15	25	20	548	TRUE	TRUE	181
549_fwd	2	2	3	0	5	0	3	0	549	TRUE	FALSE
550_fwd	0	0	0	1	2	0	0	0	550	TRUE	FALSE
551_fwd	2	2	1	0	3	5	3	1	551	TRUE	TRUE	182
552_fwd	3	0	0	0	4	3	3	1	552	TRUE	FALSE
553_fwd	1	1	0	0	8	3	8	3	553	TRUE	FALSE
554_fwd	0	0	0	0	1	0	1	0	554	TRUE	TRUE	183
555_fwd	2	1	0	0	3	2	2	0	555	TRUE	FALSE
556_fwd	0	0	0	0	0	0	0	0	556	TRUE	FALSE
557_fwd	0	0	0	0	0	0	0	0	557	TRUE	TRUE	184
558_fwd	0	0	1	0	0	0	1	1	558	TRUE	FALSE
559_fwd	1	1	1	1	0	4	1	0	559	TRUE	FALSE
560_fwd	23	19	5	6	20	21	27	24	560	TRUE	TRUE	185
561_fwd	15	11	1	2	11	13	17	11	561	TRUE	FALSE
562_fwd	26	17	6	4	15	20	23	16	562	TRUE	FALSE
563_fwd	207	158	70	63	187	179	181	147	563	TRUE	TRUE	186
564_fwd	6	12	4	2	4	5	1	4	564	TRUE	FALSE
565_fwd	0	1	0	0	1	0	0	0	565	TRUE	FALSE
566_fwd	2	2	0	2	1	3	1	3	566	TRUE	TRUE	187
567_fwd	0	0	0	0	0	0	0	0	567	TRUE	FALSE
568_fwd	49	33	14	8	44	49	55	36	568	TRUE	FALSE
569_fwd	111	115	38	35	77	55	62	48	569	TRUE	TRUE	188
570_fwd	36	41	22	20	47	50	52	50	570	TRUE	FALSE
571_fwd	13	3	2	0	11	9	8	4	571	TRUE	FALSE
572_fwd	7	9	6	2	15	9	15	11	572	TRUE	TRUE	189
573_fwd	13	13	3	4	7	10	5	6	573	TRUE	FALSE
574_fwd	3	10	4	2	4	1	2	3	574	TRUE	FALSE
575_fwd	10	1	5	1	0	0	0	0	575	TRUE	TRUE	190
576_fwd	0	0	0	0	0	0	0	0	576	TRUE	FALSE
577_fwd	4	3	1	2	7	5	3	4	577	TRUE	FALSE
578_fwd	2	1	0	1	1	1	2	1	578	TRUE	TRUE	191
579_fwd	3	4	2	1	2	4	4	2	579	TRUE	FALSE
580_fwd	0	0	0	0	0	0	0	0	580	TRUE	FALSE
581_fwd	5	3	2	1	11	4	5	3	581	TRUE	TRUE	192
582_fwd	122	89	31	32	109	105	98	107	582	TRUE	FALSE
583_fwd	4	5	4	4	3	5	3	3	583	TRUE	FALSE
584_fwd	2	7	6	2	1	3	0	3	584	TRUE	TRUE	193
585_fwd	6	7	1	4	8	11	7	7	585	TRUE	FALSE
586_fwd	0	4	0	1	2	2	2	2	586	TRUE	FALSE
587_fwd	0	1	0	0	0	2	2	1	587	TRUE	TRUE	194
588_fwd	0	0	0	0	0	0	0	0	588	TRUE	FALSE
589_fwd	0	0	0	0	0	0	0	0	589	TRUE	FALSE
590_fwd	4	1	1	0	0	1	0	0	590	TRUE	TRUE	195
591_fwd	3	1	0	0	4	3	1	0	591	TRUE	FALSE
592_fwd	26	22	6	7	33	33	30	27	592	TRUE	FALSE
593_fwd	567	477	170	142	378	396	361	356	593	TRUE	TRUE	196
594_fwd	18	12	4	6	21	28	23	26	594	TRUE	FALSE
595_fwd	0	0	0	0	0	0	0	0	595	TRUE	FALSE
596_fwd	4	0	0	0	1	5	4	5	596	TRUE	TRUE	197
597_fwd	4	3	2	2	5	7	4	3	597	TRUE	FALSE
598_fwd	0	0	0	0	0	0	0	0	598	TRUE	FALSE
599_fwd	0	0	0	0	0	0	0	0	599	TRUE	TRUE	198
600_fwd	0	0	0	0	0	0	0	0	600	TRUE	FALSE
601_fwd	0	0	0	0	0	0	0	0	601	TRUE	FALSE
602_fwd	1	3	0	1	2	1	1	0	602	TRUE	TRUE	199
603_fwd	2	1	0	2	1	1	4	2	603	TRUE	FALSE
604_fwd	0	0	0	1	0	0	0	0	604	TRUE	FALSE
605_fwd	0	1	0	0	0	0	0	0	605	TRUE	TRUE	200
606_fwd	6	6	1	0	5	2	5	3	606	TRUE	FALSE
607_fwd	0	0	0	0	0	0	0	0	607	TRUE	FALSE
608_fwd	7	2	3	1	7	3	5	2	608	TRUE	TRUE	201
609_fwd	13	15	0	5	10	10	10	10	609	TRUE	FALSE
610_fwd	1	0	0	1	3	1	0	0	610	TRUE	FALSE
611_fwd	1	0	0	1	1	0	2	0	611	TRUE	TRUE	202
612_fwd	6	3	0	2	7	5	3	4	612	TRUE	FALSE
613_fwd	1	3	1	2	3	2	1	1	613	TRUE	FALSE
614_fwd	2	0	0	0	0	2	3	3	614	TRUE	TRUE	203
615_fwd	1	1	0	1	0	0	0	1	615	TRUE	FALSE
616_fwd	2	7	2	3	2	3	3	2	616	TRUE	FALSE
617_fwd	3	3	0	1	1	1	5	1	617	TRUE	TRUE	204
618_fwd	0	1	0	0	0	0	0	0	618	TRUE	FALSE
619_fwd	0	1	0	0	0	0	0	0	619	TRUE	FALSE
620_fwd	3	4	0	1	0	0	1	0	620	TRUE	TRUE	205
621_fwd	7	2	1	2	5	3	4	4	621	TRUE	FALSE
622_fwd	18	17	7	6	18	20	12	9	622	TRUE	FALSE
623_fwd	10	15	3	3	22	14	13	8	623	TRUE	TRUE	206
624_fwd	0	0	0	0	0	0	0	0	624	TRUE	FALSE
625_fwd	0	0	0	0	2	0	0	0	625	TRUE	FALSE
626_fwd	0	0	0	0	0	0	0	0	626	TRUE	TRUE	207
627_fwd	1	2	0	0	5	5	4	4	627	TRUE	FALSE
628_fwd	3	1	2	0	1	1	0	1	628	TRUE	FALSE
629_fwd	10	14	10	1	11	15	8	10	629	TRUE	TRUE	208
630_fwd	0	1	0	0	0	0	1	0	630	TRUE	FALSE
631_fwd	0	0	0	0	2	1	1	2	631	TRUE	FALSE
632_fwd	5	3	3	1	1	3	0	1	632	TRUE	TRUE	209
633_fwd	0	0	0	0	0	1	2	0	633	TRUE	FALSE
634_fwd	3	1	1	1	0	0	0	0	634	TRUE	FALSE
635_fwd	0	0	0	0	0	0	0	0	635	TRUE	TRUE	210
636_fwd	2	0	0	1	1	0	1	0	636	TRUE	FALSE
637_fwd	37	33	8	12	41	42	41	30	637	TRUE	FALSE
638_fwd	536	439	183	134	417	374	386	359	638	TRUE	TRUE	211
639_fwd	14	7	4	4	11	14	14	16	639	TRUE	FALSE
640_fwd	0	0	0	0	0	0	0	0	640	TRUE	FALSE
641_fwd	0	0	0	0	0	0	0	0	641	TRUE	TRUE	212
642_fwd	1	1	0	0	0	0	0	0	642	TRUE	FALSE
643_fwd	0	0	0	0	0	0	0	0	643	TRUE	FALSE
644_fwd	0	0	0	0	0	0	0	0	644	TRUE	TRUE	213
645_fwd	2	0	0	0	0	0	0	0	645	TRUE	FALSE
646_fwd	0	0	0	0	0	0	0	0	646	TRUE	FALSE
647_fwd	25	27	10	5	20	16	27	14	647	TRUE	TRUE	214
648_fwd	29	23	6	6	8	8	7	8	648	TRUE	FALSE
649_fwd	2	4	2	0	1	3	1	1	649	TRUE	FALSE
650_fwd	11	10	6	1	15	3	10	9	650	TRUE	TRUE	215
651_fwd	0	0	0	0	0	0	0	1	651	TRUE	FALSE
652_fwd	2	0	0	0	3	2	2	1	652	TRUE	FALSE
653_fwd	12	9	2	6	7	7	9	5	653	TRUE	TRUE	216
654_fwd	42	39	15	10	41	38	46	41	654	TRUE	FALSE
655_fwd	61	54	11	15	59	57	47	54	655	TRUE	FALSE
656_fwd	105	110	34	22	83	82	69	71	656	TRUE	TRUE	217
657_fwd	2	1	1	2	5	5	4	1	657	TRUE	FALSE
658_fwd	9	10	3	2	9	9	7	8	658	TRUE	FALSE
659_fwd	0	1	0	0	0	0	0	0	659	TRUE	TRUE	218
660_fwd	0	0	0	0	0	0	0	0	660	TRUE	FALSE
661_fwd	0	0	0	1	2	0	1	1	661	TRUE	FALSE
662_fwd	72	54	25	20	36	30	48	25	662	TRUE	TRUE	219
663_fwd	0	0	0	0	2	0	1	0	663	TRUE	FALSE
664_fwd	0	0	1	1	0	1	1	1	664	TRUE	FALSE
665_fwd	167	195	66	57	125	123	118	94	665	TRUE	TRUE	220
666_fwd	0	6	1	2	7	9	5	5	666	TRUE	FALSE
667_fwd	6	7	0	2	9	11	2	6	667	TRUE	FALSE
668_fwd	499	440	163	143	437	430	445	377	668	TRUE	TRUE	221
669_fwd	0	0	0	0	2	5	0	2	669	TRUE	FALSE
670_fwd	2	0	0	2	2	1	0	0	670	TRUE	FALSE
671_fwd	1	1	2	1	0	2	0	1	671	TRUE	TRUE	222
672_fwd	2	4	1	1	1	1	1	1	672	TRUE	FALSE
673_fwd	28	16	8	5	21	31	16	21	673	TRUE	FALSE
674_fwd	6	8	2	3	6	0	3	3	674	TRUE	TRUE	223
675_fwd	1	0	0	0	1	1	0	0	675	TRUE	FALSE
676_fwd	0	0	0	0	1	0	0	0	676	TRUE	FALSE
677_fwd	7	9	3	3	0	1	4	2	677	TRUE	TRUE	224
678_fwd	1	0	0	0	2	0	0	1	678	TRUE	FALSE
679_fwd	15	6	5	3	12	7	15	14	679	TRUE	FALSE
680_fwd	92	97	32	30	201	175	151	180	680	TRUE	TRUE	225
681_fwd	0	1	0	0	1	0	0	1	681	TRUE	FALSE
682_fwd	7	7	2	2	8	10	10	8	682	TRUE	FALSE
683_fwd	9	8	5	5	1	1	1	3	683	TRUE	TRUE	226
684_fwd	1	0	0	1	1	0	1	0	684	TRUE	FALSE
685_fwd	1	1	1	1	0	1	1	0	685	TRUE	FALSE
686_fwd	2	1	0	0	1	2	4	3	686	TRUE	TRUE	227
687_fwd	15	20	3	5	8	4	9	9	687	TRUE	FALSE
688_fwd	0	0	0	0	0	0	1	0	688	TRUE	FALSE
689_fwd	5	1	0	0	5	2	3	1	689	TRUE	TRUE	228
690_fwd	0	0	0	0	0	0	0	1	690	TRUE	FALSE
691_fwd	0	0	0	0	0	0	0	0	691	TRUE	FALSE
692_fwd	11	9	5	0	6	1	3	3	692	TRUE	TRUE	229
693_fwd	3	1	0	1	3	0	0	1	693	TRUE	FALSE
694_fwd	5	3	1	0	1	1	8	5	694	TRUE	FALSE
695_fwd	17	18	8	2	12	7	4	3	695	TRUE	TRUE	230
696_fwd	3	3	0	0	2	0	0	1	696	TRUE	FALSE
697_fwd	40	25	7	6	37	25	26	20	697	TRUE	FALSE
698_fwd	25	26	4	1	6	8	1	5	698	TRUE	TRUE	231
699_fwd	15	4	6	2	16	1	12	5	699	TRUE	FALSE
700_fwd	7	8	4	6	16	16	14	7	700	TRUE	FALSE
701_fwd	17	11	11	9	15	5	9	11	701	TRUE	TRUE	232
702_fwd	7	7	0	3	8	11	9	7	702	TRUE	FALSE
703_fwd	0	0	0	0	1	1	1	1	703	TRUE	FALSE
704_fwd	3	6	2	0	5	3	7	3	704	TRUE	TRUE	233
705_fwd	10	7	5	1	9	5	6	7	705	TRUE	FALSE
706_fwd	0	0	0	0	0	0	1	1	706	TRUE	FALSE
707_fwd	23	18	10	6	21	8	11	10	707	TRUE	TRUE	234
708_fwd	13	8	4	2	4	6	3	3	708	TRUE	FALSE
709_fwd	0	0	0	0	0	0	1	0	709	TRUE	FALSE
710_fwd	26	22	11	8	20	13	15	14	710	TRUE	TRUE	235
711_fwd	21	19	8	7	20	17	20	14	711	TRUE	FALSE
712_fwd	79	62	22	21	72	66	68	54	712	TRUE	FALSE
713_fwd	1059	794	315	261	614	488	586	439	713	TRUE	TRUE	236
714_fwd	17	8	6	3	9	13	12	8	714	TRUE	FALSE
715_fwd	0	0	0	0	0	0	0	0	715	TRUE	FALSE
716_fwd	0	0	1	1	0	0	0	0	716	TRUE	TRUE	237
717_fwd	0	0	0	0	0	0	0	0	717	TRUE	FALSE
718_fwd	0	0	0	0	0	0	0	0	718	TRUE	FALSE
719_fwd	2	2	3	0	1	1	4	2	719	TRUE	TRUE	238
720_fwd	0	1	0	0	0	0	0	1	720	TRUE	FALSE
721_fwd	16	13	5	2	8	7	8	2	721	TRUE	FALSE
722_fwd	362	290	109	111	172	136	159	129	722	TRUE	TRUE	239
723_fwd	41	35	11	10	24	23	26	14	723	TRUE	FALSE
724_fwd	16	9	3	3	10	6	5	7	724	TRUE	FALSE
725_fwd	10	5	4	1	5	1	8	7	725	TRUE	TRUE	240
726_fwd	1	2	1	0	0	2	0	0	726	TRUE	FALSE
727_fwd	0	2	0	0	0	0	0	1	727	TRUE	FALSE
728_fwd	0	0	0	0	1	0	0	0	728	TRUE	TRUE	241
729_fwd	0	0	0	0	0	0	0	1	729	TRUE	FALSE
730_fwd	25	19	14	4	15	16	15	7	730	TRUE	FALSE
731_fwd	18	14	4	7	7	4	3	1	731	TRUE	TRUE	242
732_fwd	2	5	0	0	0	0	2	1	732	TRUE	FALSE
733_fwd	16	12	2	6	16	15	18	21	733	TRUE	FALSE
734_fwd	1	7	4	0	1	2	0	2	734	TRUE	TRUE	243
735_fwd	22	14	5	2	24	14	19	11	735	TRUE	FALSE
736_fwd	17	10	3	6	18	9	13	8	736	TRUE	FALSE
737_fwd	0	0	0	0	2	1	1	2	737	TRUE	TRUE	244
738_fwd	10	2	2	3	4	6	6	4	738	TRUE	FALSE
739_fwd	24	17	9	8	11	14	14	14	739	TRUE	FALSE
740_fwd	17	17	5	10	6	3	3	5	740	TRUE	TRUE	245
741_fwd	0	0	0	0	0	0	0	0	741	TRUE	FALSE
742_fwd	1	1	0	0	0	0	0	0	742	TRUE	FALSE
743_fwd	2	2	3	0	5	8	7	13	743	TRUE	TRUE	246
744_fwd	0	0	0	0	0	0	0	0	744	TRUE	FALSE
745_fwd	13	14	5	6	3	4	3	4	745	TRUE	FALSE
746_fwd	0	0	0	0	3	1	2	5	746	TRUE	TRUE	247
747_fwd	8	11	2	5	6	7	7	6	747	TRUE	FALSE
748_fwd	5	9	3	2	24	9	12	8	748	TRUE	FALSE
749_fwd	0	0	0	0	0	0	0	0	749	TRUE	TRUE	248
750_fwd	43	27	10	10	14	8	8	4	750	TRUE	FALSE
751_fwd	49	38	15	17	20	17	16	20	751	TRUE	FALSE
752_fwd	27	25	10	11	11	6	12	8	752	TRUE	TRUE	249
753_fwd	11	21	5	8	8	10	7	12	753	TRUE	FALSE
754_fwd	0	1	0	1	2	3	0	2	754	TRUE	FALSE
755_fwd	8	3	3	1	3	1	1	2	755	TRUE	TRUE	250
756_fwd	22	14	12	4	12	9	7	15	756	TRUE	FALSE
757_fwd	0	0	0	0	0	0	0	0	757	TRUE	FALSE
758_fwd	18	10	6	2	0	2	3	2	758	TRUE	TRUE	251
759_fwd	8	4	2	2	1	4	3	5	759	TRUE	FALSE
760_fwd	5	4	2	2	0	2	1	6	760	TRUE	FALSE
761_fwd	33	34	9	6	23	20	25	24	761	TRUE	TRUE	252
762_fwd	0	0	0	0	0	1	0	0	762	TRUE	FALSE
763_fwd	1	5	0	0	0	0	0	0	763	TRUE	FALSE
764_fwd	1	0	1	0	5	5	3	5	764	TRUE	TRUE	253
765_fwd	0	0	0	0	0	0	0	0	765	TRUE	FALSE
766_fwd	2	2	1	0	1	1	3	0	766	TRUE	FALSE
767_fwd	0	2	2	0	3	9	12	5	767	TRUE	TRUE	254
768_fwd	17	22	11	3	47	37	30	30	768	TRUE	FALSE
769_fwd	12	8	1	3	15	10	19	17	769	TRUE	FALSE
770_fwd	1	2	0	1	3	3	5	8	770	TRUE	TRUE	255
771_fwd	3	2	2	0	7	3	4	3	771	TRUE	FALSE
772_fwd	1	2	1	1	5	4	4	2	772	TRUE	FALSE
773_fwd	0	0	0	0	0	0	0	0	773	TRUE	TRUE	256
774_fwd	0	0	0	0	2	0	0	1	774	TRUE	FALSE
775_fwd	0	0	0	0	0	0	0	0	775	TRUE	FALSE
776_fwd	0	0	0	0	0	0	0	0	776	TRUE	TRUE	257
777_fwd	13	8	2	5	23	18	12	12	777	TRUE	FALSE
778_fwd	56	50	20	24	121	105	100	113	778	TRUE	FALSE
779_fwd	37	30	7	13	40	41	48	54	779	TRUE	TRUE	258
780_fwd	26	25	9	4	15	8	13	16	780	TRUE	FALSE
781_fwd	41	37	13	9	35	38	34	37	781	TRUE	FALSE
782_fwd	12	10	5	2	13	16	10	16	782	TRUE	TRUE	259
783_fwd	2	5	2	1	2	0	3	1	783	TRUE	FALSE
784_fwd	0	0	0	0	1	0	0	0	784	TRUE	FALSE
785_fwd	0	0	0	0	0	0	0	0	785	TRUE	TRUE	260
786_fwd	0	0	0	0	0	0	0	1	786	TRUE	FALSE
787_fwd	0	0	0	0	0	0	0	0	787	TRUE	FALSE
788_fwd	21	11	9	3	5	6	12	7	788	TRUE	TRUE	261
789_fwd	40	40	14	17	47	44	27	31	789	TRUE	FALSE
790_fwd	92	108	29	38	146	153	145	120	790	TRUE	FALSE
791_fwd	71	58	25	25	130	111	120	121	791	TRUE	TRUE	262
792_fwd	22	22	6	4	11	10	8	9	792	TRUE	FALSE
793_fwd	2	0	1	1	3	1	3	5	793	TRUE	FALSE
794_fwd	0	1	0	0	3	2	3	0	794	TRUE	TRUE	263
795_fwd	11	12	6	1	18	20	17	22	795	TRUE	FALSE
796_fwd	9	8	5	5	13	15	14	10	796	TRUE	FALSE
797_fwd	26	20	10	5	63	50	49	47	797	TRUE	TRUE	264
798_fwd	6	15	2	4	12	17	14	15	798	TRUE	FALSE
799_fwd	0	0	0	0	0	0	0	0	799	TRUE	FALSE
800_fwd	17	13	3	2	10	12	15	8	800	TRUE	TRUE	265
801_fwd	16	7	3	3	13	12	15	13	801	TRUE	FALSE
802_fwd	0	0	0	0	0	0	0	0	802	TRUE	FALSE
803_fwd	0	0	0	0	0	0	0	0	803	TRUE	TRUE	266
804_fwd	20	17	6	8	25	31	29	24	804	TRUE	FALSE
805_fwd	2	2	1	2	0	1	0	0	805	TRUE	FALSE
806_fwd	41	40	13	15	36	45	40	43	806	TRUE	TRUE	267
807_fwd	56	38	18	23	66	71	47	62	807	TRUE	FALSE
808_fwd	0	0	0	0	0	0	0	0	808	TRUE	FALSE
809_fwd	3	5	1	0	5	8	5	6	809	TRUE	TRUE	268
810_fwd	3	5	2	1	3	5	3	3	810	TRUE	FALSE
811_fwd	0	0	0	0	0	0	0	0	811	TRUE	FALSE
812_fwd	0	0	2	0	1	1	1	0	812	TRUE	TRUE	269
813_fwd	0	0	0	0	0	1	1	0	813	TRUE	FALSE
814_fwd	8	10	1	4	7	5	10	11	814	TRUE	FALSE
815_fwd	4	3	2	1	4	2	9	5	815	TRUE	TRUE	270
816_fwd	9	12	1	0	5	5	2	6	816	TRUE	FALSE
817_fwd	131	134	35	41	83	92	89	72	817	TRUE	FALSE
818_fwd	56	57	18	20	37	32	31	32	818	TRUE	TRUE	271
819_fwd	1	2	0	1	9	5	4	1	819	TRUE	FALSE
820_fwd	2	3	0	0	0	1	1	0	820	TRUE	FALSE
821_fwd	4	0	2	1	2	6	3	5	821	TRUE	TRUE	272
822_fwd	0	1	0	1	1	2	1	1	822	TRUE	FALSE
823_fwd	5	3	3	6	9	2	4	2	823	TRUE	FALSE
824_fwd	10	9	4	3	6	7	2	4	824	TRUE	TRUE	273
825_fwd	21	18	6	5	11	7	11	4	825	TRUE	FALSE
826_fwd	0	0	0	1	1	1	1	3	826	TRUE	FALSE
827_fwd	11	16	3	4	2	0	0	0	827	TRUE	TRUE	274
828_fwd	6	5	2	0	2	9	7	6	828	TRUE	FALSE
829_fwd	1	0	2	1	0	1	0	0	829	TRUE	FALSE
830_fwd	0	0	0	0	0	0	0	0	830	TRUE	TRUE	275
831_fwd	0	0	0	0	0	0	0	0	831	TRUE	FALSE
832_fwd	0	0	0	0	0	0	0	0	832	TRUE	FALSE
833_fwd	25	26	7	8	11	10	15	14	833	TRUE	TRUE	276
834_fwd	38	36	15	17	44	38	30	24	834	TRUE	FALSE
835_fwd	4	4	1	1	3	1	1	1	835	TRUE	FALSE
836_fwd	6	1	1	2	2	1	3	3	836	TRUE	TRUE	277
837_fwd	8	6	2	3	8	4	4	8	837	TRUE	FALSE
838_fwd	0	1	0	0	0	0	0	0	838	TRUE	FALSE
839_fwd	21	27	6	14	19	33	17	22	839	TRUE	TRUE	278
840_fwd	0	0	0	0	0	0	0	0	840	TRUE	FALSE
841_fwd	0	2	0	1	1	0	1	0	841	TRUE	FALSE
842_fwd	21	20	8	4	9	5	8	6	842	TRUE	TRUE	279
843_fwd	8	4	0	2	1	2	4	2	843	TRUE	FALSE
844_fwd	39	37	13	8	41	34	30	24	844	TRUE	FALSE
845_fwd	35	40	16	7	41	47	42	37	845	TRUE	TRUE	280
846_fwd	0	0	0	0	0	0	0	0	846	TRUE	FALSE
847_fwd	1	1	0	2	12	14	9	12	847	TRUE	FALSE
848_fwd	1	1	0	0	1	2	1	1	848	TRUE	TRUE	281
849_fwd	0	0	0	0	0	1	0	0	849	TRUE	FALSE
850_fwd	1	4	3	2	9	12	16	15	850	TRUE	FALSE
851_fwd	0	0	0	0	0	1	1	0	851	TRUE	TRUE	282
852_fwd	0	0	0	0	0	0	0	0	852	TRUE	FALSE
853_fwd	0	0	0	0	1	1	1	1	853	TRUE	FALSE
854_fwd	0	0	0	0	0	0	0	0	854	TRUE	TRUE	283
855_fwd	0	0	0	0	0	0	0	0	855	TRUE	FALSE
856_fwd	0	0	0	0	0	0	0	0	856	TRUE	FALSE
857_fwd	0	0	0	0	0	0	0	0	857	TRUE	TRUE	284
858_fwd	5	4	1	0	9	7	5	6	858	TRUE	FALSE
859_fwd	75	62	28	16	97	97	77	79	859	TRUE	FALSE
860_fwd	158	142	47	50	104	97	79	80	860	TRUE	TRUE	285
861_fwd	10	9	4	1	18	10	9	11	861	TRUE	FALSE
862_fwd	0	0	0	0	1	2	2	2	862	TRUE	FALSE
863_fwd	0	0	0	0	0	2	0	0	863	TRUE	TRUE	286
864_fwd	5	0	0	1	25	13	15	14	864	TRUE	FALSE
865_fwd	1	0	0	0	1	0	1	0	865	TRUE	FALSE
866_fwd	0	0	0	0	0	0	0	0	866	TRUE	TRUE	287
867_fwd	0	0	0	0	5	1	5	2	867	TRUE	FALSE
868_fwd	0	0	0	0	0	0	0	0	868	TRUE	FALSE
869_fwd	0	0	0	0	2	0	0	0	869	TRUE	TRUE	288
870_fwd	0	0	0	0	0	0	0	1	870	TRUE	FALSE
871_fwd	0	0	0	0	0	0	0	0	871	TRUE	FALSE
872_fwd	1	4	0	0	1	0	0	3	872	TRUE	TRUE	289
873_fwd	2	1	1	2	3	3	3	3	873	TRUE	FALSE
874_fwd	0	2	0	2	2	3	1	3	874	TRUE	FALSE
875_fwd	10	6	4	3	23	40	38	33	875	TRUE	TRUE	290
876_fwd	0	0	0	0	0	0	0	0	876	TRUE	FALSE
877_fwd	0	0	0	0	0	0	1	0	877	TRUE	FALSE
878_fwd	5	5	1	2	30	32	32	29	878	TRUE	TRUE	291
879_fwd	0	0	0	0	0	0	0	0	879	TRUE	FALSE
880_fwd	0	0	0	0	0	1	1	0	880	TRUE	FALSE
881_fwd	0	1	0	0	17	19	18	16	881	TRUE	TRUE	292
882_fwd	0	1	0	0	11	3	6	4	882	TRUE	FALSE
883_fwd	2	1	0	1	5	10	4	10	883	TRUE	FALSE
884_fwd	4	4	4	3	23	18	15	17	884	TRUE	TRUE	293
885_fwd	1	1	0	0	8	3	5	5	885	TRUE	FALSE
886_fwd	0	0	0	0	3	2	2	0	886	TRUE	FALSE
887_fwd	0	0	0	0	0	0	0	0	887	TRUE	TRUE	294
888_fwd	6	5	2	0	9	7	4	11	888	TRUE	FALSE
889_fwd	0	0	0	0	3	1	2	0	889	TRUE	FALSE
890_fwd	0	0	0	0	0	0	0	0	890	TRUE	TRUE	295
891_fwd	5	3	3	0	39	24	27	38	891	TRUE	FALSE
892_fwd	4	5	5	3	8	10	14	8	892	TRUE	FALSE
893_fwd	1	0	1	0	0	0	0	0	893	TRUE	TRUE	296
894_fwd	3	0	1	0	3	6	1	3	894	TRUE	FALSE
895_fwd	0	0	0	0	0	0	0	0	895	TRUE	FALSE
896_fwd	1	0	0	0	4	2	0	0	896	TRUE	TRUE	297
897_fwd	0	1	0	1	3	6	3	3	897	TRUE	FALSE
898_fwd	1	0	0	0	0	0	0	0	898	TRUE	FALSE
899_fwd	4	6	2	4	10	10	10	14	899	TRUE	TRUE	298
900_fwd	25	23	15	6	80	138	82	99	900	TRUE	FALSE
901_fwd	0	0	0	0	19	23	6	22	901	TRUE	FALSE
902_fwd	0	1	0	0	1	3	3	2	902	TRUE	TRUE	299
903_fwd	1	2	0	0	6	13	9	4	903	TRUE	FALSE
904_fwd	0	0	0	0	0	0	0	0	904	TRUE	FALSE
905_fwd	4	4	2	0	11	19	11	19	905	TRUE	TRUE	300
906_fwd	5	4	3	5	22	24	23	24	906	TRUE	FALSE
907_fwd	0	0	0	0	0	0	0	0	907	TRUE	FALSE
908_fwd	8	11	2	1	34	27	35	33	908	TRUE	TRUE	301
909_fwd	10	8	1	0	62	71	73	66	909	TRUE	FALSE
910_fwd	2	1	0	1	19	15	13	19	910	TRUE	FALSE
911_fwd	0	1	1	0	2	0	5	4	911	TRUE	TRUE	302
912_fwd	3	0	0	1	10	11	13	8	912	TRUE	FALSE
913_fwd	0	0	0	0	0	0	0	0	913	TRUE	FALSE
914_fwd	2	3	1	0	8	7	6	12	914	TRUE	TRUE	303
915_fwd	34	17	12	9	214	215	224	209	915	TRUE	FALSE
916_fwd	1	1	0	0	3	7	9	8	916	TRUE	FALSE
917_fwd	1	0	0	0	1	0	5	3	917	TRUE	TRUE	304
918_fwd	1	3	0	1	20	20	32	18	918	TRUE	FALSE
919_fwd	1	0	0	0	0	1	0	0	919	TRUE	FALSE
920_fwd	2	0	0	0	2	3	7	3	920	TRUE	TRUE	305
921_fwd	1	0	2	1	7	7	2	3	921	TRUE	FALSE
922_fwd	0	0	0	0	0	0	0	0	922	TRUE	FALSE
923_fwd	0	0	0	0	0	0	1	0	923	TRUE	TRUE	306
924_fwd	2	1	2	0	0	1	1	0	924	TRUE	FALSE
925_fwd	0	0	0	1	0	1	2	0	925	TRUE	FALSE
926_fwd	0	0	0	0	2	3	5	3	926	TRUE	TRUE	307
927_fwd	0	0	0	0	0	0	0	0	927	TRUE	FALSE
928_fwd	0	0	0	0	0	0	0	0	928	TRUE	FALSE
929_fwd	0	0	1	0	3	3	3	4	929	TRUE	TRUE	308
930_fwd	0	0	0	0	1	6	6	3	930	TRUE	FALSE
931_fwd	0	0	0	0	3	5	8	5	931	TRUE	FALSE
932_fwd	2	0	1	1	6	3	2	12	932	TRUE	TRUE	309
933_fwd	0	0	0	0	0	0	0	0	933	TRUE	FALSE
934_fwd	0	0	0	1	3	2	3	2	934	TRUE	FALSE
935_fwd	1	0	0	0	17	9	20	10	935	TRUE	TRUE	310
936_fwd	1	2	0	0	0	3	2	3	936	TRUE	FALSE
937_fwd	3	3	2	0	18	23	20	13	937	TRUE	FALSE
938_fwd	0	0	0	0	2	7	5	8	938	TRUE	TRUE	311
939_fwd	0	0	0	0	1	0	0	2	939	TRUE	FALSE
940_fwd	0	0	0	0	0	0	0	0	940	TRUE	FALSE
941_fwd	0	0	0	0	0	0	0	0	941	TRUE	TRUE	312
942_fwd	0	0	0	0	0	0	0	0	942	TRUE	FALSE
943_fwd	0	0	0	0	1	0	0	0	943	TRUE	FALSE
944_fwd	0	0	0	0	4	3	1	2	944	TRUE	TRUE	313
945_fwd	0	0	0	0	1	2	0	1	945	TRUE	FALSE
946_fwd	0	0	0	0	0	0	1	1	946	TRUE	FALSE
947_fwd	1	1	1	0	8	11	7	8	947	TRUE	TRUE	314
948_fwd	0	0	0	0	0	0	0	0	948	TRUE	FALSE
949_fwd	0	0	0	0	0	1	2	0	949	TRUE	FALSE
950_fwd	0	0	0	0	0	0	0	0	950	TRUE	TRUE	315
951_fwd	0	0	0	0	0	0	0	0	951	TRUE	FALSE
952_fwd	0	1	0	0	0	0	0	1	952	TRUE	FALSE
953_fwd	3	1	0	1	10	6	13	12	953	TRUE	TRUE	316
954_fwd	1	3	0	1	7	9	6	7	954	TRUE	FALSE
955_fwd	0	1	0	0	6	8	5	4	955	TRUE	FALSE
956_fwd	5	3	2	1	20	17	20	22	956	TRUE	TRUE	317
957_fwd	3	0	0	1	10	4	6	5	957	TRUE	FALSE
958_fwd	0	0	0	0	2	0	0	0	958	TRUE	FALSE
959_fwd	1	0	0	0	2	5	5	1	959	TRUE	TRUE	318
960_fwd	0	0	0	0	1	0	2	2	960	TRUE	FALSE
961_fwd	0	0	0	0	0	0	0	0	961	TRUE	FALSE
962_fwd	0	0	0	0	0	0	0	0	962	TRUE	TRUE	319
963_fwd	1	0	0	0	4	0	2	1	963	TRUE	FALSE
964_fwd	0	0	0	0	0	0	3	0	964	TRUE	FALSE
965_fwd	0	1	0	0	4	2	1	3	965	TRUE	TRUE	320
966_fwd	0	1	0	0	1	3	0	2	966	TRUE	FALSE
967_fwd	0	1	0	0	3	1	0	0	967	TRUE	FALSE
968_fwd	2	1	1	1	3	4	4	4	968	TRUE	TRUE	321
969_fwd	3	1	0	1	4	0	5	5	969	TRUE	FALSE
970_fwd	1	1	0	0	0	2	0	0	970	TRUE	FALSE
971_fwd	2	7	1	0	18	7	15	11	971	TRUE	TRUE	322
972_fwd	7	6	2	2	33	36	23	30	972	TRUE	FALSE
973_fwd	2	1	0	0	4	2	5	5	973	TRUE	FALSE
974_fwd	1	1	1	0	11	9	12	6	974	TRUE	TRUE	323
975_fwd	0	0	0	0	0	0	1	0	975	TRUE	FALSE
976_fwd	0	1	0	0	1	0	0	0	976	TRUE	FALSE
977_fwd	0	0	0	0	0	0	0	0	977	TRUE	TRUE	324
978_fwd	0	1	0	0	2	1	5	2	978	TRUE	FALSE
979_fwd	0	0	0	0	0	0	0	0	979	TRUE	FALSE
980_fwd	0	0	0	0	0	0	0	0	980	TRUE	TRUE	325
981_fwd	0	0	0	0	0	0	0	0	981	TRUE	FALSE
982_fwd	0	0	0	0	2	4	1	1	982	TRUE	FALSE
983_fwd	4	1	1	0	4	11	6	1	983	TRUE	TRUE	326
984_fwd	5	2	0	0	2	1	1	0	984	TRUE	FALSE
985_fwd	4	4	0	3	1	4	6	9	985	TRUE	FALSE
986_fwd	8	4	0	2	4	1	4	3	986	TRUE	TRUE	327
987_fwd	0	0	0	0	1	0	1	1	987	TRUE	FALSE
988_fwd	0	0	0	0	0	0	0	0	988	TRUE	FALSE
989_fwd	0	0	0	0	0	0	0	0	989	TRUE	TRUE	328
990_fwd	0	0	0	0	0	0	0	0	990	TRUE	FALSE
991_fwd	0	0	0	0	0	0	0	0	991	TRUE	FALSE
992_fwd	0	0	0	0	0	0	0	0	992	TRUE	TRUE	329
993_fwd	2	1	1	0	3	1	1	3	993	TRUE	FALSE
994_fwd	8	9	1	3	5	3	10	6	994	TRUE	FALSE
995_fwd	67	44	21	22	23	16	16	14	995	TRUE	TRUE	330
996_fwd	4	3	0	0	0	1	0	5	996	TRUE	FALSE
997_fwd	0	0	0	0	1	0	0	0	997	TRUE	FALSE
998_fwd	0	0	0	1	0	0	0	0	998	TRUE	TRUE	331
999_fwd	0	1	0	1	0	0	1	0	999	TRUE	FALSE
1000_fwd	0	0	0	1	0	0	1	0	1000	TRUE	FALSE
1001_fwd	1	1	0	0	0	0	0	0	1001	TRUE	TRUE	332
1002_fwd	1	0	0	0	0	0	0	0	1002	TRUE	FALSE
1003_fwd	0	0	0	0	0	0	0	0	1003	TRUE	FALSE
1004_fwd	1	0	0	1	1	0	0	0	1004	TRUE	TRUE	333
1005_fwd	0	0	1	1	1	0	0	0	1005	TRUE	FALSE
1006_fwd	4	3	0	1	4	5	4	4	1006	TRUE	FALSE
1007_fwd	195	153	56	45	69	57	50	64	1007	TRUE	TRUE	334
1008_fwd	20	6	7	2	13	5	14	10	1008	TRUE	FALSE
1009_fwd	1	2	2	1	2	2	2	1	1009	TRUE	FALSE
1010_fwd	41	30	9	7	1	0	1	3	1010	TRUE	TRUE	335
1011_fwd	3	3	2	1	0	1	3	1	1011	TRUE	FALSE
1012_fwd	1	1	0	0	5	4	3	1	1012	TRUE	FALSE
1013_fwd	4	5	1	1	16	12	17	10	1013	TRUE	TRUE	336
1014_fwd	0	0	1	0	4	1	3	0	1014	TRUE	FALSE
1015_fwd	0	0	0	0	0	0	0	0	1015	TRUE	FALSE
1016_fwd	3	2	0	0	30	26	35	23	1016	TRUE	TRUE	337
1017_fwd	1	1	0	0	9	10	8	16	1017	TRUE	FALSE
1018_fwd	0	0	0	0	0	0	0	0	1018	TRUE	FALSE
1019_fwd	0	1	0	0	6	2	1	1	1019	TRUE	TRUE	338
1020_fwd	0	0	0	0	5	4	3	6	1020	TRUE	FALSE
1021_fwd	0	0	0	0	3	3	2	2	1021	TRUE	FALSE
1022_fwd	0	0	0	0	2	0	0	0	1022	TRUE	TRUE	339
1023_fwd	3	3	0	0	45	38	33	42	1023	TRUE	FALSE
1024_fwd	0	0	0	0	1	1	0	1	1024	TRUE	FALSE
1025_fwd	0	1	0	1	21	17	11	11	1025	TRUE	TRUE	340
1026_fwd	3	2	0	0	6	3	3	9	1026	TRUE	FALSE
1027_fwd	4	0	0	1	1	1	1	2	1027	TRUE	FALSE
1028_fwd	3	2	1	0	5	11	8	8	1028	TRUE	TRUE	341
1029_fwd	0	0	0	0	3	2	5	2	1029	TRUE	FALSE
1030_fwd	0	0	0	0	0	0	0	0	1030	TRUE	FALSE
1031_fwd	0	0	0	0	0	0	0	0	1031	TRUE	TRUE	342
1032_fwd	0	0	0	0	2	3	0	0	1032	TRUE	FALSE
1033_fwd	2	1	0	0	1	0	2	0	1033	TRUE	FALSE
1034_fwd	26	34	9	9	35	31	49	31	1034	TRUE	TRUE	343
1035_fwd	0	0	0	0	0	0	0	0	1035	TRUE	FALSE
1036_fwd	1	0	0	0	0	1	1	0	1036	TRUE	FALSE
1037_fwd	4	2	1	0	38	50	36	42	1037	TRUE	TRUE	344
1038_fwd	0	0	0	1	4	1	1	2	1038	TRUE	FALSE
1039_fwd	0	1	0	0	1	1	0	0	1039	TRUE	FALSE
1040_fwd	2	0	0	1	0	0	2	2	1040	TRUE	TRUE	345
1041_fwd	0	0	0	0	0	1	2	4	1041	TRUE	FALSE
1042_fwd	0	0	0	0	0	3	1	0	1042	TRUE	FALSE
1043_fwd	0	0	0	1	0	0	1	0	1043	TRUE	TRUE	346
1044_fwd	0	0	0	0	2	0	1	0	1044	TRUE	FALSE
1045_fwd	1	0	0	0	2	2	2	1	1045	TRUE	FALSE
1046_fwd	1	0	0	0	2	1	0	2	1046	TRUE	TRUE	347
1047_fwd	0	0	0	0	0	0	0	0	1047	TRUE	FALSE
1048_fwd	0	0	0	0	0	1	0	0	1048	TRUE	FALSE
1049_fwd	0	0	0	0	2	2	1	0	1049	TRUE	TRUE	348
1050_fwd	0	0	0	0	0	1	1	0	1050	TRUE	FALSE
1051_fwd	0	0	1	0	0	0	1	0	1051	TRUE	FALSE
1052_fwd	0	0	0	0	0	3	0	1	1052	TRUE	TRUE	349
1053_fwd	2	3	0	0	2	4	1	3	1053	TRUE	FALSE
1054_fwd	1	0	0	0	2	3	0	7	1054	TRUE	FALSE
1055_fwd	8	3	1	3	50	44	32	27	1055	TRUE	TRUE	350
1056_fwd	1	0	0	0	5	3	14	5	1056	TRUE	FALSE
1057_fwd	0	0	0	0	1	0	1	0	1057	TRUE	FALSE
1058_fwd	0	0	0	0	1	4	3	0	1058	TRUE	TRUE	351
1059_fwd	0	0	0	0	2	0	0	2	1059	TRUE	FALSE
1060_fwd	1	0	0	0	1	2	0	1	1060	TRUE	FALSE
1061_fwd	10	4	1	4	51	43	48	50	1061	TRUE	TRUE	352
1062_fwd	0	0	0	0	2	0	0	0	1062	TRUE	FALSE
1063_fwd	0	0	0	0	1	1	1	1	1063	TRUE	FALSE
1064_fwd	1	1	0	0	5	1	2	2	1064	TRUE	TRUE	353
1065_fwd	0	0	0	0	7	2	5	3	1065	TRUE	FALSE
1066_fwd	0	0	0	0	0	1	1	0	1066	TRUE	FALSE
1067_fwd	0	0	0	0	0	0	0	0	1067	TRUE	TRUE	354
1068_fwd	1	1	0	0	1	2	1	2	1068	TRUE	FALSE
1069_fwd	0	0	0	0	2	2	3	1	1069	TRUE	FALSE
1070_fwd	1	2	0	0	24	14	18	17	1070	TRUE	TRUE	355
1071_fwd	0	1	1	0	25	18	18	27	1071	TRUE	FALSE
1072_fwd	0	1	0	0	6	3	1	4	1072	TRUE	FALSE
1073_fwd	1	2	0	0	8	3	6	2	1073	TRUE	TRUE	356
1074_fwd	2	1	1	0	3	4	4	2	1074	TRUE	FALSE
1075_fwd	6	2	0	0	7	1	7	3	1075	TRUE	FALSE
1076_fwd	8	5	1	4	8	16	13	12	1076	TRUE	TRUE	357
1077_fwd	0	1	2	0	0	1	1	1	1077	TRUE	FALSE
1078_fwd	0	0	0	0	0	0	0	0	1078	TRUE	FALSE
1079_fwd	10	6	1	0	42	40	27	43	1079	TRUE	TRUE	358
1080_fwd	0	0	0	0	0	0	0	0	1080	TRUE	FALSE
1081_fwd	0	1	2	0	1	2	0	3	1081	TRUE	FALSE
1082_fwd	0	2	1	0	0	0	0	1	1082	TRUE	TRUE	359
1083_fwd	0	0	0	0	1	1	3	2	1083	TRUE	FALSE
1084_fwd	0	0	0	0	0	0	0	0	1084	TRUE	FALSE
1085_fwd	0	1	0	0	2	3	3	1	1085	TRUE	TRUE	360
1086_fwd	0	0	0	0	0	0	0	0	1086	TRUE	FALSE
1087_fwd	0	0	0	0	0	0	0	0	1087	TRUE	FALSE
1088_fwd	0	0	0	0	0	1	0	0	1088	TRUE	TRUE	361
1089_fwd	0	1	0	0	1	3	0	0	1089	TRUE	FALSE
1090_fwd	2	2	0	1	1	1	4	2	1090	TRUE	FALSE
1091_fwd	19	25	7	10	26	21	24	20	1091	TRUE	TRUE	362
1092_fwd	1	0	0	0	0	0	1	1	1092	TRUE	FALSE
1093_fwd	0	0	0	0	0	0	0	0	1093	TRUE	FALSE
1094_fwd	3	5	1	4	9	3	5	6	1094	TRUE	TRUE	363
1095_fwd	1	1	2	0	3	1	1	0	1095	TRUE	FALSE
1096_fwd	6	6	3	2	2	3	3	3	1096	TRUE	FALSE
1097_fwd	3	1	0	1	0	1	1	0	1097	TRUE	TRUE	364
1098_fwd	4	8	3	2	3	7	5	3	1098	TRUE	FALSE
1099_fwd	3	3	3	2	1	3	2	1	1099	TRUE	FALSE
1100_fwd	7	8	2	2	3	5	1	5	1100	TRUE	TRUE	365
1101_fwd	1	8	2	1	8	3	5	7	1101	TRUE	FALSE
1102_fwd	10	15	1	0	6	11	7	9	1102	TRUE	FALSE
1103_fwd	82	70	28	21	31	28	28	32	1103	TRUE	TRUE	366
1104_fwd	1	0	0	0	0	0	0	0	1104	TRUE	FALSE
1105_fwd	0	0	0	0	0	0	0	0	1105	TRUE	FALSE
1106_fwd	86	85	29	27	23	25	31	27	1106	TRUE	TRUE	367
1107_fwd	16	23	4	6	3	3	0	9	1107	TRUE	FALSE
1108_fwd	2	2	0	1	1	3	1	2	1108	TRUE	FALSE
1109_fwd	3	1	0	1	2	2	0	2	1109	TRUE	TRUE	368
1110_fwd	1	1	1	3	3	1	1	2	1110	TRUE	FALSE
1111_fwd	47	41	20	10	18	19	15	13	1111	TRUE	FALSE
1112_fwd	6	8	4	6	7	10	7	10	1112	TRUE	TRUE	369
1113_fwd	5	9	1	0	0	1	1	1	1113	TRUE	FALSE
1114_fwd	4	1	0	0	4	2	1	1	1114	TRUE	FALSE
1115_fwd	0	0	0	0	0	0	0	0	1115	TRUE	TRUE	370
1116_fwd	4	2	0	0	1	2	2	2	1116	TRUE	FALSE
1117_fwd	6	3	2	3	2	3	3	2	1117	TRUE	FALSE
1118_fwd	19	25	4	7	3	1	4	2	1118	TRUE	TRUE	371
1119_fwd	9	13	1	2	12	14	10	8	1119	TRUE	FALSE
1120_fwd	26	16	6	8	14	18	14	9	1120	TRUE	FALSE
1121_fwd	191	185	57	66	98	109	103	97	1121	TRUE	TRUE	372
1122_fwd	15	13	6	7	6	7	5	5	1122	TRUE	FALSE
1123_fwd	7	5	0	1	7	6	2	5	1123	TRUE	FALSE
1124_fwd	0	0	0	1	0	0	0	0	1124	TRUE	TRUE	373
1125_fwd	4	4	3	1	1	2	2	3	1125	TRUE	FALSE
1126_fwd	15	18	10	4	2	5	4	5	1126	TRUE	FALSE
1127_fwd	102	101	40	37	40	37	31	40	1127	TRUE	TRUE	374
1128_fwd	9	11	4	3	5	9	12	8	1128	TRUE	FALSE
1129_fwd	8	4	3	4	2	3	0	2	1129	TRUE	FALSE
1130_fwd	3	3	0	0	3	1	5	2	1130	TRUE	TRUE	375
1131_fwd	23	33	8	3	12	14	10	13	1131	TRUE	FALSE
1132_fwd	0	0	0	0	0	1	1	0	1132	TRUE	FALSE
1133_fwd	0	0	0	0	0	1	1	0	1133	TRUE	TRUE	376
1134_fwd	0	0	0	0	0	0	0	0	1134	TRUE	FALSE
1135_fwd	0	0	0	0	0	0	0	0	1135	TRUE	FALSE
1136_fwd	2	2	1	2	5	5	1	2	1136	TRUE	TRUE	377
1137_fwd	0	0	0	0	0	0	0	0	1137	TRUE	FALSE
1138_fwd	1	3	3	0	2	0	1	1	1138	TRUE	FALSE
1139_fwd	32	24	15	8	37	54	32	31	1139	TRUE	TRUE	378
1140_fwd	183	164	57	50	109	115	89	78	1140	TRUE	FALSE
1141_fwd	76	52	28	19	57	44	46	34	1141	TRUE	FALSE
1142_fwd	161	164	62	53	76	73	66	68	1142	TRUE	TRUE	379
1143_fwd	3	1	4	1	1	1	0	1	1143	TRUE	FALSE
1144_fwd	0	0	0	0	0	0	0	0	1144	TRUE	FALSE
1145_fwd	0	0	0	0	0	0	0	0	1145	TRUE	TRUE	380
1146_fwd	5	4	3	1	3	2	0	1	1146	TRUE	FALSE
1147_fwd	1	1	0	2	4	2	4	2	1147	TRUE	FALSE
1148_fwd	74	61	19	19	10	16	15	11	1148	TRUE	TRUE	381
1149_fwd	4	1	0	0	0	1	1	1	1149	TRUE	FALSE
1150_fwd	0	0	0	0	0	0	0	0	1150	TRUE	FALSE
1151_fwd	25	16	11	7	40	36	27	33	1151	TRUE	TRUE	382
1152_fwd	15	10	6	2	12	8	4	6	1152	TRUE	FALSE
1153_fwd	0	0	0	0	0	0	0	0	1153	TRUE	FALSE
1154_fwd	0	1	0	0	1	0	0	2	1154	TRUE	TRUE	383
1155_fwd	0	1	0	1	0	1	0	0	1155	TRUE	FALSE
1156_fwd	12	10	3	1	3	5	5	4	1156	TRUE	FALSE
1157_fwd	79	75	23	24	49	36	36	32	1157	TRUE	TRUE	384
1158_fwd	3	1	2	1	3	1	0	0	1158	TRUE	FALSE
1159_fwd	0	0	0	0	0	0	0	0	1159	TRUE	FALSE
1160_fwd	81	62	29	25	25	13	24	16	1160	TRUE	TRUE	385
1161_fwd	6	6	0	2	2	4	1	1	1161	TRUE	FALSE
1162_fwd	3	4	4	0	3	5	4	4	1162	TRUE	FALSE
1163_fwd	32	45	14	7	32	37	24	32	1163	TRUE	TRUE	386
1164_fwd	1	2	1	1	0	1	0	0	1164	TRUE	FALSE
1165_fwd	8	7	0	4	1	5	2	6	1165	TRUE	FALSE
1166_fwd	36	37	16	8	20	27	18	11	1166	TRUE	TRUE	387
1167_fwd	2	3	2	2	2	2	5	5	1167	TRUE	FALSE
1168_fwd	0	0	0	0	0	0	0	0	1168	TRUE	FALSE
1169_fwd	0	0	0	0	0	0	0	0	1169	TRUE	TRUE	388
1170_fwd	0	0	0	0	0	0	0	0	1170	TRUE	FALSE
1171_fwd	0	0	0	0	0	0	0	0	1171	TRUE	FALSE
1172_fwd	0	0	1	0	1	0	0	0	1172	TRUE	TRUE	389
1173_fwd	0	0	0	0	0	0	0	0	1173	TRUE	FALSE
1174_fwd	0	0	0	0	0	0	0	0	1174	TRUE	FALSE
1175_fwd	3	4	1	1	2	1	2	1	1175	TRUE	TRUE	390
1176_fwd	0	0	0	0	0	0	0	0	1176	TRUE	FALSE
1177_fwd	0	1	2	0	0	2	0	2	1177	TRUE	FALSE
1178_fwd	3	4	2	1	0	0	2	0	1178	TRUE	TRUE	391
1179_fwd	0	1	0	0	2	0	2	3	1179	TRUE	FALSE
1180_fwd	6	8	3	2	3	5	1	5	1180	TRUE	FALSE
1181_fwd	35	26	3	8	20	18	12	8	1181	TRUE	TRUE	392
1182_fwd	26	27	12	9	15	17	13	12	1182	TRUE	FALSE
1183_fwd	8	13	6	3	8	9	8	3	1183	TRUE	FALSE
1184_fwd	222	218	82	69	131	119	120	106	1184	TRUE	TRUE	393
1185_fwd	4	0	2	1	3	0	0	2	1185	TRUE	FALSE
1186_fwd	4	4	1	1	3	3	0	4	1186	TRUE	FALSE
1187_fwd	1	0	0	0	0	2	1	2	1187	TRUE	TRUE	394
1188_fwd	0	0	0	0	0	0	0	0	1188	TRUE	FALSE
1189_fwd	0	0	1	0	0	0	1	1	1189	TRUE	FALSE
1190_fwd	0	0	0	0	0	0	0	0	1190	TRUE	TRUE	395
1191_fwd	4	1	2	0	7	14	3	7	1191	TRUE	FALSE
1192_fwd	11	18	5	7	21	15	12	9	1192	TRUE	FALSE
1193_fwd	517	534	152	168	310	310	274	300	1193	TRUE	TRUE	396
1194_fwd	108	113	28	41	64	91	77	74	1194	TRUE	FALSE
1195_fwd	0	0	0	0	1	0	0	0	1195	TRUE	FALSE
1196_fwd	0	1	0	0	3	1	0	1	1196	TRUE	TRUE	397
1197_fwd	4	4	2	2	0	2	1	3	1197	TRUE	FALSE
1198_fwd	1	1	1	2	4	1	1	2	1198	TRUE	FALSE
1199_fwd	1	0	0	0	0	0	0	2	1199	TRUE	TRUE	398
1200_fwd	1	0	0	0	3	2	4	0	1200	TRUE	FALSE
1201_fwd	0	0	0	0	0	0	0	0	1201	TRUE	FALSE
1202_fwd	10	7	1	1	7	4	4	5	1202	TRUE	TRUE	399
1203_fwd	5	11	5	5	9	9	3	11	1203	TRUE	FALSE
1204_fwd	0	0	1	1	3	0	2	1	1204	TRUE	FALSE
1205_fwd	2	2	0	0	0	1	1	0	1205	TRUE	TRUE	400
1206_fwd	1	1	0	0	3	1	2	1	1206	TRUE	FALSE
1207_fwd	0	0	0	0	0	0	0	0	1207	TRUE	FALSE
1208_fwd	1	1	0	0	0	1	1	0	1208	TRUE	TRUE	401
1209_fwd	0	2	0	0	1	2	1	2	1209	TRUE	FALSE
1210_fwd	0	0	0	0	0	0	0	0	1210	TRUE	FALSE
1211_fwd	0	1	0	1	0	0	0	0	1211	TRUE	TRUE	402
1212_fwd	1	1	1	0	0	1	0	2	1212	TRUE	FALSE
1213_fwd	0	0	0	0	0	0	0	0	1213	TRUE	FALSE
1214_fwd	44	26	12	14	16	28	22	20	1214	TRUE	TRUE	403
1215_fwd	38	33	10	16	23	26	18	10	1215	TRUE	FALSE
1216_fwd	1	1	0	1	1	0	0	2	1216	TRUE	FALSE
1217_fwd	31	28	13	10	11	13	11	10	1217	TRUE	TRUE	404
1218_fwd	0	0	0	0	0	0	0	0	1218	TRUE	FALSE
1219_fwd	1	0	0	0	0	0	0	0	1219	TRUE	FALSE
1220_fwd	0	0	0	0	0	0	0	0	1220	TRUE	TRUE	405
1221_fwd	1	1	0	0	1	0	1	1	1221	TRUE	FALSE
1222_fwd	0	2	0	0	2	0	1	1	1222	TRUE	FALSE
1223_fwd	65	61	23	18	35	44	24	25	1223	TRUE	TRUE	406
1224_fwd	0	0	0	0	0	0	0	0	1224	TRUE	FALSE
1225_fwd	4	0	0	2	1	2	1	0	1225	TRUE	FALSE
1226_fwd	65	68	26	29	18	34	14	25	1226	TRUE	TRUE	407
1227_fwd	6	4	2	1	1	1	2	4	1227	TRUE	FALSE
1228_fwd	3	2	0	0	0	1	1	0	1228	TRUE	FALSE
1229_fwd	5	6	2	2	2	2	2	1	1229	TRUE	TRUE	408
1230_fwd	5	11	5	2	7	8	6	3	1230	TRUE	FALSE
1231_fwd	2	3	1	1	3	7	1	2	1231	TRUE	FALSE
1232_fwd	25	19	7	5	10	3	6	15	1232	TRUE	TRUE	409
1233_fwd	0	1	0	0	1	3	2	2	1233	TRUE	FALSE
1234_fwd	0	0	0	1	0	1	0	0	1234	TRUE	FALSE
1235_fwd	0	0	0	0	0	0	0	0	1235	TRUE	TRUE	410
1236_fwd	0	0	0	0	0	0	0	2	1236	TRUE	FALSE
1237_fwd	4	3	1	0	2	1	1	0	1237	TRUE	FALSE
1238_fwd	37	69	10	16	23	24	20	26	1238	TRUE	TRUE
1239_fwd	1	15	3	1	5	8	2	11	1239	TRUE	FALSE
1240_fwd	24	48	9	10	17	26	17	14	1240	TRUE	FALSE
2_rev	0	0	0	0	0	0	0	0	2	FALSE	TRUE
3_rev	0	0	0	0	0	0	0	0	3	FALSE	FALSE
4_rev	0	0	0	0	0	0	0	0	4	FALSE	FALSE
5_rev	0	1	0	0	0	0	0	0	5	FALSE	TRUE
6_rev	0	0	0	0	0	0	0	0	6	FALSE	FALSE
7_rev	0	2	0	0	1	0	0	0	7	FALSE	FALSE
8_rev	0	1	1	0	0	1	0	0	8	FALSE	TRUE
9_rev	0	0	0	0	0	0	0	0	9	FALSE	FALSE
10_rev	0	1	0	0	0	0	0	0	10	FALSE	FALSE
11_rev	0	0	0	0	0	0	0	0	11	FALSE	TRUE
12_rev	0	0	0	0	0	0	0	0	12	FALSE	FALSE
13_rev	0	0	0	0	0	0	0	0	13	FALSE	FALSE
14_rev	2	1	1	0	0	1	0	2	14	FALSE	TRUE
15_rev	2	2	1	1	0	0	1	1	15	FALSE	FALSE
16_rev	0	0	0	0	0	1	0	0	16	FALSE	FALSE
17_rev	0	0	0	0	1	1	0	1	17	FALSE	TRUE
18_rev	0	0	0	0	0	0	0	0	18	FALSE	FALSE
19_rev	0	0	0	0	0	0	0	0	19	FALSE	FALSE
20_rev	0	0	0	1	0	0	0	1	20	FALSE	TRUE
21_rev	0	1	0	0	0	0	0	0	21	FALSE	FALSE
22_rev	0	0	0	0	0	0	0	0	22	FALSE	FALSE
23_rev	0	0	0	0	0	0	0	0	23	FALSE	TRUE
24_rev	0	0	0	2	0	1	0	1	24	FALSE	FALSE
25_rev	0	0	0	0	0	0	0	0	25	FALSE	FALSE
26_rev	0	0	0	0	0	0	0	0	26	FALSE	TRUE
27_rev	0	0	0	0	0	0	0	0	27	FALSE	FALSE
28_rev	0	0	0	0	0	0	0	0	28	FALSE	FALSE
29_rev	3	1	1	1	0	0	0	1	29	FALSE	TRUE
30_rev	0	0	0	0	1	0	0	0	30	FALSE	FALSE
31_rev	0	0	0	0	0	0	0	0	31	FALSE	FALSE
32_rev	0	0	0	0	0	0	0	0	32	FALSE	TRUE
33_rev	0	0	0	0	0	0	0	0	33	FALSE	FALSE
34_rev	1	1	0	0	0	0	0	0	34	FALSE	FALSE
35_rev	1	0	0	0	2	0	2	0	35	FALSE	TRUE
36_rev	0	0	0	0	0	0	0	0	36	FALSE	FALSE
37_rev	0	1	0	0	2	0	2	0	37	FALSE	FALSE
38_rev	1	1	0	3	3	1	0	1	38	FALSE	TRUE
39_rev	2	2	1	1	3	1	4	1	39	FALSE	FALSE
40_rev	0	0	0	0	0	0	1	0	40	FALSE	FALSE
41_rev	1	1	1	0	0	0	0	1	41	FALSE	TRUE
42_rev	1	1	0	0	1	0	0	0	42	FALSE	FALSE
43_rev	0	0	0	0	0	0	0	0	43	FALSE	FALSE
44_rev	0	1	0	0	0	0	0	0	44	FALSE	TRUE
45_rev	1	0	1	1	1	1	0	1	45	FALSE	FALSE
46_rev	0	0	0	0	0	1	0	0	46	FALSE	FALSE
47_rev	1	3	0	2	1	0	0	1	47	FALSE	TRUE
48_rev	0	1	0	2	0	1	0	0	48	FALSE	FALSE
49_rev	1	0	0	0	0	0	0	0	49	FALSE	FALSE
50_rev	7	4	1	1	3	4	2	0	50	FALSE	TRUE
51_rev	3	2	0	0	0	1	0	1	51	FALSE	FALSE
52_rev	5	5	0	0	0	0	0	1	52	FALSE	FALSE
53_rev	3	3	1	0	2	2	3	0	53	FALSE	TRUE
54_rev	0	0	0	0	0	0	0	1	54	FALSE	FALSE
55_rev	0	0	0	0	0	0	0	0	55	FALSE	FALSE
56_rev	0	1	0	0	0	0	0	0	56	FALSE	TRUE
57_rev	0	1	0	0	0	0	0	0	57	FALSE	FALSE
58_rev	0	0	0	0	0	0	0	0	58	FALSE	FALSE
59_rev	0	0	1	0	0	0	0	0	59	FALSE	TRUE
60_rev	0	0	0	0	0	0	0	0	60	FALSE	FALSE
61_rev	0	0	0	0	0	0	0	0	61	FALSE	FALSE
62_rev	0	0	1	0	0	0	0	1	62	FALSE	TRUE
63_rev	1	0	0	1	0	0	1	0	63	FALSE	FALSE
64_rev	1	0	0	0	0	0	0	0	64	FALSE	FALSE
65_rev	0	0	0	0	0	0	0	0	65	FALSE	TRUE
66_rev	0	0	0	0	0	0	0	0	66	FALSE	FALSE
67_rev	0	0	0	0	0	0	0	0	67	FALSE	FALSE
68_rev	1	0	0	0	0	0	1	0	68	FALSE	TRUE
69_rev	6	11	0	2	4	7	6	6	69	FALSE	FALSE
70_rev	11	15	7	6	18	8	9	16	70	FALSE	FALSE
71_rev	1	2	1	1	0	0	1	1	71	FALSE	TRUE
72_rev	1	1	0	0	0	0	0	0	72	FALSE	FALSE
73_rev	2	0	0	0	1	0	1	0	73	FALSE	FALSE
74_rev	0	0	0	0	0	1	0	1	74	FALSE	TRUE
75_rev	1	0	0	0	4	4	2	2	75	FALSE	FALSE
76_rev	1	0	0	0	0	0	0	0	76	FALSE	FALSE
77_rev	2	1	0	1	1	0	0	0	77	FALSE	TRUE
78_rev	11	12	6	2	4	3	5	4	78	FALSE	FALSE
79_rev	0	0	0	0	0	0	0	0	79	FALSE	FALSE
80_rev	1	0	1	0	3	4	1	1	80	FALSE	TRUE
81_rev	0	0	0	0	0	0	0	0	81	FALSE	FALSE
82_rev	0	0	0	0	0	0	0	0	82	FALSE	FALSE
83_rev	2	6	3	4	3	7	3	4	83	FALSE	TRUE
84_rev	1	0	0	0	1	1	0	0	84	FALSE	FALSE
85_rev	0	0	0	1	0	1	2	0	85	FALSE	FALSE
86_rev	11	10	5	4	5	6	7	3	86	FALSE	TRUE
87_rev	6	4	0	4	2	3	0	3	87	FALSE	FALSE
88_rev	0	0	0	0	0	0	0	0	88	FALSE	FALSE
89_rev	0	0	0	0	0	0	0	0	89	FALSE	TRUE
90_rev	0	0	0	0	0	0	0	0	90	FALSE	FALSE
91_rev	1	0	0	0	0	0	0	0	91	FALSE	FALSE
92_rev	0	2	1	1	6	5	3	4	92	FALSE	TRUE
93_rev	0	5	0	0	1	1	0	2	93	FALSE	FALSE
94_rev	0	0	1	0	0	0	1	0	94	FALSE	FALSE
95_rev	0	0	0	0	0	0	0	0	95	FALSE	TRUE
96_rev	1	0	0	0	0	0	0	0	96	FALSE	FALSE
97_rev	0	0	0	0	0	0	0	0	97	FALSE	FALSE
98_rev	0	0	0	0	0	0	0	0	98	FALSE	TRUE
99_rev	1	0	0	0	0	0	0	0	99	FALSE	FALSE
100_rev	0	0	0	0	0	0	0	0	100	FALSE	FALSE
101_rev	0	0	0	0	0	0	0	0	101	FALSE	TRUE
102_rev	0	0	0	0	0	0	0	1	102	FALSE	FALSE
103_rev	0	0	0	0	0	0	0	0	103	FALSE	FALSE
104_rev	0	0	0	0	0	0	0	0	104	FALSE	TRUE
105_rev	1	0	0	0	0	0	0	0	105	FALSE	FALSE
106_rev	2	0	0	0	0	0	0	1	106	FALSE	FALSE
107_rev	8	16	1	2	2	3	1	9	107	FALSE	TRUE
108_rev	31	38	10	12	10	24	19	16	108	FALSE	FALSE
109_rev	5	4	2	1	3	6	2	2	109	FALSE	FALSE
110_rev	4	6	1	1	2	0	1	1	110	FALSE	TRUE
111_rev	0	1	0	0	0	1	0	0	111	FALSE	FALSE
112_rev	0	0	0	0	0	0	0	0	112	FALSE	FALSE
113_rev	6	4	1	3	2	4	2	5	113	FALSE	TRUE
114_rev	0	0	0	0	0	0	0	0	114	FALSE	FALSE
115_rev	3	0	0	0	0	0	0	0	115	FALSE	FALSE
116_rev	5	2	1	2	1	11	4	5	116	FALSE	TRUE
117_rev	4	2	0	3	0	0	0	0	117	FALSE	FALSE
118_rev	1	1	0	2	0	1	0	2	118	FALSE	FALSE
119_rev	18	21	2	4	13	13	7	14	119	FALSE	TRUE
120_rev	1	0	0	0	0	1	0	2	120	FALSE	FALSE
121_rev	1	2	1	0	1	3	0	1	121	FALSE	FALSE
122_rev	1	5	0	0	1	0	1	1	122	FALSE	TRUE
123_rev	0	1	0	0	0	0	0	0	123	FALSE	FALSE
124_rev	8	10	3	6	7	8	5	7	124	FALSE	FALSE
125_rev	0	0	0	0	1	0	1	0	125	FALSE	TRUE
126_rev	0	0	0	0	0	0	0	0	126	FALSE	FALSE
127_rev	0	0	0	1	1	0	0	0	127	FALSE	FALSE
128_rev	0	0	0	0	0	0	0	0	128	FALSE	TRUE
129_rev	0	0	0	0	0	0	0	0	129	FALSE	FALSE
130_rev	3	3	1	3	1	0	0	0	130	FALSE	FALSE
131_rev	0	0	0	0	0	0	0	0	131	FALSE	TRUE
132_rev	17	12	1	5	7	10	4	6	132	FALSE	FALSE
133_rev	1	7	2	2	2	3	2	3	133	FALSE	FALSE
134_rev	2	1	1	0	0	0	0	0	134	FALSE	TRUE
135_rev	0	0	0	0	0	0	0	0	135	FALSE	FALSE
136_rev	0	0	0	0	0	0	0	0	136	FALSE	FALSE
137_rev	6	4	0	1	6	6	7	8	137	FALSE	TRUE
138_rev	1	0	0	0	0	0	0	0	138	FALSE	FALSE
139_rev	0	0	0	0	1	0	0	1	139	FALSE	FALSE
140_rev	1	0	0	1	0	0	0	0	140	FALSE	TRUE
141_rev	0	0	1	0	0	0	2	1	141	FALSE	FALSE
142_rev	0	0	0	0	0	0	0	0	142	FALSE	FALSE
143_rev	0	1	0	0	4	8	4	4	143	FALSE	TRUE
144_rev	0	0	0	0	0	0	0	0	144	FALSE	FALSE
145_rev	0	1	0	0	0	0	0	0	145	FALSE	FALSE
146_rev	9	11	5	6	20	18	12	17	146	FALSE	TRUE
147_rev	5	5	1	1	2	3	3	3	147	FALSE	FALSE
148_rev	0	0	0	0	0	0	1	0	148	FALSE	FALSE
149_rev	0	0	0	0	0	0	0	0	149	FALSE	TRUE
150_rev	1	4	0	1	0	1	0	0	150	FALSE	FALSE
151_rev	3	2	1	0	0	1	1	0	151	FALSE	FALSE
152_rev	0	0	0	0	0	2	1	0	152	FALSE	TRUE
153_rev	2	0	0	0	0	0	0	0	153	FALSE	FALSE
154_rev	0	0	0	0	0	0	0	0	154	FALSE	FALSE
155_rev	0	0	0	0	0	0	0	0	155	FALSE	TRUE
156_rev	5	3	0	1	6	4	4	8	156	FALSE	FALSE
157_rev	1	1	1	0	2	0	2	0	157	FALSE	FALSE
158_rev	0	0	0	0	0	0	0	0	158	FALSE	TRUE
159_rev	7	4	1	5	8	6	1	3	159	FALSE	FALSE
160_rev	3	2	0	1	2	2	2	1	160	FALSE	FALSE
161_rev	16	9	1	5	10	4	5	6	161	FALSE	TRUE
162_rev	0	0	0	0	0	0	0	0	162	FALSE	FALSE
163_rev	0	0	0	0	0	0	0	0	163	FALSE	FALSE
164_rev	0	0	0	0	0	0	0	0	164	FALSE	TRUE
165_rev	1	1	0	0	14	12	29	15	165	FALSE	FALSE
166_rev	5	5	0	0	3	2	3	1	166	FALSE	FALSE
167_rev	6	1	2	3	3	8	5	2	167	FALSE	TRUE
168_rev	0	0	0	0	0	0	0	0	168	FALSE	FALSE
169_rev	0	0	0	0	0	0	0	0	169	FALSE	FALSE
170_rev	0	0	0	0	2	1	2	1	170	FALSE	TRUE
171_rev	0	0	0	0	0	1	0	2	171	FALSE	FALSE
172_rev	0	0	0	0	0	0	0	0	172	FALSE	FALSE
173_rev	0	0	0	0	0	0	0	0	173	FALSE	TRUE
174_rev	2	2	0	0	0	1	0	0	174	FALSE	FALSE
175_rev	3	2	0	0	4	2	4	2	175	FALSE	FALSE
176_rev	1	4	0	0	0	0	0	0	176	FALSE	TRUE
177_rev	1	0	0	0	0	0	0	0	177	FALSE	FALSE
178_rev	0	0	0	0	0	0	0	0	178	FALSE	FALSE
179_rev	0	0	0	0	2	1	2	1	179	FALSE	TRUE
180_rev	2	4	2	2	3	1	0	2	180	FALSE	FALSE
181_rev	2	7	3	1	3	5	4	3	181	FALSE	FALSE
182_rev	6	6	1	3	4	1	3	3	182	FALSE	TRUE
183_rev	32	38	14	12	24	24	22	18	183	FALSE	FALSE
184_rev	6	2	0	1	3	10	8	6	184	FALSE	FALSE
185_rev	0	0	0	0	0	0	0	0	185	FALSE	TRUE
186_rev	0	0	0	0	0	0	0	0	186	FALSE	FALSE
187_rev	0	0	0	0	0	0	0	0	187	FALSE	FALSE
188_rev	0	0	0	0	0	0	0	0	188	FALSE	TRUE
189_rev	0	0	0	0	0	0	0	0	189	FALSE	FALSE
190_rev	0	0	0	0	0	0	0	0	190	FALSE	FALSE
191_rev	1	1	0	0	0	0	0	0	191	FALSE	TRUE
192_rev	2	1	0	0	0	1	0	0	192	FALSE	FALSE
193_rev	1	1	2	0	0	1	1	0	193	FALSE	FALSE
194_rev	5	0	2	2	11	10	4	4	194	FALSE	TRUE
195_rev	1	3	1	0	2	1	0	0	195	FALSE	FALSE
196_rev	0	0	0	0	0	0	0	0	196	FALSE	FALSE
197_rev	0	1	0	0	0	0	0	0	197	FALSE	TRUE
198_rev	0	1	1	0	0	0	0	0	198	FALSE	FALSE
199_rev	0	1	0	0	1	4	0	0	199	FALSE	FALSE
200_rev	15	9	3	5	13	5	8	8	200	FALSE	TRUE
201_rev	4	4	3	4	4	7	9	3	201	FALSE	FALSE
202_rev	0	1	0	0	1	0	1	1	202	FALSE	FALSE
203_rev	2	1	0	0	1	1	0	0	203	FALSE	TRUE
204_rev	0	2	0	0	2	1	1	1	204	FALSE	FALSE
205_rev	0	0	0	0	0	0	0	0	205	FALSE	FALSE
206_rev	5	0	1	3	1	3	1	1	206	FALSE	TRUE
207_rev	0	0	0	0	0	0	0	0	207	FALSE	FALSE
208_rev	1	0	0	0	0	0	0	0	208	FALSE	FALSE
209_rev	0	2	0	1	1	1	1	1	209	FALSE	TRUE
210_rev	0	0	0	0	0	0	0	0	210	FALSE	FALSE
211_rev	5	6	4	3	8	5	3	5	211	FALSE	FALSE
212_rev	8	7	2	3	5	5	4	2	212	FALSE	TRUE
213_rev	0	0	1	0	0	0	0	0	213	FALSE	FALSE
214_rev	1	0	0	0	0	3	1	1	214	FALSE	FALSE
215_rev	17	21	4	10	24	18	15	18	215	FALSE	TRUE
216_rev	1	0	0	0	2	1	0	1	216	FALSE	FALSE
217_rev	0	0	0	0	0	0	0	0	217	FALSE	FALSE
218_rev	2	1	1	0	0	0	1	0	218	FALSE	TRUE
219_rev	0	0	0	1	0	0	0	1	219	FALSE	FALSE
220_rev	0	0	0	0	0	0	0	0	220	FALSE	FALSE
221_rev	2	3	1	1	3	2	1	1	221	FALSE	TRUE
222_rev	1	1	0	0	0	3	0	0	222	FALSE	FALSE
223_rev	0	3	2	0	0	0	1	0	223	FALSE	FALSE
224_rev	0	3	0	1	2	0	3	4	224	FALSE	TRUE
225_rev	0	0	0	0	0	0	0	0	225	FALSE	FALSE
226_rev	9	8	3	4	11	10	7	9	226	FALSE	FALSE
227_rev	0	0	0	0	0	0	0	1	227	FALSE	TRUE
228_rev	0	0	0	0	0	0	0	1	228	FALSE	FALSE
229_rev	4	4	1	0	3	2	4	1	229	FALSE	FALSE
230_rev	14	1	3	2	6	3	3	1	230	FALSE	TRUE
231_rev	2	0	1	0	2	0	1	0	231	FALSE	FALSE
232_rev	0	0	0	0	0	0	0	0	232	FALSE	FALSE
233_rev	0	0	0	0	0	0	0	0	233	FALSE	TRUE
234_rev	3	4	0	0	6	2	3	2	234	FALSE	FALSE
235_rev	8	7	1	1	0	1	0	0	235	FALSE	FALSE
236_rev	1	0	0	0	0	0	0	0	236	FALSE	TRUE
237_rev	0	0	0	0	0	0	0	0	237	FALSE	FALSE
238_rev	0	0	0	0	0	1	0	0	238	FALSE	FALSE
239_rev	2	0	1	0	0	1	3	3	239	FALSE	TRUE
240_rev	1	0	0	0	0	0	0	0	240	FALSE	FALSE
241_rev	0	0	0	0	0	0	0	0	241	FALSE	FALSE
242_rev	2	0	1	0	0	1	0	0	242	FALSE	TRUE
243_rev	1	0	3	0	1	0	1	1	243	FALSE	FALSE
244_rev	0	0	0	0	0	0	0	0	244	FALSE	FALSE
245_rev	0	0	0	0	0	0	0	2	245	FALSE	TRUE
246_rev	1	1	0	0	1	0	0	1	246	FALSE	FALSE
247_rev	3	2	2	0	6	4	4	1	247	FALSE	FALSE
248_rev	5	3	2	2	9	6	2	1	248	FALSE	TRUE
249_rev	0	2	1	1	1	0	0	0	249	FALSE	FALSE
250_rev	0	0	0	0	0	0	0	0	250	FALSE	FALSE
251_rev	0	0	0	0	0	0	1	0	251	FALSE	TRUE
252_rev	0	0	0	0	0	1	1	0	252	FALSE	FALSE
253_rev	1	2	0	0	0	0	1	0	253	FALSE	FALSE
254_rev	0	0	1	0	0	0	0	0	254	FALSE	TRUE
255_rev	0	0	0	0	0	0	0	0	255	FALSE	FALSE
256_rev	1	0	0	0	1	0	2	1	256	FALSE	FALSE
257_rev	6	5	2	1	1	1	2	3	257	FALSE	TRUE
258_rev	0	0	0	0	0	0	0	0	258	FALSE	FALSE
259_rev	0	0	0	0	0	0	0	0	259	FALSE	FALSE
260_rev	0	0	0	0	0	0	0	0	260	FALSE	TRUE
261_rev	0	0	0	0	0	0	0	0	261	FALSE	FALSE
262_rev	0	0	0	0	0	0	0	0	262	FALSE	FALSE
263_rev	2	0	0	0	0	0	0	0	263	FALSE	TRUE
264_rev	0	0	0	0	1	0	0	0	264	FALSE	FALSE
265_rev	0	0	0	0	0	1	0	0	265	FALSE	FALSE
266_rev	7	3	2	0	0	0	5	0	266	FALSE	TRUE
267_rev	0	0	1	0	1	0	1	3	267	FALSE	FALSE
268_rev	0	1	0	0	0	0	0	0	268	FALSE	FALSE
269_rev	3	1	1	0	0	0	0	0	269	FALSE	TRUE
270_rev	4	4	2	1	2	5	8	4	270	FALSE	FALSE
271_rev	0	0	0	0	0	0	0	0	271	FALSE	FALSE
272_rev	0	0	0	0	0	0	0	0	272	FALSE	TRUE
273_rev	0	0	0	0	0	1	1	2	273	FALSE	FALSE
274_rev	0	0	0	0	0	0	0	0	274	FALSE	FALSE
275_rev	0	0	0	0	0	0	0	0	275	FALSE	TRUE
276_rev	0	1	0	0	0	0	0	0	276	FALSE	FALSE
277_rev	1	0	0	0	0	0	0	0	277	FALSE	FALSE
278_rev	1	0	0	0	0	0	1	0	278	FALSE	TRUE
279_rev	6	0	1	2	4	10	4	4	279	FALSE	FALSE
280_rev	0	1	0	0	1	0	2	1	280	FALSE	FALSE
281_rev	2	2	1	0	1	2	1	1	281	FALSE	TRUE
282_rev	0	0	0	0	0	0	0	1	282	FALSE	FALSE
283_rev	0	0	0	0	1	0	2	1	283	FALSE	FALSE
284_rev	2	0	0	0	0	0	0	0	284	FALSE	TRUE
285_rev	0	0	0	0	0	0	0	0	285	FALSE	FALSE
286_rev	0	0	0	0	0	0	0	0	286	FALSE	FALSE
287_rev	1	0	0	0	1	0	1	0	287	FALSE	TRUE
288_rev	0	1	0	1	0	0	2	2	288	FALSE	FALSE
289_rev	0	0	0	0	0	0	0	0	289	FALSE	FALSE
290_rev	0	0	0	0	0	0	0	0	290	FALSE	TRUE
291_rev	2	1	0	2	0	0	0	0	291	FALSE	FALSE
292_rev	0	0	0	0	0	0	0	0	292	FALSE	FALSE
293_rev	1	0	0	0	0	0	0	0	293	FALSE	TRUE
294_rev	0	2	1	0	1	4	2	4	294	FALSE	FALSE
295_rev	0	0	0	0	0	0	0	0	295	FALSE	FALSE
296_rev	1	0	0	0	0	0	0	0	296	FALSE	TRUE
297_rev	2	5	1	1	3	0	1	2	297	FALSE	FALSE
298_rev	0	3	1	0	6	1	2	2	298	FALSE	FALSE
299_rev	16	21	5	3	16	17	13	11	299	FALSE	TRUE
300_rev	0	0	0	0	0	0	0	0	300	FALSE	FALSE
301_rev	0	5	0	0	5	0	3	2	301	FALSE	FALSE
302_rev	3	1	1	1	7	4	2	7	302	FALSE	TRUE
303_rev	6	5	0	0	4	3	2	2	303	FALSE	FALSE
304_rev	1	1	1	0	2	3	2	1	304	FALSE	FALSE
305_rev	0	2	0	0	1	0	0	1	305	FALSE	TRUE
306_rev	0	0	0	0	0	0	0	0	306	FALSE	FALSE
307_rev	0	0	0	0	0	0	0	0	307	FALSE	FALSE
308_rev	1	2	1	1	1	0	0	0	308	FALSE	TRUE
309_rev	0	0	0	0	0	0	0	0	309	FALSE	FALSE
310_rev	1	1	0	1	1	2	2	1	310	FALSE	FALSE
311_rev	0	0	0	0	0	0	0	0	311	FALSE	TRUE
312_rev	3	7	0	0	3	3	3	5	312	FALSE	FALSE
313_rev	6	3	1	0	4	1	3	2	313	FALSE	FALSE
314_rev	1	1	1	0	3	6	2	5	314	FALSE	TRUE
315_rev	0	1	0	0	0	0	0	0	315	FALSE	FALSE
316_rev	9	8	0	1	5	6	7	9	316	FALSE	FALSE
317_rev	7	8	5	0	11	11	8	11	317	FALSE	TRUE
318_rev	0	0	0	0	0	0	2	1	318	FALSE	FALSE
319_rev	1	0	0	0	2	1	0	2	319	FALSE	FALSE
320_rev	1	3	4	0	2	3	1	0	320	FALSE	TRUE
321_rev	0	0	0	0	0	0	0	0	321	FALSE	FALSE
322_rev	0	0	0	0	0	0	0	0	322	FALSE	FALSE
323_rev	0	0	0	0	0	0	0	0	323	FALSE	TRUE
324_rev	0	0	0	0	0	0	0	0	324	FALSE	FALSE
325_rev	0	0	0	0	0	0	0	0	325	FALSE	FALSE
326_rev	0	0	0	0	0	0	0	0	326	FALSE	TRUE
327_rev	0	3	1	1	3	6	2	3	327	FALSE	FALSE
328_rev	0	0	0	0	0	0	0	0	328	FALSE	FALSE
329_rev	8	11	3	1	19	12	12	14	329	FALSE	TRUE
330_rev	1	0	0	0	0	0	0	0	330	FALSE	FALSE
331_rev	3	3	0	0	3	0	1	0	331	FALSE	FALSE
332_rev	3	5	1	2	6	5	9	5	332	FALSE	TRUE
333_rev	1	3	0	1	0	0	0	0	333	FALSE	FALSE
334_rev	0	0	0	0	0	0	0	0	334	FALSE	FALSE
335_rev	1	0	0	0	1	2	1	0	335	FALSE	TRUE
336_rev	0	0	0	0	0	0	0	0	336	FALSE	FALSE
337_rev	0	0	0	0	0	0	0	0	337	FALSE	FALSE
338_rev	0	0	0	0	0	0	0	0	338	FALSE	TRUE
339_rev	3	2	1	0	1	0	1	0	339	FALSE	FALSE
340_rev	5	3	1	3	1	3	3	2	340	FALSE	FALSE
341_rev	3	6	1	1	2	1	1	2	341	FALSE	TRUE
342_rev	1	1	1	1	1	0	1	3	342	FALSE	FALSE
343_rev	1	0	0	0	0	0	0	0	343	FALSE	FALSE
344_rev	1	0	0	0	0	1	0	0	344	FALSE	TRUE
345_rev	7	2	0	0	9	7	4	6	345	FALSE	FALSE
346_rev	0	0	0	0	0	0	0	0	346	FALSE	FALSE
347_rev	0	0	0	0	0	0	0	0	347	FALSE	TRUE
348_rev	1	0	0	0	0	0	0	0	348	FALSE	FALSE
349_rev	0	0	0	0	0	0	0	0	349	FALSE	FALSE
350_rev	0	0	0	0	0	0	0	0	350	FALSE	TRUE
351_rev	0	0	0	0	0	0	0	1	351	FALSE	FALSE
352_rev	0	0	2	0	0	0	0	0	352	FALSE	FALSE
353_rev	0	0	1	0	1	0	0	0	353	FALSE	TRUE
354_rev	0	0	0	0	0	0	0	0	354	FALSE	FALSE
355_rev	0	2	0	1	0	0	0	1	355	FALSE	FALSE
356_rev	1	0	0	0	0	0	0	0	356	FALSE	TRUE
357_rev	1	0	0	1	0	1	0	1	357	FALSE	FALSE
358_rev	0	0	0	0	1	0	0	0	358	FALSE	FALSE
359_rev	2	1	0	0	2	1	1	1	359	FALSE	TRUE
360_rev	16	20	7	5	15	19	10	17	360	FALSE	FALSE
361_rev	10	12	3	1	5	8	5	6	361	FALSE	FALSE
362_rev	22	21	4	7	9	14	8	10	362	FALSE	TRUE
363_rev	0	0	0	0	0	0	0	0	363	FALSE	FALSE
364_rev	15	12	7	3	9	14	9	17	364	FALSE	FALSE
365_rev	7	7	0	0	13	8	4	2	365	FALSE	TRUE
366_rev	0	0	0	0	0	0	0	0	366	FALSE	FALSE
367_rev	0	0	0	0	0	0	0	0	367	FALSE	FALSE
368_rev	0	0	0	1	0	0	0	0	368	FALSE	TRUE
369_rev	3	1	0	0	0	2	0	2	369	FALSE	FALSE
370_rev	0	2	1	1	1	0	4	1	370	FALSE	FALSE
371_rev	0	0	0	0	1	0	0	0	371	FALSE	TRUE
372_rev	2	3	1	1	0	0	0	0	372	FALSE	FALSE
373_rev	0	0	0	0	0	0	1	0	373	FALSE	FALSE
374_rev	2	0	1	0	0	0	1	0	374	FALSE	TRUE
375_rev	3	0	0	0	3	0	1	0	375	FALSE	FALSE
376_rev	0	0	0	0	0	0	0	0	376	FALSE	FALSE
377_rev	0	0	0	0	0	0	0	0	377	FALSE	TRUE
378_rev	1	1	0	1	0	1	1	1	378	FALSE	FALSE
379_rev	2	1	0	0	1	3	2	2	379	FALSE	FALSE
380_rev	10	18	6	5	15	10	9	19	380	FALSE	TRUE
381_rev	11	4	1	1	3	1	4	3	381	FALSE	FALSE
382_rev	0	0	0	0	1	3	6	3	382	FALSE	FALSE
383_rev	2	6	0	1	0	9	0	3	383	FALSE	TRUE
384_rev	4	5	1	1	1	3	1	6	384	FALSE	FALSE
385_rev	37	29	15	9	39	39	30	33	385	FALSE	FALSE
386_rev	6	0	0	0	0	1	5	1	386	FALSE	TRUE
387_rev	0	0	0	0	0	1	1	0	387	FALSE	FALSE
388_rev	5	1	0	3	5	3	5	2	388	FALSE	FALSE
389_rev	3	1	0	0	0	0	1	1	389	FALSE	TRUE
390_rev	0	0	0	0	1	1	1	0	390	FALSE	FALSE
391_rev	2	5	0	1	2	0	0	0	391	FALSE	FALSE
392_rev	0	0	0	0	0	0	0	0	392	FALSE	TRUE
393_rev	11	7	4	1	10	4	7	6	393	FALSE	FALSE
394_rev	13	12	7	7	14	15	13	14	394	FALSE	FALSE
395_rev	2	0	0	0	1	0	0	0	395	FALSE	TRUE
396_rev	21	21	6	7	18	9	20	10	396	FALSE	FALSE
397_rev	1	1	0	0	0	0	0	0	397	FALSE	FALSE
398_rev	0	0	0	0	0	0	1	1	398	FALSE	TRUE
399_rev	1	1	1	0	0	0	0	0	399	FALSE	FALSE
400_rev	0	0	0	0	0	0	0	0	400	FALSE	FALSE
401_rev	0	0	0	0	0	0	0	1	401	FALSE	TRUE
402_rev	0	0	0	0	1	0	0	0	402	FALSE	FALSE
403_rev	0	0	0	0	0	0	0	0	403	FALSE	FALSE
404_rev	0	0	0	0	0	0	0	0	404	FALSE	TRUE
405_rev	1	3	0	0	1	1	0	0	405	FALSE	FALSE
406_rev	1	0	0	0	2	0	5	2	406	FALSE	FALSE
407_rev	1	2	0	1	2	4	1	1	407	FALSE	TRUE
408_rev	0	0	1	0	0	0	0	0	408	FALSE	FALSE
409_rev	1	0	0	0	0	0	1	2	409	FALSE	FALSE
410_rev	0	0	0	1	1	2	0	0	410	FALSE	TRUE
411_rev	1	0	0	1	0	0	1	3	411	FALSE	FALSE
412_rev	0	0	0	0	0	0	0	0	412	FALSE	FALSE
413_rev	0	0	0	0	0	0	0	0	413	FALSE	TRUE
414_rev	0	0	0	0	0	0	0	0	414	FALSE	FALSE
415_rev	0	0	0	0	0	0	0	0	415	FALSE	FALSE
416_rev	0	0	0	0	0	0	0	0	416	FALSE	TRUE
417_rev	1	0	0	0	0	0	0	0	417	FALSE	FALSE
418_rev	4	1	1	0	2	3	0	2	418	FALSE	FALSE
419_rev	4	6	0	0	3	3	3	3	419	FALSE	TRUE
420_rev	4	4	1	5	10	11	11	8	420	FALSE	FALSE
421_rev	0	0	0	0	0	1	0	0	421	FALSE	FALSE
422_rev	0	0	0	0	0	0	0	0	422	FALSE	TRUE
423_rev	0	1	0	0	0	0	0	1	423	FALSE	FALSE
424_rev	0	0	0	0	0	0	0	0	424	FALSE	FALSE
425_rev	0	0	0	1	0	0	0	0	425	FALSE	TRUE
426_rev	0	0	1	0	0	1	0	0	426	FALSE	FALSE
427_rev	0	1	0	0	1	0	0	0	427	FALSE	FALSE
428_rev	2	2	3	0	7	4	3	7	428	FALSE	TRUE
429_rev	6	6	0	2	4	0	1	3	429	FALSE	FALSE
430_rev	0	0	0	0	1	0	0	0	430	FALSE	FALSE
431_rev	0	1	0	0	0	0	0	0	431	FALSE	TRUE
432_rev	0	0	0	0	0	0	0	0	432	FALSE	FALSE
433_rev	2	4	3	3	1	0	7	2	433	FALSE	FALSE
434_rev	3	0	0	1	0	0	0	0	434	FALSE	TRUE
435_rev	0	0	0	0	0	0	0	0	435	FALSE	FALSE
436_rev	4	4	5	4	1	3	8	5	436	FALSE	FALSE
437_rev	7	1	3	0	4	2	0	7	437	FALSE	TRUE
438_rev	0	0	0	0	2	0	0	0	438	FALSE	FALSE
439_rev	0	0	0	0	0	1	0	0	439	FALSE	FALSE
440_rev	0	0	0	0	0	0	0	0	440	FALSE	TRUE
441_rev	0	0	0	0	0	0	0	0	441	FALSE	FALSE
442_rev	1	0	0	0	0	0	0	0	442	FALSE	FALSE
443_rev	0	0	0	0	0	0	0	0	443	FALSE	TRUE
444_rev	0	0	0	0	0	0	0	0	444	FALSE	FALSE
445_rev	2	0	0	2	2	0	2	1	445	FALSE	FALSE
446_rev	1	0	0	1	0	0	0	0	446	FALSE	TRUE
447_rev	0	0	1	0	0	0	0	1	447	FALSE	FALSE
448_rev	4	2	1	1	4	4	8	4	448	FALSE	FALSE
449_rev	12	14	4	9	15	15	6	11	449	FALSE	TRUE
450_rev	0	0	0	1	0	0	3	3	450	FALSE	FALSE
451_rev	0	0	0	0	0	0	0	0	451	FALSE	FALSE
452_rev	0	0	0	0	0	0	0	0	452	FALSE	TRUE
453_rev	0	0	0	0	0	0	0	0	453	FALSE	FALSE
454_rev	2	3	0	0	1	1	0	1	454	FALSE	FALSE
455_rev	1	0	0	0	0	0	0	0	455	FALSE	TRUE
456_rev	0	0	0	0	0	0	0	0	456	FALSE	FALSE
457_rev	0	0	0	0	0	0	0	0	457	FALSE	FALSE
458_rev	1	2	0	0	4	4	1	0	458	FALSE	TRUE
459_rev	3	4	0	0	1	0	1	1	459	FALSE	FALSE
460_rev	0	0	1	0	1	0	0	1	460	FALSE	FALSE
461_rev	0	0	0	0	0	0	0	0	461	FALSE	TRUE
462_rev	0	0	0	0	0	0	0	0	462	FALSE	FALSE
463_rev	0	0	0	0	0	0	0	0	463	FALSE	FALSE
464_rev	0	2	0	1	2	1	2	0	464	FALSE	TRUE
465_rev	0	0	0	0	0	0	0	0	465	FALSE	FALSE
466_rev	0	0	0	0	0	0	0	0	466	FALSE	FALSE
467_rev	0	1	0	0	0	0	0	1	467	FALSE	TRUE
468_rev	0	0	0	0	2	2	1	0	468	FALSE	FALSE
469_rev	1	2	0	0	0	2	1	2	469	FALSE	FALSE
470_rev	0	0	0	0	0	0	0	0	470	FALSE	TRUE
471_rev	0	0	0	0	0	0	0	0	471	FALSE	FALSE
472_rev	0	0	0	0	0	1	0	0	472	FALSE	FALSE
473_rev	0	0	0	0	0	0	0	0	473	FALSE	TRUE
474_rev	0	0	0	0	0	0	0	0	474	FALSE	FALSE
475_rev	0	0	0	0	0	0	0	0	475	FALSE	FALSE
476_rev	0	0	0	0	0	0	0	0	476	FALSE	TRUE
477_rev	0	0	0	0	0	0	0	0	477	FALSE	FALSE
478_rev	0	0	0	0	0	0	0	0	478	FALSE	FALSE
479_rev	0	0	0	0	0	0	0	0	479	FALSE	TRUE
480_rev	0	0	0	0	0	0	0	0	480	FALSE	FALSE
481_rev	6	3	1	1	7	11	3	5	481	FALSE	FALSE
482_rev	23	28	8	15	25	21	29	17	482	FALSE	TRUE
483_rev	3	3	2	0	5	5	3	3	483	FALSE	FALSE
484_rev	3	5	2	0	3	6	1	6	484	FALSE	FALSE
485_rev	2	0	1	0	5	2	3	3	485	FALSE	TRUE
486_rev	0	2	0	0	0	0	1	0	486	FALSE	FALSE
487_rev	0	0	0	0	0	0	0	0	487	FALSE	FALSE
488_rev	0	0	0	0	0	1	0	0	488	FALSE	TRUE
489_rev	0	0	0	0	0	0	1	0	489	FALSE	FALSE
490_rev	0	1	0	1	1	1	1	2	490	FALSE	FALSE
491_rev	1	1	0	0	1	0	1	0	491	FALSE	TRUE
492_rev	2	1	0	1	3	3	0	0	492	FALSE	FALSE
493_rev	2	1	0	1	0	0	0	0	493	FALSE	FALSE
494_rev	0	0	0	0	0	0	0	0	494	FALSE	TRUE
495_rev	0	0	0	0	0	0	0	0	495	FALSE	FALSE
496_rev	0	0	0	0	0	0	0	0	496	FALSE	FALSE
497_rev	1	1	1	0	1	1	0	0	497	FALSE	TRUE
498_rev	0	0	0	0	0	0	0	0	498	FALSE	FALSE
499_rev	0	0	0	0	0	0	0	0	499	FALSE	FALSE
500_rev	0	0	0	0	0	0	1	0	500	FALSE	TRUE
501_rev	0	0	0	0	0	0	1	0	501	FALSE	FALSE
502_rev	0	4	1	2	2	3	2	3	502	FALSE	FALSE
503_rev	0	2	0	0	1	0	1	0	503	FALSE	TRUE
504_rev	0	0	0	0	0	0	0	0	504	FALSE	FALSE
505_rev	0	0	0	0	0	0	0	0	505	FALSE	FALSE
506_rev	0	0	0	0	0	0	0	0	506	FALSE	TRUE
507_rev	0	0	0	0	0	0	0	0	507	FALSE	FALSE
508_rev	0	0	0	0	0	0	0	0	508	FALSE	FALSE
509_rev	0	0	0	0	0	0	0	0	509	FALSE	TRUE
510_rev	0	0	0	0	0	0	0	0	510	FALSE	FALSE
511_rev	2	0	1	0	0	0	0	0	511	FALSE	FALSE
512_rev	1	1	1	0	0	0	0	1	512	FALSE	TRUE
513_rev	1	0	0	2	4	5	4	3	513	FALSE	FALSE
514_rev	0	1	0	0	0	0	0	0	514	FALSE	FALSE
515_rev	0	0	0	0	0	0	0	0	515	FALSE	TRUE
516_rev	0	0	0	0	0	0	2	1	516	FALSE	FALSE
517_rev	0	0	0	0	0	0	0	0	517	FALSE	FALSE
518_rev	0	0	0	0	0	1	0	0	518	FALSE	TRUE
519_rev	0	0	0	0	0	0	0	0	519	FALSE	FALSE
520_rev	0	0	0	0	0	0	0	0	520	FALSE	FALSE
521_rev	0	0	0	0	0	0	0	0	521	FALSE	TRUE
522_rev	2	0	0	0	1	1	0	1	522	FALSE	FALSE
523_rev	0	1	0	0	0	0	0	2	523	FALSE	FALSE
524_rev	0	0	0	0	0	0	0	0	524	FALSE	TRUE
525_rev	4	2	1	3	4	4	4	5	525	FALSE	FALSE
526_rev	73	75	19	25	75	98	80	84	526	FALSE	FALSE
527_rev	40	36	17	14	48	29	36	47	527	FALSE	TRUE
528_rev	8	7	2	4	5	8	8	2	528	FALSE	FALSE
529_rev	0	0	0	0	0	1	1	1	529	FALSE	FALSE
530_rev	0	0	0	0	0	0	0	0	530	FALSE	TRUE
531_rev	1	0	0	0	0	0	0	1	531	FALSE	FALSE
532_rev	0	0	0	0	0	0	0	0	532	FALSE	FALSE
533_rev	0	0	0	0	0	0	0	0	533	FALSE	TRUE
534_rev	0	0	0	0	0	0	0	0	534	FALSE	FALSE
535_rev	0	0	0	0	0	0	0	0	535	FALSE	FALSE
536_rev	0	1	0	0	0	0	0	0	536	FALSE	TRUE
537_rev	1	1	0	0	1	1	0	2	537	FALSE	FALSE
538_rev	1	1	0	2	0	0	1	1	538	FALSE	FALSE
539_rev	2	3	0	1	1	2	0	1	539	FALSE	TRUE
540_rev	1	2	1	1	2	1	2	2	540	FALSE	FALSE
541_rev	1	0	0	0	2	1	1	0	541	FALSE	FALSE
542_rev	2	4	0	0	0	2	1	1	542	FALSE	TRUE
543_rev	1	0	0	0	1	0	0	0	543	FALSE	FALSE
544_rev	0	0	0	0	0	0	0	0	544	FALSE	FALSE
545_rev	0	0	0	0	0	0	0	0	545	FALSE	TRUE
546_rev	5	5	1	1	4	4	4	5	546	FALSE	FALSE
547_rev	16	13	7	10	22	27	27	32	547	FALSE	FALSE
548_rev	15	19	3	7	13	17	11	19	548	FALSE	TRUE
549_rev	1	1	0	0	0	0	0	0	549	FALSE	FALSE
550_rev	0	0	0	0	0	0	0	0	550	FALSE	FALSE
551_rev	0	1	0	0	0	0	0	2	551	FALSE	TRUE
552_rev	0	0	0	0	0	0	0	0	552	FALSE	FALSE
553_rev	1	2	1	0	0	0	1	1	553	FALSE	FALSE
554_rev	0	0	0	0	0	0	0	0	554	FALSE	TRUE
555_rev	0	1	1	0	0	1	1	0	555	FALSE	FALSE
556_rev	0	0	0	0	0	0	0	0	556	FALSE	FALSE
557_rev	0	0	0	0	0	0	0	1	557	FALSE	TRUE
558_rev	0	1	0	0	2	0	1	0	558	FALSE	FALSE
559_rev	2	0	1	1	0	3	1	0	559	FALSE	FALSE
560_rev	9	7	2	1	8	13	10	11	560	FALSE	TRUE
561_rev	5	6	4	3	1	3	0	0	561	FALSE	FALSE
562_rev	0	1	0	1	4	2	1	1	562	FALSE	FALSE
563_rev	7	14	9	3	7	13	11	10	563	FALSE	TRUE
564_rev	0	0	0	0	0	0	0	0	564	FALSE	FALSE
565_rev	0	1	0	0	1	0	1	2	565	FALSE	FALSE
566_rev	1	2	0	0	0	0	1	0	566	FALSE	TRUE
567_rev	0	0	0	0	0	0	0	0	567	FALSE	FALSE
568_rev	9	7	4	4	13	13	13	20	568	FALSE	FALSE
569_rev	6	5	3	2	9	4	8	3	569	FALSE	TRUE
570_rev	5	4	3	4	2	9	5	2	570	FALSE	FALSE
571_rev	4	3	1	3	8	4	3	10	571	FALSE	FALSE
572_rev	1	1	2	1	3	3	9	4	572	FALSE	TRUE
573_rev	2	1	0	0	2	2	1	2	573	FALSE	FALSE
574_rev	1	1	0	0	0	1	1	3	574	FALSE	FALSE
575_rev	0	0	0	0	0	0	0	0	575	FALSE	TRUE
576_rev	0	0	0	0	0	0	0	0	576	FALSE	FALSE
577_rev	4	6	2	0	4	2	4	1	577	FALSE	FALSE
578_rev	0	0	0	0	0	0	0	0	578	FALSE	TRUE
579_rev	0	1	0	0	2	1	1	4	579	FALSE	FALSE
580_rev	0	0	0	0	0	0	0	0	580	FALSE	FALSE
581_rev	1	3	0	0	2	4	1	1	581	FALSE	TRUE
582_rev	28	34	8	8	30	40	42	37	582	FALSE	FALSE
583_rev	1	3	1	0	2	1	2	1	583	FALSE	FALSE
584_rev	1	1	1	0	1	1	0	1	584	FALSE	TRUE
585_rev	1	0	0	1	2	0	0	1	585	FALSE	FALSE
586_rev	0	0	0	0	1	0	1	0	586	FALSE	FALSE
587_rev	1	0	0	0	0	0	1	0	587	FALSE	TRUE
588_rev	0	0	0	0	0	0	0	0	588	FALSE	FALSE
589_rev	0	0	0	0	0	0	0	0	589	FALSE	FALSE
590_rev	0	0	0	0	0	0	0	0	590	FALSE	TRUE
591_rev	0	0	0	0	0	0	1	0	591	FALSE	FALSE
592_rev	6	11	6	5	2	8	13	8	592	FALSE	FALSE
593_rev	21	30	6	8	13	17	16	11	593	FALSE	TRUE
594_rev	4	4	1	1	4	9	4	6	594	FALSE	FALSE
595_rev	0	0	0	0	0	0	0	0	595	FALSE	FALSE
596_rev	0	0	0	0	0	0	1	1	596	FALSE	TRUE
597_rev	1	2	0	0	2	2	0	2	597	FALSE	FALSE
598_rev	0	0	0	0	1	1	1	0	598	FALSE	FALSE
599_rev	0	0	0	0	0	1	1	0	599	FALSE	TRUE
600_rev	0	0	0	0	0	0	0	0	600	FALSE	FALSE
601_rev	0	0	0	0	1	0	0	0	601	FALSE	FALSE
602_rev	1	1	1	1	1	2	2	3	602	FALSE	TRUE
603_rev	1	1	0	1	0	0	2	0	603	FALSE	FALSE
604_rev	0	0	0	0	0	0	0	0	604	FALSE	FALSE
605_rev	0	0	0	0	0	0	1	0	605	FALSE	TRUE
606_rev	1	1	0	0	0	0	0	0	606	FALSE	FALSE
607_rev	0	1	0	0	0	0	0	0	607	FALSE	FALSE
608_rev	2	3	0	1	1	1	0	1	608	FALSE	TRUE
609_rev	3	6	1	3	1	6	1	3	609	FALSE	FALSE
610_rev	1	1	0	0	0	0	0	0	610	FALSE	FALSE
611_rev	0	1	0	1	3	7	4	2	611	FALSE	TRUE
612_rev	2	2	0	0	3	3	3	4	612	FALSE	FALSE
613_rev	1	0	0	0	1	0	0	0	613	FALSE	FALSE
614_rev	0	0	0	0	2	1	1	0	614	FALSE	TRUE
615_rev	0	0	0	0	0	0	0	0	615	FALSE	FALSE
616_rev	1	1	1	1	4	1	1	2	616	FALSE	FALSE
617_rev	0	1	0	0	0	0	0	2	617	FALSE	TRUE
618_rev	0	0	0	0	0	0	0	0	618	FALSE	FALSE
619_rev	0	0	0	0	0	0	0	0	619	FALSE	FALSE
620_rev	0	0	0	0	0	0	1	0	620	FALSE	TRUE
621_rev	5	3	2	1	1	1	1	1	621	FALSE	FALSE
622_rev	9	11	1	2	5	6	6	8	622	FALSE	FALSE
623_rev	4	2	1	3	1	6	3	6	623	FALSE	TRUE
624_rev	0	0	0	0	0	0	0	0	624	FALSE	FALSE
625_rev	0	0	0	0	0	0	1	0	625	FALSE	FALSE
626_rev	1	0	0	0	0	0	0	0	626	FALSE	TRUE
627_rev	1	1	1	0	1	0	0	1	627	FALSE	FALSE
628_rev	1	0	1	0	0	1	1	1	628	FALSE	FALSE
629_rev	0	0	0	0	1	0	0	0	629	FALSE	TRUE
630_rev	0	0	0	0	0	0	0	0	630	FALSE	FALSE
631_rev	0	0	0	0	0	0	0	0	631	FALSE	FALSE
632_rev	0	0	0	0	0	0	0	0	632	FALSE	TRUE
633_rev	0	0	0	0	0	2	1	2	633	FALSE	FALSE
634_rev	1	1	1	0	0	0	1	1	634	FALSE	FALSE
635_rev	0	0	0	0	0	0	0	0	635	FALSE	TRUE
636_rev	3	3	1	3	0	0	0	0	636	FALSE	FALSE
637_rev	12	12	0	1	11	11	15	6	637	FALSE	FALSE
638_rev	33	38	16	16	54	44	46	33	638	FALSE	TRUE
639_rev	5	7	1	1	3	2	10	4	639	FALSE	FALSE
640_rev	0	0	0	0	0	0	1	1	640	FALSE	FALSE
641_rev	0	0	0	0	0	0	0	0	641	FALSE	TRUE
642_rev	0	0	0	0	0	0	0	0	642	FALSE	FALSE
643_rev	0	0	0	0	0	0	0	0	643	FALSE	FALSE
644_rev	0	0	0	0	0	0	0	0	644	FALSE	TRUE
645_rev	0	1	0	0	0	0	0	0	645	FALSE	FALSE
646_rev	0	0	0	0	0	0	0	0	646	FALSE	FALSE
647_rev	2	3	2	2	2	2	5	0	647	FALSE	TRUE
648_rev	5	3	0	0	2	3	2	2	648	FALSE	FALSE
649_rev	2	1	0	1	0	0	0	0	649	FALSE	FALSE
650_rev	4	4	3	0	2	5	3	3	650	FALSE	TRUE
651_rev	0	0	0	0	0	0	0	0	651	FALSE	FALSE
652_rev	1	0	0	0	1	1	0	0	652	FALSE	FALSE
653_rev	7	7	1	3	3	4	12	3	653	FALSE	TRUE
654_rev	17	20	12	6	10	10	9	15	654	FALSE	FALSE
655_rev	27	30	12	13	30	37	34	31	655	FALSE	FALSE
656_rev	10	12	1	4	14	5	12	14	656	FALSE	TRUE
657_rev	0	1	0	1	0	0	1	0	657	FALSE	FALSE
658_rev	1	1	0	1	0	3	0	1	658	FALSE	FALSE
659_rev	0	0	0	0	0	0	0	0	659	FALSE	TRUE
660_rev	0	0	0	0	0	0	0	0	660	FALSE	FALSE
661_rev	0	0	0	0	0	0	0	0	661	FALSE	FALSE
662_rev	1	2	1	0	4	0	1	4	662	FALSE	TRUE
663_rev	1	1	1	0	1	1	0	0	663	FALSE	FALSE
664_rev	2	3	0	1	1	2	3	2	664	FALSE	FALSE
665_rev	16	14	1	0	8	4	4	9	665	FALSE	TRUE
666_rev	2	2	0	1	3	3	3	2	666	FALSE	FALSE
667_rev	0	1	0	0	0	2	2	0	667	FALSE	FALSE
668_rev	36	38	14	9	39	37	39	25	668	FALSE	TRUE
669_rev	0	0	0	1	0	0	0	0	669	FALSE	FALSE
670_rev	1	3	2	0	1	0	3	0	670	FALSE	FALSE
671_rev	0	0	0	0	0	0	0	0	671	FALSE	TRUE
672_rev	0	0	0	0	0	0	1	0	672	FALSE	FALSE
673_rev	3	5	1	1	3	4	2	5	673	FALSE	FALSE
674_rev	0	1	0	0	0	0	0	0	674	FALSE	TRUE
675_rev	0	0	0	0	0	0	0	0	675	FALSE	FALSE
676_rev	2	0	0	0	0	2	0	0	676	FALSE	FALSE
677_rev	1	1	1	0	1	1	0	1	677	FALSE	TRUE
678_rev	17	26	10	4	25	31	14	15	678	FALSE	FALSE
679_rev	25	19	3	4	25	17	20	21	679	FALSE	FALSE
680_rev	6	8	0	3	8	10	4	11	680	FALSE	TRUE
681_rev	5	22	3	4	10	5	14	16	681	FALSE	FALSE
682_rev	5	5	1	0	3	5	5	7	682	FALSE	FALSE
683_rev	2	0	0	0	1	1	1	1	683	FALSE	TRUE
684_rev	4	0	1	0	2	1	0	7	684	FALSE	FALSE
685_rev	0	1	0	0	1	0	0	0	685	FALSE	FALSE
686_rev	0	0	0	0	0	0	0	0	686	FALSE	TRUE
687_rev	2	3	0	2	4	3	4	4	687	FALSE	FALSE
688_rev	1	0	0	0	0	0	0	0	688	FALSE	FALSE
689_rev	1	0	0	0	1	0	1	0	689	FALSE	TRUE
690_rev	0	0	0	0	0	0	0	0	690	FALSE	FALSE
691_rev	0	0	0	0	0	0	0	0	691	FALSE	FALSE
692_rev	0	0	0	0	4	7	0	3	692	FALSE	TRUE
693_rev	0	0	0	0	0	2	0	0	693	FALSE	FALSE
694_rev	1	4	1	0	2	0	1	3	694	FALSE	FALSE
695_rev	0	3	0	0	0	0	0	0	695	FALSE	TRUE
696_rev	1	4	1	0	1	1	1	2	696	FALSE	FALSE
697_rev	7	13	2	3	12	16	7	11	697	FALSE	FALSE
698_rev	3	1	0	0	2	0	0	0	698	FALSE	TRUE
699_rev	3	5	0	2	3	3	3	3	699	FALSE	FALSE
700_rev	11	10	6	3	16	13	15	14	700	FALSE	FALSE
701_rev	0	2	0	0	0	0	0	0	701	FALSE	TRUE
702_rev	1	0	0	0	5	3	2	4	702	FALSE	FALSE
703_rev	0	0	1	0	0	1	1	1	703	FALSE	FALSE
704_rev	0	1	0	0	3	1	0	2	704	FALSE	TRUE
705_rev	2	3	0	1	2	1	3	0	705	FALSE	FALSE
706_rev	0	0	0	0	0	1	1	0	706	FALSE	FALSE
707_rev	2	7	1	1	3	2	0	0	707	FALSE	TRUE
708_rev	5	3	0	3	5	14	3	7	708	FALSE	FALSE
709_rev	0	1	1	0	0	0	0	0	709	FALSE	FALSE
710_rev	4	3	1	2	8	11	1	9	710	FALSE	TRUE
711_rev	5	10	0	3	7	9	4	3	711	FALSE	FALSE
712_rev	14	21	7	3	16	17	14	15	712	FALSE	FALSE
713_rev	106	114	33	36	121	112	102	115	713	FALSE	TRUE
714_rev	8	5	1	5	5	8	5	5	714	FALSE	FALSE
715_rev	0	0	0	0	0	0	1	0	715	FALSE	FALSE
716_rev	0	0	0	0	0	0	1	0	716	FALSE	TRUE
717_rev	0	0	0	0	0	0	0	0	717	FALSE	FALSE
718_rev	0	0	0	0	0	0	0	1	718	FALSE	FALSE
719_rev	1	2	0	0	4	1	2	2	719	FALSE	TRUE
720_rev	0	1	0	0	0	2	1	1	720	FALSE	FALSE
721_rev	4	4	0	3	6	6	2	2	721	FALSE	FALSE
722_rev	38	44	22	23	42	59	37	48	722	FALSE	TRUE
723_rev	8	9	4	3	1	5	6	8	723	FALSE	FALSE
724_rev	6	6	2	4	1	1	6	3	724	FALSE	FALSE
725_rev	0	1	0	0	0	0	0	0	725	FALSE	TRUE
726_rev	4	2	2	2	0	0	0	0	726	FALSE	FALSE
727_rev	0	0	0	0	0	0	0	0	727	FALSE	FALSE
728_rev	0	0	0	0	0	0	0	0	728	FALSE	TRUE
729_rev	0	0	0	0	0	0	0	0	729	FALSE	FALSE
730_rev	6	7	3	7	7	8	8	8	730	FALSE	FALSE
731_rev	9	7	9	7	3	4	2	3	731	FALSE	TRUE
732_rev	0	0	0	0	0	0	0	2	732	FALSE	FALSE
733_rev	7	4	2	3	1	6	3	6	733	FALSE	FALSE
734_rev	1	1	0	1	2	3	1	3	734	FALSE	TRUE
735_rev	7	2	3	1	3	6	0	4	735	FALSE	FALSE
736_rev	9	4	1	2	6	4	11	4	736	FALSE	FALSE
737_rev	3	2	0	1	0	0	0	0	737	FALSE	TRUE
738_rev	8	5	2	3	3	3	4	2	738	FALSE	FALSE
739_rev	16	14	2	2	11	11	20	13	739	FALSE	FALSE
740_rev	5	4	0	0	4	4	0	0	740	FALSE	TRUE
741_rev	0	0	0	0	0	0	0	0	741	FALSE	FALSE
742_rev	0	0	0	0	1	0	0	0	742	FALSE	FALSE
743_rev	0	0	0	0	0	3	0	1	743	FALSE	TRUE
744_rev	0	0	0	0	0	0	0	0	744	FALSE	FALSE
745_rev	4	10	2	1	4	8	6	0	745	FALSE	FALSE
746_rev	0	0	0	0	0	0	1	0	746	FALSE	TRUE
747_rev	3	7	2	0	2	2	2	0	747	FALSE	FALSE
748_rev	13	7	0	3	5	1	5	2	748	FALSE	FALSE
749_rev	0	0	0	0	0	0	0	0	749	FALSE	TRUE
750_rev	5	2	0	0	11	11	6	3	750	FALSE	FALSE
751_rev	7	15	3	3	3	8	2	4	751	FALSE	FALSE
752_rev	5	1	2	2	5	4	8	8	752	FALSE	TRUE
753_rev	7	16	7	5	8	9	13	10	753	FALSE	FALSE
754_rev	0	1	0	1	0	1	0	0	754	FALSE	FALSE
755_rev	2	2	1	0	1	0	2	2	755	FALSE	TRUE
756_rev	15	13	2	2	5	10	10	12	756	FALSE	FALSE
757_rev	0	0	0	0	0	0	0	0	757	FALSE	FALSE
758_rev	1	2	0	0	1	3	1	4	758	FALSE	TRUE
759_rev	1	2	3	0	2	1	0	2	759	FALSE	FALSE
760_rev	3	2	1	0	1	0	3	5	760	FALSE	FALSE
761_rev	2	2	1	0	8	5	3	4	761	FALSE	TRUE
[truncated: 479 more rows]

## Sheet: TMBP_r2_counts
insertion_site_name	TMBP-cpGFP_post-sort2_Lib1_run1_matched_3p	TMBP-cpGFP_post-sort2_Lib1_run1_matched_5p	TMBP-cpGFP_post-sort2_Lib1_run2_matched_3p	TMBP-cpGFP_post-sort2_Lib1_run2_matched_5p	TMBP-cpGFP_post-sort2_Lib2_run1_matched_3p	TMBP-cpGFP_post-sort2_Lib2_run1_matched_5p	TMBP-cpGFP_post-sort2_Lib2_run2_matched_3p	TMBP-cpGFP_post-sort2_Lib2_run2_matched_5p	insertion_site	forward_insertion	in_frame	amino_acid
2_fwd	0	0	0	0	0	0	0	0	2	TRUE	TRUE
3_fwd	0	0	0	0	0	0	2	0	3	TRUE	FALSE
4_fwd	0	0	0	0	0	0	0	0	4	TRUE	FALSE
5_fwd	5	1	3	0	1	1	0	1	5	TRUE	TRUE
6_fwd	0	0	1	0	0	0	0	0	6	TRUE	FALSE
7_fwd	0	0	0	0	0	0	0	0	7	TRUE	FALSE
8_fwd	3	0	3	0	1	2	7	0	8	TRUE	TRUE	1
9_fwd	0	0	0	0	0	0	0	0	9	TRUE	FALSE
10_fwd	0	0	0	0	0	0	0	0	10	TRUE	FALSE
11_fwd	0	0	0	0	0	0	0	0	11	TRUE	TRUE	2
12_fwd	0	0	0	0	0	0	0	0	12	TRUE	FALSE
13_fwd	0	0	0	0	0	0	0	0	13	TRUE	FALSE
14_fwd	107	39	97	29	38	18	49	22	14	TRUE	TRUE	3
15_fwd	1	0	1	0	1	0	2	1	15	TRUE	FALSE
16_fwd	0	0	0	0	0	0	0	0	16	TRUE	FALSE
17_fwd	14	5	11	4	7	7	9	5	17	TRUE	TRUE	4
18_fwd	0	0	1	0	0	0	0	0	18	TRUE	FALSE
19_fwd	0	0	0	0	0	1	0	0	19	TRUE	FALSE
20_fwd	10	4	13	4	10	5	14	7	20	TRUE	TRUE	5
21_fwd	1	0	2	4	2	1	2	1	21	TRUE	FALSE
22_fwd	0	0	0	0	0	0	0	0	22	TRUE	FALSE
23_fwd	7	3	3	4	4	4	8	3	23	TRUE	TRUE	6
24_fwd	0	1	1	0	0	0	1	0	24	TRUE	FALSE
25_fwd	0	0	0	0	0	0	0	0	25	TRUE	FALSE
26_fwd	0	0	0	0	1	0	2	1	26	TRUE	TRUE	7
27_fwd	0	0	0	0	0	0	0	0	27	TRUE	FALSE
28_fwd	0	0	0	0	0	0	0	0	28	TRUE	FALSE
29_fwd	0	0	0	0	1	0	1	0	29	TRUE	TRUE	8
30_fwd	0	0	0	1	0	0	0	0	30	TRUE	FALSE
31_fwd	0	0	0	0	0	0	0	0	31	TRUE	FALSE
32_fwd	11	6	9	5	9	6	14	3	32	TRUE	TRUE	9
33_fwd	0	0	0	0	0	0	0	0	33	TRUE	FALSE
34_fwd	2	0	0	0	0	0	1	0	34	TRUE	FALSE
35_fwd	3	1	3	2	6	3	8	2	35	TRUE	TRUE	10
36_fwd	1	2	1	0	0	1	0	0	36	TRUE	FALSE
37_fwd	0	0	0	0	1	0	0	0	37	TRUE	FALSE
38_fwd	177	137	134	92	90	51	122	94	38	TRUE	TRUE	11
39_fwd	4	3	8	7	6	1	5	4	39	TRUE	FALSE
40_fwd	0	0	0	0	0	0	0	0	40	TRUE	FALSE
41_fwd	44	32	43	29	44	23	48	54	41	TRUE	TRUE	12
42_fwd	0	0	0	1	0	0	0	0	42	TRUE	FALSE
43_fwd	0	0	0	0	0	0	0	0	43	TRUE	FALSE
44_fwd	6	4	2	0	0	4	5	2	44	TRUE	TRUE	13
45_fwd	0	3	0	0	3	0	5	2	45	TRUE	FALSE
46_fwd	2	0	2	0	0	0	1	0	46	TRUE	FALSE
47_fwd	2	3	0	1	2	5	0	3	47	TRUE	TRUE	14
48_fwd	0	0	0	0	0	1	1	0	48	TRUE	FALSE
49_fwd	0	0	0	0	0	0	0	0	49	TRUE	FALSE
50_fwd	9	13	8	6	10	8	7	10	50	TRUE	TRUE	15
51_fwd	0	1	1	1	1	0	1	0	51	TRUE	FALSE
52_fwd	3	2	2	2	7	1	5	3	52	TRUE	FALSE
53_fwd	6	9	9	8	5	4	6	1	53	TRUE	TRUE	16
54_fwd	0	0	0	0	1	0	0	1	54	TRUE	FALSE
55_fwd	0	0	0	0	0	0	0	0	55	TRUE	FALSE
56_fwd	0	0	0	0	0	0	0	0	56	TRUE	TRUE	17
57_fwd	0	3	7	2	0	3	2	1	57	TRUE	FALSE
58_fwd	0	0	0	0	0	0	0	0	58	TRUE	FALSE
59_fwd	0	0	1	0	1	0	1	0	59	TRUE	TRUE	18
60_fwd	0	0	0	0	0	0	0	0	60	TRUE	FALSE
61_fwd	0	0	0	0	0	0	0	0	61	TRUE	FALSE
62_fwd	4	5	6	4	6	12	6	5	62	TRUE	TRUE	19
63_fwd	1	1	1	1	3	2	1	1	63	TRUE	FALSE
64_fwd	0	0	0	0	0	0	0	0	64	TRUE	FALSE
65_fwd	0	0	0	0	0	0	0	0	65	TRUE	TRUE	20
66_fwd	1	1	0	0	0	0	0	0	66	TRUE	FALSE
67_fwd	0	0	0	0	1	0	1	1	67	TRUE	FALSE
68_fwd	0	1	0	0	1	0	0	0	68	TRUE	TRUE	21
69_fwd	6	8	3	5	9	6	9	7	69	TRUE	FALSE
70_fwd	14	3	10	12	4	4	4	4	70	TRUE	FALSE
71_fwd	11	10	8	6	11	11	14	5	71	TRUE	TRUE	22
72_fwd	3	0	1	0	1	1	3	6	72	TRUE	FALSE
73_fwd	0	0	1	0	0	0	0	0	73	TRUE	FALSE
74_fwd	2	4	1	0	2	4	1	2	74	TRUE	TRUE	23
75_fwd	17	22	14	10	11	8	15	23	75	TRUE	FALSE
76_fwd	0	0	0	0	0	0	0	0	76	TRUE	FALSE
77_fwd	4	4	0	2	2	4	0	0	77	TRUE	TRUE	24
78_fwd	5	1	6	4	2	4	2	1	78	TRUE	FALSE
79_fwd	0	0	0	0	0	0	0	0	79	TRUE	FALSE
80_fwd	5	1	4	0	4	2	4	2	80	TRUE	TRUE	25
81_fwd	0	0	0	0	0	0	0	0	81	TRUE	FALSE
82_fwd	0	0	0	0	0	0	0	0	82	TRUE	FALSE
83_fwd	14	22	15	14	13	13	23	21	83	TRUE	TRUE	26
84_fwd	0	0	0	0	0	0	0	1	84	TRUE	FALSE
85_fwd	0	0	0	0	0	0	1	0	85	TRUE	FALSE
86_fwd	148	125	112	100	141	113	196	166	86	TRUE	TRUE	27
87_fwd	0	2	1	1	0	0	2	2	87	TRUE	FALSE
88_fwd	0	0	1	0	0	0	0	1	88	TRUE	FALSE
89_fwd	1	1	2	0	0	0	0	0	89	TRUE	TRUE	28
90_fwd	0	0	0	0	0	0	0	0	90	TRUE	FALSE
91_fwd	0	0	0	0	0	0	0	2	91	TRUE	FALSE
92_fwd	29	17	21	12	16	22	27	30	92	TRUE	TRUE	29
93_fwd	1	5	2	1	2	1	3	2	93	TRUE	FALSE
94_fwd	0	0	0	0	0	0	0	0	94	TRUE	FALSE
95_fwd	21	27	20	13	0	1	0	0	95	TRUE	TRUE	30
96_fwd	0	0	0	0	0	0	0	0	96	TRUE	FALSE
97_fwd	0	0	0	0	0	0	0	1	97	TRUE	FALSE
98_fwd	0	0	0	0	0	0	0	0	98	TRUE	TRUE	31
99_fwd	0	0	0	0	0	0	0	0	99	TRUE	FALSE
100_fwd	0	0	0	0	0	0	0	0	100	TRUE	FALSE
101_fwd	0	0	0	0	0	0	0	0	101	TRUE	TRUE	32
102_fwd	0	0	0	0	1	0	0	0	102	TRUE	FALSE
103_fwd	0	0	0	0	0	0	0	0	103	TRUE	FALSE
104_fwd	0	0	0	0	0	0	0	0	104	TRUE	TRUE	33
105_fwd	3	2	2	2	0	1	3	1	105	TRUE	FALSE
106_fwd	0	2	1	1	0	0	2	0	106	TRUE	FALSE
107_fwd	24	24	16	12	3	8	6	7	107	TRUE	TRUE	34
108_fwd	22	16	16	7	10	8	10	14	108	TRUE	FALSE
109_fwd	6	0	1	1	0	1	2	1	109	TRUE	FALSE
110_fwd	15	8	11	8	5	1	5	4	110	TRUE	TRUE	35
111_fwd	0	1	0	0	0	0	1	0	111	TRUE	FALSE
112_fwd	0	0	0	0	0	0	0	0	112	TRUE	FALSE
113_fwd	5	2	1	1	1	1	2	2	113	TRUE	TRUE	36
114_fwd	0	0	0	0	0	0	0	0	114	TRUE	FALSE
115_fwd	0	0	0	0	1	0	0	0	115	TRUE	FALSE
116_fwd	133	95	111	72	68	54	94	52	116	TRUE	TRUE	37
117_fwd	2	0	0	0	0	0	0	0	117	TRUE	FALSE
118_fwd	1	1	2	1	2	2	1	0	118	TRUE	FALSE
119_fwd	182	111	143	112	77	69	115	70	119	TRUE	TRUE	38
120_fwd	0	1	0	0	0	0	1	0	120	TRUE	FALSE
121_fwd	1	0	0	0	0	0	0	1	121	TRUE	FALSE
122_fwd	26	32	37	28	14	7	16	14	122	TRUE	TRUE	39
123_fwd	0	0	0	0	0	0	0	0	123	TRUE	FALSE
124_fwd	2	4	1	1	2	2	1	3	124	TRUE	FALSE
125_fwd	4	2	0	0	0	0	0	0	125	TRUE	TRUE	40
126_fwd	0	0	0	0	0	0	0	0	126	TRUE	FALSE
127_fwd	0	0	0	0	0	0	0	0	127	TRUE	FALSE
128_fwd	0	0	0	0	0	0	0	0	128	TRUE	TRUE	41
129_fwd	0	0	0	1	0	1	0	1	129	TRUE	FALSE
130_fwd	1	1	0	0	0	0	0	0	130	TRUE	FALSE
131_fwd	3	5	1	3	1	0	0	2	131	TRUE	TRUE	42
132_fwd	7	9	4	8	7	2	5	7	132	TRUE	FALSE
133_fwd	1	0	3	1	1	1	5	0	133	TRUE	FALSE
134_fwd	3	5	6	5	12	8	17	10	134	TRUE	TRUE	43
135_fwd	0	0	0	0	0	0	0	0	135	TRUE	FALSE
136_fwd	0	0	0	0	0	0	0	0	136	TRUE	FALSE
137_fwd	12	10	9	8	9	11	13	14	137	TRUE	TRUE	44
138_fwd	0	1	1	0	0	0	0	0	138	TRUE	FALSE
139_fwd	0	0	0	0	0	0	0	0	139	TRUE	FALSE
140_fwd	4	2	4	6	10	2	6	2	140	TRUE	TRUE	45
141_fwd	0	2	1	0	0	0	1	0	141	TRUE	FALSE
142_fwd	0	0	0	0	0	0	0	0	142	TRUE	FALSE
143_fwd	3	5	7	3	5	3	4	3	143	TRUE	TRUE	46
144_fwd	0	0	0	0	0	0	0	0	144	TRUE	FALSE
145_fwd	0	1	0	3	0	3	1	3	145	TRUE	FALSE
146_fwd	60	39	47	31	62	51	84	71	146	TRUE	TRUE	47
147_fwd	5	5	5	4	6	7	8	9	147	TRUE	FALSE
148_fwd	0	0	1	1	0	0	1	1	148	TRUE	FALSE
149_fwd	1	0	0	1	0	0	0	0	149	TRUE	TRUE	48
150_fwd	4	4	7	5	8	2	12	7	150	TRUE	FALSE
151_fwd	5	0	1	0	1	1	3	2	151	TRUE	FALSE
152_fwd	5	5	3	3	7	4	5	4	152	TRUE	TRUE	49
153_fwd	5	6	0	4	4	3	12	5	153	TRUE	FALSE
154_fwd	2	1	0	0	0	0	1	3	154	TRUE	FALSE
155_fwd	0	2	0	1	0	0	0	0	155	TRUE	TRUE	50
156_fwd	83	65	70	64	78	98	114	120	156	TRUE	FALSE
157_fwd	0	0	0	0	0	0	0	0	157	TRUE	FALSE
158_fwd	2	2	2	4	0	2	3	1	158	TRUE	TRUE	51
159_fwd	10	2	10	4	6	10	11	11	159	TRUE	FALSE
160_fwd	0	3	0	1	2	2	9	3	160	TRUE	FALSE
161_fwd	418	394	299	302	299	301	418	415	161	TRUE	TRUE	52
162_fwd	2	1	2	2	1	1	2	1	162	TRUE	FALSE
163_fwd	0	0	0	0	0	0	0	0	163	TRUE	FALSE
164_fwd	0	0	0	0	0	0	0	0	164	TRUE	TRUE	53
165_fwd	0	3	4	2	2	1	2	2	165	TRUE	FALSE
166_fwd	5	1	1	1	2	5	6	7	166	TRUE	FALSE
167_fwd	43	57	53	38	78	80	114	106	167	TRUE	TRUE	54
168_fwd	1	0	0	0	0	1	0	0	168	TRUE	FALSE
169_fwd	0	0	0	0	0	0	0	0	169	TRUE	FALSE
170_fwd	15	11	4	11	10	9	8	7	170	TRUE	TRUE	55
171_fwd	0	2	0	0	0	1	0	0	171	TRUE	FALSE
172_fwd	0	0	0	0	0	0	0	0	172	TRUE	FALSE
173_fwd	0	2	0	0	0	1	0	0	173	TRUE	TRUE	56
174_fwd	1	0	2	1	0	0	2	2	174	TRUE	FALSE
175_fwd	1	1	0	1	0	1	0	1	175	TRUE	FALSE
176_fwd	17	21	20	14	9	2	4	4	176	TRUE	TRUE	57
177_fwd	0	0	0	3	1	0	0	0	177	TRUE	FALSE
178_fwd	0	0	0	0	0	0	0	0	178	TRUE	FALSE
179_fwd	0	1	1	0	2	0	4	2	179	TRUE	TRUE	58
180_fwd	0	0	2	1	2	2	4	1	180	TRUE	FALSE
181_fwd	1	3	3	0	2	1	2	2	181	TRUE	FALSE
182_fwd	15	18	19	14	12	18	20	23	182	TRUE	TRUE	59
183_fwd	16	19	12	13	26	19	33	20	183	TRUE	FALSE
184_fwd	1	5	4	1	2	3	6	3	184	TRUE	FALSE
185_fwd	0	0	0	0	0	0	0	0	185	TRUE	TRUE	60
186_fwd	0	0	0	0	0	0	0	0	186	TRUE	FALSE
187_fwd	0	0	0	0	0	0	0	0	187	TRUE	FALSE
188_fwd	0	0	0	0	0	0	0	0	188	TRUE	TRUE	61
189_fwd	0	0	0	0	0	0	0	0	189	TRUE	FALSE
190_fwd	0	0	0	0	0	0	0	0	190	TRUE	FALSE
191_fwd	0	2	0	0	0	2	1	3	191	TRUE	TRUE	62
192_fwd	1	0	1	0	2	1	0	0	192	TRUE	FALSE
193_fwd	1	0	0	1	1	0	1	0	193	TRUE	FALSE
194_fwd	79	74	72	46	85	75	103	109	194	TRUE	TRUE	63
195_fwd	0	1	1	0	1	2	2	1	195	TRUE	FALSE
196_fwd	0	0	0	0	0	0	0	0	196	TRUE	FALSE
197_fwd	2	1	0	2	0	1	3	0	197	TRUE	TRUE	64
198_fwd	1	0	1	0	1	2	1	3	198	TRUE	FALSE
199_fwd	0	0	0	0	2	1	6	1	199	TRUE	FALSE
200_fwd	14	6	7	9	5	11	12	19	200	TRUE	TRUE	65
201_fwd	7	6	4	6	7	8	4	7	201	TRUE	FALSE
202_fwd	0	0	0	0	0	0	0	0	202	TRUE	FALSE
203_fwd	4	4	1	2	2	3	2	0	203	TRUE	TRUE	66
204_fwd	0	1	2	1	3	5	13	9	204	TRUE	FALSE
205_fwd	0	0	0	0	0	0	0	0	205	TRUE	FALSE
206_fwd	2	4	0	2	7	5	5	8	206	TRUE	TRUE	67
207_fwd	0	0	0	0	0	0	0	0	207	TRUE	FALSE
208_fwd	0	1	0	0	0	0	0	0	208	TRUE	FALSE
209_fwd	0	0	0	0	1	1	1	1	209	TRUE	TRUE	68
210_fwd	0	0	1	0	0	0	0	0	210	TRUE	FALSE
211_fwd	2	2	1	3	1	1	7	2	211	TRUE	FALSE
212_fwd	27	26	15	27	23	30	51	36	212	TRUE	TRUE	69
213_fwd	0	0	0	1	0	0	0	0	213	TRUE	FALSE
214_fwd	0	0	0	0	0	0	1	1	214	TRUE	FALSE
215_fwd	516	516	421	387	293	295	399	398	215	TRUE	TRUE	70
216_fwd	1	1	2	1	2	0	0	2	216	TRUE	FALSE
217_fwd	1	0	0	0	0	0	0	0	217	TRUE	FALSE
218_fwd	7	8	8	4	1	2	5	4	218	TRUE	TRUE	71
219_fwd	0	0	0	0	0	0	0	0	219	TRUE	FALSE
220_fwd	0	0	0	0	0	0	0	0	220	TRUE	FALSE
221_fwd	12	11	9	6	17	15	16	14	221	TRUE	TRUE	72
222_fwd	0	0	0	1	0	0	0	0	222	TRUE	FALSE
223_fwd	0	0	0	0	1	0	2	1	223	TRUE	FALSE
224_fwd	69	68	60	54	99	110	129	140	224	TRUE	TRUE	73
225_fwd	0	0	0	0	0	0	0	0	225	TRUE	FALSE
226_fwd	3	5	4	7	2	6	2	10	226	TRUE	FALSE
227_fwd	1	0	1	1	13	18	13	12	227	TRUE	TRUE	74
228_fwd	0	0	0	0	0	1	0	1	228	TRUE	FALSE
229_fwd	6	5	2	4	4	9	7	6	229	TRUE	FALSE
230_fwd	83	65	67	56	38	49	54	61	230	TRUE	TRUE	75
231_fwd	0	0	0	0	0	0	0	0	231	TRUE	FALSE
232_fwd	0	0	0	0	0	0	0	0	232	TRUE	FALSE
233_fwd	0	0	0	0	0	0	0	0	233	TRUE	TRUE	76
234_fwd	0	1	2	0	2	2	3	2	234	TRUE	FALSE
235_fwd	0	1	0	1	1	2	6	3	235	TRUE	FALSE
236_fwd	0	1	1	0	1	0	2	2	236	TRUE	TRUE	77
237_fwd	0	0	0	0	0	0	0	0	237	TRUE	FALSE
238_fwd	0	0	0	0	0	0	0	0	238	TRUE	FALSE
239_fwd	3	7	9	4	13	13	16	17	239	TRUE	TRUE	78
240_fwd	0	0	0	0	0	0	0	0	240	TRUE	FALSE
241_fwd	0	0	0	0	0	0	0	0	241	TRUE	FALSE
242_fwd	8	4	3	2	12	8	9	10	242	TRUE	TRUE	79
243_fwd	0	0	0	0	0	0	0	0	243	TRUE	FALSE
244_fwd	0	0	0	0	0	0	0	0	244	TRUE	FALSE
245_fwd	1	1	1	1	1	5	1	4	245	TRUE	TRUE	80
246_fwd	0	0	0	0	0	0	0	0	246	TRUE	FALSE
247_fwd	1	3	4	2	7	5	14	11	247	TRUE	FALSE
248_fwd	9	14	9	5	15	27	17	21	248	TRUE	TRUE	81
249_fwd	0	0	0	0	2	0	0	0	249	TRUE	FALSE
250_fwd	1	0	0	0	0	0	0	0	250	TRUE	FALSE
251_fwd	0	1	1	0	0	0	0	0	251	TRUE	TRUE	82
252_fwd	0	0	0	0	0	0	0	0	252	TRUE	FALSE
253_fwd	0	0	1	0	3	1	1	1	253	TRUE	FALSE
254_fwd	0	0	0	0	0	0	0	1	254	TRUE	TRUE	83
255_fwd	0	0	0	0	0	0	0	0	255	TRUE	FALSE
256_fwd	1	0	0	0	3	0	5	0	256	TRUE	FALSE
257_fwd	69	121	65	87	79	76	101	109	257	TRUE	TRUE	84
258_fwd	0	0	0	0	0	0	0	0	258	TRUE	FALSE
259_fwd	0	0	0	0	0	0	0	0	259	TRUE	FALSE
260_fwd	0	0	0	0	0	0	0	0	260	TRUE	TRUE	85
261_fwd	0	0	0	0	0	0	0	0	261	TRUE	FALSE
262_fwd	0	0	2	0	0	1	1	2	262	TRUE	FALSE
263_fwd	2	1	1	1	2	3	2	1	263	TRUE	TRUE	86
264_fwd	0	0	0	0	0	0	0	0	264	TRUE	FALSE
265_fwd	1	0	0	0	1	2	1	0	265	TRUE	FALSE
266_fwd	55	72	43	56	67	71	89	103	266	TRUE	TRUE	87
267_fwd	0	0	0	0	0	0	0	0	267	TRUE	FALSE
268_fwd	0	0	0	0	0	0	0	0	268	TRUE	FALSE
269_fwd	17	12	13	26	13	29	35	30	269	TRUE	TRUE	88
270_fwd	30	24	22	19	33	26	49	56	270	TRUE	FALSE
271_fwd	0	0	1	0	0	0	0	0	271	TRUE	FALSE
272_fwd	0	0	0	0	0	0	0	0	272	TRUE	TRUE	89
273_fwd	1	0	1	0	0	0	0	1	273	TRUE	FALSE
274_fwd	0	0	0	0	0	0	0	0	274	TRUE	FALSE
275_fwd	0	0	1	1	0	0	0	0	275	TRUE	TRUE	90
276_fwd	0	1	1	0	3	0	3	0	276	TRUE	FALSE
277_fwd	0	0	0	0	0	0	0	0	277	TRUE	FALSE
278_fwd	7	14	9	11	13	17	16	16	278	TRUE	TRUE	91
279_fwd	0	0	0	0	0	0	1	0	279	TRUE	FALSE
280_fwd	0	0	0	1	0	0	2	2	280	TRUE	FALSE
281_fwd	9	11	9	6	8	6	13	10	281	TRUE	TRUE	92
282_fwd	0	0	0	0	0	0	0	0	282	TRUE	FALSE
283_fwd	0	0	0	1	1	1	1	0	283	TRUE	FALSE
284_fwd	4	1	2	3	1	2	3	4	284	TRUE	TRUE	93
285_fwd	0	0	2	1	0	0	2	0	285	TRUE	FALSE
286_fwd	0	0	0	0	0	0	0	0	286	TRUE	FALSE
287_fwd	6	4	6	4	0	6	4	5	287	TRUE	TRUE	94
288_fwd	1	3	2	1	1	1	0	2	288	TRUE	FALSE
289_fwd	0	0	0	0	0	0	0	0	289	TRUE	FALSE
290_fwd	0	0	0	0	0	0	0	0	290	TRUE	TRUE	95
291_fwd	0	0	0	0	0	2	2	0	291	TRUE	FALSE
292_fwd	0	0	1	0	0	0	0	0	292	TRUE	FALSE
293_fwd	0	1	1	0	0	0	1	1	293	TRUE	TRUE	96
294_fwd	7	11	5	10	8	5	4	10	294	TRUE	FALSE
295_fwd	0	1	0	1	0	0	0	0	295	TRUE	FALSE
296_fwd	2	1	1	2	0	0	0	0	296	TRUE	TRUE	97
297_fwd	1	7	3	3	2	6	15	10	297	TRUE	FALSE
298_fwd	1	0	1	3	1	0	0	3	298	TRUE	FALSE
299_fwd	39	29	37	26	75	80	92	97	299	TRUE	TRUE	98
300_fwd	0	0	0	0	0	0	1	0	300	TRUE	FALSE
301_fwd	0	0	1	1	0	0	0	0	301	TRUE	FALSE
302_fwd	127	143	119	114	75	82	105	113	302	TRUE	TRUE	99
303_fwd	1	3	0	2	5	5	5	2	303	TRUE	FALSE
304_fwd	0	0	0	0	0	0	1	1	304	TRUE	FALSE
305_fwd	21	18	20	17	10	14	20	17	305	TRUE	TRUE	100
306_fwd	0	0	0	0	0	0	0	0	306	TRUE	FALSE
307_fwd	0	0	0	0	0	0	0	0	307	TRUE	FALSE
308_fwd	13	18	10	10	14	19	19	15	308	TRUE	TRUE	101
309_fwd	0	0	0	0	0	0	0	0	309	TRUE	FALSE
310_fwd	0	0	0	0	0	1	0	0	310	TRUE	FALSE
311_fwd	2	1	2	0	0	2	4	1	311	TRUE	TRUE	102
312_fwd	0	0	2	0	0	0	0	0	312	TRUE	FALSE
313_fwd	0	2	2	2	3	4	12	3	313	TRUE	FALSE
314_fwd	24	26	24	16	50	34	46	63	314	TRUE	TRUE	103
315_fwd	2	0	0	0	0	0	0	0	315	TRUE	FALSE
316_fwd	4	3	3	1	7	1	6	10	316	TRUE	FALSE
317_fwd	62	70	56	49	96	91	130	100	317	TRUE	TRUE	104
318_fwd	0	0	0	0	0	2	1	0	318	TRUE	FALSE
319_fwd	0	0	0	0	0	0	1	1	319	TRUE	FALSE
320_fwd	4	5	3	5	11	14	17	6	320	TRUE	TRUE	105
321_fwd	0	0	0	0	0	0	0	0	321	TRUE	FALSE
322_fwd	0	0	0	0	0	0	0	0	322	TRUE	FALSE
323_fwd	1	0	0	0	0	2	0	0	323	TRUE	TRUE	106
324_fwd	0	0	0	0	0	0	0	0	324	TRUE	FALSE
325_fwd	0	0	0	0	0	0	0	0	325	TRUE	FALSE
326_fwd	1	1	1	0	5	4	6	4	326	TRUE	TRUE	107
327_fwd	0	0	0	0	0	0	0	0	327	TRUE	FALSE
328_fwd	0	0	0	0	1	0	0	0	328	TRUE	FALSE
329_fwd	48	35	36	34	46	42	80	56	329	TRUE	TRUE	108
330_fwd	0	0	0	0	0	0	0	0	330	TRUE	FALSE
331_fwd	0	0	0	0	0	1	0	0	331	TRUE	FALSE
332_fwd	79	68	67	74	84	64	88	103	332	TRUE	TRUE	109
333_fwd	0	0	0	0	0	0	0	0	333	TRUE	FALSE
334_fwd	0	0	0	0	0	0	0	0	334	TRUE	FALSE
335_fwd	0	1	0	0	0	0	1	0	335	TRUE	TRUE	110
336_fwd	0	0	0	0	0	0	0	0	336	TRUE	FALSE
337_fwd	0	0	0	0	0	0	0	0	337	TRUE	FALSE
338_fwd	0	0	0	0	0	0	0	0	338	TRUE	TRUE	111
339_fwd	1	0	1	0	2	0	2	2	339	TRUE	FALSE
340_fwd	1	1	1	1	2	4	3	4	340	TRUE	FALSE
341_fwd	39	33	37	17	36	28	49	39	341	TRUE	TRUE	112
342_fwd	1	0	0	2	0	1	0	0	342	TRUE	FALSE
343_fwd	0	0	0	0	0	0	0	0	343	TRUE	FALSE
344_fwd	5	14	3	12	18	15	25	25	344	TRUE	TRUE	113
345_fwd	2	2	1	1	0	3	4	3	345	TRUE	FALSE
346_fwd	0	0	0	0	0	0	0	0	346	TRUE	FALSE
347_fwd	1	0	1	0	2	0	2	0	347	TRUE	TRUE	114
348_fwd	0	0	0	0	0	0	0	0	348	TRUE	FALSE
349_fwd	0	0	0	0	0	0	0	0	349	TRUE	FALSE
350_fwd	0	0	0	0	0	0	0	1	350	TRUE	TRUE	115
351_fwd	2	0	0	0	0	0	0	1	351	TRUE	FALSE
352_fwd	0	0	0	0	0	0	0	0	352	TRUE	FALSE
353_fwd	0	1	1	3	0	2	2	3	353	TRUE	TRUE	116
354_fwd	0	0	0	0	0	0	0	0	354	TRUE	FALSE
355_fwd	0	0	0	0	0	0	1	0	355	TRUE	FALSE
356_fwd	1	1	0	0	0	0	0	1	356	TRUE	TRUE	117
357_fwd	0	0	0	0	1	0	0	0	357	TRUE	FALSE
358_fwd	0	0	0	0	0	3	1	0	358	TRUE	FALSE
359_fwd	6	7	6	7	7	8	14	7	359	TRUE	TRUE	118
360_fwd	2	1	2	0	11	6	15	11	360	TRUE	FALSE
361_fwd	3	0	0	1	3	0	3	5	361	TRUE	FALSE
362_fwd	8	7	5	8	12	12	13	11	362	TRUE	TRUE	119
363_fwd	0	0	0	1	0	0	0	0	363	TRUE	FALSE
364_fwd	9	2	9	7	16	6	10	13	364	TRUE	FALSE
365_fwd	29	36	36	31	96	95	159	127	365	TRUE	TRUE	120
366_fwd	0	0	0	0	0	1	0	1	366	TRUE	FALSE
367_fwd	0	0	0	0	0	1	0	0	367	TRUE	FALSE
368_fwd	1	2	0	2	10	4	16	14	368	TRUE	TRUE	121
369_fwd	6	5	3	1	7	1	4	3	369	TRUE	FALSE
370_fwd	1	0	0	0	0	1	1	1	370	TRUE	FALSE
371_fwd	11	12	11	10	25	18	21	32	371	TRUE	TRUE	122
372_fwd	1	1	0	0	0	0	0	0	372	TRUE	FALSE
373_fwd	0	0	0	0	0	0	0	0	373	TRUE	FALSE
374_fwd	34	43	35	31	24	16	32	32	374	TRUE	TRUE	123
375_fwd	1	2	0	0	3	3	4	2	375	TRUE	FALSE
376_fwd	0	0	0	0	0	0	0	0	376	TRUE	FALSE
377_fwd	2	2	0	0	6	4	3	8	377	TRUE	TRUE	124
378_fwd	0	0	0	1	0	0	0	0	378	TRUE	FALSE
379_fwd	1	1	0	2	2	3	5	4	379	TRUE	FALSE
380_fwd	34	20	23	21	68	76	97	97	380	TRUE	TRUE	125
381_fwd	2	3	0	1	2	2	1	1	381	TRUE	FALSE
382_fwd	0	0	0	0	1	0	2	0	382	TRUE	FALSE
383_fwd	1	1	2	0	1	4	4	7	383	TRUE	TRUE	126
384_fwd	0	2	1	0	2	1	6	0	384	TRUE	FALSE
385_fwd	19	9	14	13	28	11	22	25	385	TRUE	FALSE
386_fwd	3	0	2	2	1	2	5	4	386	TRUE	TRUE	127
387_fwd	0	0	2	2	0	1	2	2	387	TRUE	FALSE
388_fwd	4	2	0	0	3	3	4	3	388	TRUE	FALSE
389_fwd	0	1	0	2	0	3	0	1	389	TRUE	TRUE	128
390_fwd	1	1	0	0	0	0	0	0	390	TRUE	FALSE
391_fwd	0	1	0	0	0	0	1	0	391	TRUE	FALSE
392_fwd	0	0	0	0	2	1	1	1	392	TRUE	TRUE	129
393_fwd	7	7	5	4	11	13	11	18	393	TRUE	FALSE
394_fwd	11	0	8	4	15	7	16	7	394	TRUE	FALSE
395_fwd	0	4	1	4	6	15	10	20	395	TRUE	TRUE	130
396_fwd	32	28	28	23	39	58	85	72	396	TRUE	FALSE
397_fwd	1	0	0	0	0	0	0	0	397	TRUE	FALSE
398_fwd	3	3	4	0	2	4	1	2	398	TRUE	TRUE	131
399_fwd	1	1	0	1	0	2	2	4	399	TRUE	FALSE
400_fwd	0	1	0	0	0	0	0	0	400	TRUE	FALSE
401_fwd	0	0	0	0	2	4	2	5	401	TRUE	TRUE	132
402_fwd	0	0	1	0	0	2	0	2	402	TRUE	FALSE
403_fwd	0	0	0	0	0	0	0	0	403	TRUE	FALSE
404_fwd	4	4	0	0	0	0	0	0	404	TRUE	TRUE	133
405_fwd	0	0	0	0	1	0	0	0	405	TRUE	FALSE
406_fwd	1	0	1	0	1	0	0	0	406	TRUE	FALSE
407_fwd	0	0	0	0	0	0	0	0	407	TRUE	TRUE	134
408_fwd	0	0	0	0	0	0	1	0	408	TRUE	FALSE
409_fwd	0	0	0	0	1	0	0	1	409	TRUE	FALSE
410_fwd	5	1	3	3	3	1	2	2	410	TRUE	TRUE	135
411_fwd	0	1	0	0	1	1	0	1	411	TRUE	FALSE
412_fwd	0	0	1	0	0	0	0	0	412	TRUE	FALSE
413_fwd	0	0	0	0	0	0	0	0	413	TRUE	TRUE	136
414_fwd	0	0	0	0	0	0	0	0	414	TRUE	FALSE
415_fwd	0	0	0	0	0	0	0	0	415	TRUE	FALSE
416_fwd	0	0	0	0	0	0	0	0	416	TRUE	TRUE	137
417_fwd	0	0	0	0	0	1	0	1	417	TRUE	FALSE
418_fwd	1	2	2	0	2	1	0	1	418	TRUE	FALSE
419_fwd	35	20	27	24	43	30	51	43	419	TRUE	TRUE	138
420_fwd	7	3	4	3	5	1	7	5	420	TRUE	FALSE
421_fwd	0	0	0	0	1	0	0	0	421	TRUE	FALSE
422_fwd	0	0	0	0	1	0	0	0	422	TRUE	TRUE	139
423_fwd	0	0	1	1	0	0	0	0	423	TRUE	FALSE
424_fwd	0	0	0	0	0	0	0	0	424	TRUE	FALSE
425_fwd	1	1	0	0	0	0	0	0	425	TRUE	TRUE	140
426_fwd	0	0	0	0	0	0	0	0	426	TRUE	FALSE
427_fwd	0	0	0	0	1	0	0	1	427	TRUE	FALSE
428_fwd	21	16	13	13	20	12	23	17	428	TRUE	TRUE	141
429_fwd	3	0	2	0	1	0	3	2	429	TRUE	FALSE
430_fwd	0	0	1	0	0	0	0	0	430	TRUE	FALSE
431_fwd	0	0	0	0	0	0	0	0	431	TRUE	TRUE	142
432_fwd	0	0	0	0	0	0	0	0	432	TRUE	FALSE
433_fwd	0	0	0	0	0	1	2	2	433	TRUE	FALSE
434_fwd	8	3	3	2	0	0	2	0	434	TRUE	TRUE	143
435_fwd	0	0	0	0	1	0	2	2	435	TRUE	FALSE
436_fwd	2	1	7	5	2	2	3	2	436	TRUE	FALSE
437_fwd	146	101	123	93	111	90	196	140	437	TRUE	TRUE	144
438_fwd	0	0	0	0	1	1	2	1	438	TRUE	FALSE
439_fwd	0	0	0	0	0	0	3	1	439	TRUE	FALSE
440_fwd	0	0	0	0	1	0	0	0	440	TRUE	TRUE	145
441_fwd	0	0	0	0	0	0	0	0	441	TRUE	FALSE
442_fwd	1	0	0	0	0	0	1	0	442	TRUE	FALSE
443_fwd	0	0	0	0	0	0	0	0	443	TRUE	TRUE	146
444_fwd	0	0	0	0	0	0	0	0	444	TRUE	FALSE
445_fwd	0	0	1	0	0	0	1	0	445	TRUE	FALSE
446_fwd	0	0	0	0	0	0	0	0	446	TRUE	TRUE	147
447_fwd	0	2	0	0	1	0	0	0	447	TRUE	FALSE
448_fwd	7	4	8	4	5	3	9	6	448	TRUE	FALSE
449_fwd	41	42	55	26	47	36	62	58	449	TRUE	TRUE	148
450_fwd	0	0	0	1	0	0	2	0	450	TRUE	FALSE
451_fwd	0	0	0	0	0	0	0	0	451	TRUE	FALSE
452_fwd	0	0	0	0	0	0	0	0	452	TRUE	TRUE	149
453_fwd	0	0	1	0	0	0	0	0	453	TRUE	FALSE
454_fwd	0	0	0	0	0	0	1	0	454	TRUE	FALSE
455_fwd	14	14	20	14	11	12	20	16	455	TRUE	TRUE	150
456_fwd	0	0	0	0	0	0	0	0	456	TRUE	FALSE
457_fwd	0	0	0	1	0	0	0	1	457	TRUE	FALSE
458_fwd	3	5	6	6	3	6	5	7	458	TRUE	TRUE	151
459_fwd	4	3	5	2	1	5	3	6	459	TRUE	FALSE
460_fwd	0	0	0	0	0	0	0	1	460	TRUE	FALSE
461_fwd	7	6	4	7	4	7	6	10	461	TRUE	TRUE	152
462_fwd	0	0	0	0	0	0	0	0	462	TRUE	FALSE
463_fwd	0	0	0	0	0	0	0	1	463	TRUE	FALSE
464_fwd	44	38	34	39	33	34	69	45	464	TRUE	TRUE	153
465_fwd	0	0	0	0	0	0	0	0	465	TRUE	FALSE
466_fwd	0	0	0	0	0	0	0	0	466	TRUE	FALSE
467_fwd	1	1	0	0	0	1	0	2	467	TRUE	TRUE	154
468_fwd	1	0	0	2	0	0	0	2	468	TRUE	FALSE
469_fwd	0	0	1	0	0	0	0	0	469	TRUE	FALSE
470_fwd	0	1	0	0	1	0	2	1	470	TRUE	TRUE	155
471_fwd	0	0	0	0	0	0	0	0	471	TRUE	FALSE
472_fwd	0	0	0	0	0	0	0	0	472	TRUE	FALSE
473_fwd	0	0	0	0	0	0	0	0	473	TRUE	TRUE	156
474_fwd	0	0	0	0	0	0	0	0	474	TRUE	FALSE
475_fwd	0	0	0	0	0	0	0	0	475	TRUE	FALSE
476_fwd	0	0	0	0	0	0	0	0	476	TRUE	TRUE	157
477_fwd	0	0	0	0	0	0	0	0	477	TRUE	FALSE
478_fwd	0	0	0	0	0	0	0	0	478	TRUE	FALSE
479_fwd	0	0	0	0	0	0	0	0	479	TRUE	TRUE	158
480_fwd	0	0	0	0	0	0	0	0	480	TRUE	FALSE
481_fwd	9	8	5	4	4	5	4	5	481	TRUE	FALSE
482_fwd	200	200	188	153	322	332	509	424	482	TRUE	TRUE	159
483_fwd	1	3	7	2	9	5	9	15	483	TRUE	FALSE
484_fwd	1	3	3	0	4	4	6	3	484	TRUE	FALSE
485_fwd	1	6	1	3	3	1	7	4	485	TRUE	TRUE	160
486_fwd	4	0	1	0	1	0	2	2	486	TRUE	FALSE
487_fwd	0	0	0	0	0	0	0	0	487	TRUE	FALSE
488_fwd	0	0	0	0	0	0	0	0	488	TRUE	TRUE	161
489_fwd	0	0	0	0	0	0	0	0	489	TRUE	FALSE
490_fwd	0	1	1	1	0	0	1	1	490	TRUE	FALSE
491_fwd	1	0	3	2	9	9	10	9	491	TRUE	TRUE	162
492_fwd	3	2	2	2	9	5	8	9	492	TRUE	FALSE
493_fwd	0	0	0	0	0	0	0	0	493	TRUE	FALSE
494_fwd	0	0	0	0	0	0	1	0	494	TRUE	TRUE	163
495_fwd	0	0	0	0	0	0	0	0	495	TRUE	FALSE
496_fwd	0	0	0	0	0	0	0	0	496	TRUE	FALSE
497_fwd	2	3	0	0	3	2	2	4	497	TRUE	TRUE	164
498_fwd	1	0	0	0	0	0	0	1	498	TRUE	FALSE
499_fwd	0	0	0	0	0	0	0	0	499	TRUE	FALSE
500_fwd	0	1	3	0	0	0	0	0	500	TRUE	TRUE	165
501_fwd	0	0	0	0	0	0	0	0	501	TRUE	FALSE
502_fwd	1	2	0	1	3	2	4	4	502	TRUE	FALSE
503_fwd	4	4	4	6	23	21	32	25	503	TRUE	TRUE	166
504_fwd	0	0	0	0	1	0	0	0	504	TRUE	FALSE
505_fwd	0	0	0	0	0	0	0	0	505	TRUE	FALSE
506_fwd	0	0	0	0	0	0	0	0	506	TRUE	TRUE	167
507_fwd	0	0	0	0	0	0	0	0	507	TRUE	FALSE
508_fwd	0	0	0	0	0	0	0	0	508	TRUE	FALSE
509_fwd	0	0	0	0	0	0	0	0	509	TRUE	TRUE	168
510_fwd	0	0	0	0	0	0	0	0	510	TRUE	FALSE
511_fwd	1	0	0	1	0	1	4	3	511	TRUE	FALSE
512_fwd	27	19	16	19	43	28	64	44	512	TRUE	TRUE	169
513_fwd	3	1	0	0	5	2	1	1	513	TRUE	FALSE
514_fwd	0	0	0	0	0	0	0	0	514	TRUE	FALSE
515_fwd	0	0	0	0	0	0	0	0	515	TRUE	TRUE	170
516_fwd	0	0	0	0	0	0	0	0	516	TRUE	FALSE
517_fwd	0	0	0	0	0	0	0	0	517	TRUE	FALSE
518_fwd	0	0	0	1	0	0	1	0	518	TRUE	TRUE	171
519_fwd	0	0	0	0	0	0	0	0	519	TRUE	FALSE
520_fwd	0	0	0	0	0	0	0	0	520	TRUE	FALSE
521_fwd	2	1	1	0	0	0	1	0	521	TRUE	TRUE	172
522_fwd	0	0	0	0	0	0	0	2	522	TRUE	FALSE
523_fwd	1	0	0	0	5	1	4	1	523	TRUE	FALSE
524_fwd	0	0	0	0	0	0	0	0	524	TRUE	TRUE	173
525_fwd	4	2	6	3	8	5	11	14	525	TRUE	FALSE
526_fwd	55	45	45	31	64	47	93	74	526	TRUE	FALSE
527_fwd	1098	844	866	679	1055	911	1472	1065	527	TRUE	TRUE	174
528_fwd	5	2	1	2	7	11	8	9	528	TRUE	FALSE
529_fwd	1	0	0	0	0	0	0	0	529	TRUE	FALSE
530_fwd	3	8	9	4	11	5	11	8	530	TRUE	TRUE	175
531_fwd	0	0	0	0	1	1	1	0	531	TRUE	FALSE
532_fwd	0	0	0	0	0	0	0	0	532	TRUE	FALSE
533_fwd	0	0	0	0	0	0	0	0	533	TRUE	TRUE	176
534_fwd	0	0	0	1	0	0	0	0	534	TRUE	FALSE
535_fwd	1	1	0	0	0	1	1	0	535	TRUE	FALSE
536_fwd	0	1	0	1	0	0	1	0	536	TRUE	TRUE	177
537_fwd	0	0	0	2	0	0	1	0	537	TRUE	FALSE
538_fwd	1	0	0	1	1	0	1	0	538	TRUE	FALSE
539_fwd	19	17	19	15	44	23	40	23	539	TRUE	TRUE	178
540_fwd	3	2	2	1	8	3	5	3	540	TRUE	FALSE
541_fwd	1	2	2	2	4	0	1	2	541	TRUE	FALSE
542_fwd	11	8	11	7	22	27	35	21	542	TRUE	TRUE	179
543_fwd	4	4	1	1	1	0	1	0	543	TRUE	FALSE
544_fwd	0	0	0	0	0	0	0	0	544	TRUE	FALSE
545_fwd	1	0	0	1	0	2	0	0	545	TRUE	TRUE	180
546_fwd	4	0	1	1	2	2	4	0	546	TRUE	FALSE
547_fwd	7	10	7	5	22	13	38	22	547	TRUE	FALSE
548_fwd	18	11	10	12	18	18	33	22	548	TRUE	TRUE	181
549_fwd	1	0	0	0	2	1	1	0	549	TRUE	FALSE
550_fwd	2	0	0	1	0	0	0	1	550	TRUE	FALSE
551_fwd	3	3	4	1	5	4	8	5	551	TRUE	TRUE	182
552_fwd	1	0	0	0	0	0	1	0	552	TRUE	FALSE
553_fwd	0	0	0	0	1	1	2	0	553	TRUE	FALSE
554_fwd	1	1	0	0	3	1	0	2	554	TRUE	TRUE	183
555_fwd	0	1	0	1	0	1	0	1	555	TRUE	FALSE
556_fwd	0	0	0	0	0	0	0	0	556	TRUE	FALSE
557_fwd	0	0	0	0	1	2	1	1	557	TRUE	TRUE	184
558_fwd	0	0	0	0	1	0	2	1	558	TRUE	FALSE
559_fwd	0	0	0	0	1	0	1	1	559	TRUE	FALSE
560_fwd	10	17	16	10	27	20	33	32	560	TRUE	TRUE	185
561_fwd	3	1	1	4	7	5	7	3	561	TRUE	FALSE
562_fwd	6	3	3	2	2	8	10	10	562	TRUE	FALSE
563_fwd	334	315	276	214	391	379	585	473	563	TRUE	TRUE	186
564_fwd	3	2	1	0	1	0	1	0	564	TRUE	FALSE
565_fwd	0	0	1	0	0	0	1	0	565	TRUE	FALSE
566_fwd	8	6	5	7	3	6	9	1	566	TRUE	TRUE	187
567_fwd	0	0	0	0	0	0	0	0	567	TRUE	FALSE
568_fwd	8	2	4	3	18	13	14	10	568	TRUE	FALSE
569_fwd	158	146	146	98	139	108	211	152	569	TRUE	TRUE	188
570_fwd	8	7	10	3	15	15	21	21	570	TRUE	FALSE
571_fwd	1	3	0	1	5	1	2	4	571	TRUE	FALSE
572_fwd	11	9	10	7	16	14	26	26	572	TRUE	TRUE	189
573_fwd	1	1	1	3	2	1	2	0	573	TRUE	FALSE
574_fwd	2	0	0	0	2	1	1	2	574	TRUE	FALSE
575_fwd	5	4	0	0	0	0	0	0	575	TRUE	TRUE	190
576_fwd	0	0	0	0	0	0	0	0	576	TRUE	FALSE
577_fwd	0	1	2	1	1	0	2	1	577	TRUE	FALSE
578_fwd	0	0	0	1	1	0	0	0	578	TRUE	TRUE	191
579_fwd	0	0	0	0	1	1	0	0	579	TRUE	FALSE
580_fwd	0	0	0	0	0	0	0	0	580	TRUE	FALSE
581_fwd	6	9	5	2	11	13	15	18	581	TRUE	TRUE	192
582_fwd	13	12	10	15	27	17	32	11	582	TRUE	FALSE
583_fwd	1	0	2	1	1	0	1	0	583	TRUE	FALSE
584_fwd	9	11	12	12	4	2	5	2	584	TRUE	TRUE	193
585_fwd	0	1	0	1	2	1	0	3	585	TRUE	FALSE
586_fwd	1	0	0	0	0	0	2	0	586	TRUE	FALSE
587_fwd	0	4	1	0	2	2	4	2	587	TRUE	TRUE	194
588_fwd	0	0	0	0	0	0	0	0	588	TRUE	FALSE
589_fwd	0	0	0	0	0	0	0	0	589	TRUE	FALSE
590_fwd	4	4	4	3	0	0	0	1	590	TRUE	TRUE	195
591_fwd	0	0	0	0	0	0	0	1	591	TRUE	FALSE
592_fwd	3	6	2	1	14	9	12	13	592	TRUE	FALSE
593_fwd	160	139	148	134	137	143	219	220	593	TRUE	TRUE	196
594_fwd	1	1	1	1	5	6	3	5	594	TRUE	FALSE
595_fwd	0	0	0	0	0	0	0	0	595	TRUE	FALSE
596_fwd	3	4	3	1	13	9	6	7	596	TRUE	TRUE	197
597_fwd	2	1	1	2	3	1	4	3	597	TRUE	FALSE
598_fwd	0	0	0	0	0	0	0	0	598	TRUE	FALSE
599_fwd	0	0	0	0	0	0	0	0	599	TRUE	TRUE	198
600_fwd	0	0	0	0	0	0	0	0	600	TRUE	FALSE
601_fwd	0	0	0	0	0	0	0	0	601	TRUE	FALSE
602_fwd	2	1	5	2	4	1	6	0	602	TRUE	TRUE	199
603_fwd	0	1	0	0	0	0	0	1	603	TRUE	FALSE
604_fwd	0	0	0	0	0	0	0	0	604	TRUE	FALSE
605_fwd	0	0	0	0	0	0	0	0	605	TRUE	TRUE	200
606_fwd	1	0	1	1	0	1	0	3	606	TRUE	FALSE
607_fwd	1	0	0	0	0	0	0	0	607	TRUE	FALSE
608_fwd	4	4	4	3	11	8	19	9	608	TRUE	TRUE	201
609_fwd	4	2	1	0	2	2	5	3	609	TRUE	FALSE
610_fwd	0	0	1	0	0	0	0	0	610	TRUE	FALSE
611_fwd	4	0	0	0	3	6	2	5	611	TRUE	TRUE	202
612_fwd	0	0	0	0	1	4	2	1	612	TRUE	FALSE
613_fwd	0	0	1	1	0	0	0	0	613	TRUE	FALSE
614_fwd	0	0	1	1	1	2	1	3	614	TRUE	TRUE	203
615_fwd	0	0	0	0	1	0	0	1	615	TRUE	FALSE
616_fwd	1	0	2	2	0	2	0	1	616	TRUE	FALSE
617_fwd	0	1	1	0	3	3	5	6	617	TRUE	TRUE	204
618_fwd	0	0	0	0	0	0	0	0	618	TRUE	FALSE
619_fwd	0	0	0	0	0	0	0	0	619	TRUE	FALSE
620_fwd	1	1	0	1	1	1	1	0	620	TRUE	TRUE	205
621_fwd	1	1	0	0	1	1	2	2	621	TRUE	FALSE
622_fwd	1	2	0	2	5	6	4	5	622	TRUE	FALSE
623_fwd	10	11	16	11	16	17	26	28	623	TRUE	TRUE	206
624_fwd	0	0	0	0	0	0	0	0	624	TRUE	FALSE
625_fwd	0	0	0	0	0	0	0	0	625	TRUE	FALSE
626_fwd	0	0	0	0	0	0	0	0	626	TRUE	TRUE	207
627_fwd	0	1	0	0	0	0	5	2	627	TRUE	FALSE
628_fwd	0	0	0	0	1	0	1	0	628	TRUE	FALSE
629_fwd	11	17	11	14	11	16	23	25	629	TRUE	TRUE	208
630_fwd	0	0	0	0	0	0	0	0	630	TRUE	FALSE
631_fwd	0	0	0	0	0	0	0	0	631	TRUE	FALSE
632_fwd	1	1	0	4	0	0	0	4	632	TRUE	TRUE	209
633_fwd	0	0	0	0	0	1	0	1	633	TRUE	FALSE
634_fwd	0	1	0	0	0	0	0	0	634	TRUE	FALSE
635_fwd	0	0	0	0	0	0	0	0	635	TRUE	TRUE	210
636_fwd	0	0	1	0	0	0	1	0	636	TRUE	FALSE
637_fwd	5	5	3	4	17	12	14	10	637	TRUE	FALSE
638_fwd	742	670	615	516	787	807	1192	1057	638	TRUE	TRUE	211
639_fwd	1	3	2	1	2	6	5	3	639	TRUE	FALSE
640_fwd	0	0	0	0	0	0	0	0	640	TRUE	FALSE
641_fwd	0	0	0	0	0	0	0	0	641	TRUE	TRUE	212
642_fwd	0	0	0	0	0	0	0	0	642	TRUE	FALSE
643_fwd	0	0	0	0	0	0	0	0	643	TRUE	FALSE
644_fwd	0	0	0	0	0	0	0	0	644	TRUE	TRUE	213
645_fwd	2	0	0	0	0	0	0	0	645	TRUE	FALSE
646_fwd	0	0	0	0	0	0	0	0	646	TRUE	FALSE
647_fwd	44	29	35	29	53	42	87	72	647	TRUE	TRUE	214
648_fwd	4	4	1	1	4	1	11	8	648	TRUE	FALSE
649_fwd	0	0	1	1	0	0	0	1	649	TRUE	FALSE
650_fwd	11	10	7	6	19	25	23	17	650	TRUE	TRUE	215
651_fwd	0	0	0	0	0	0	0	0	651	TRUE	FALSE
652_fwd	0	0	0	1	0	1	0	0	652	TRUE	FALSE
653_fwd	9	7	5	8	12	12	24	14	653	TRUE	TRUE	216
654_fwd	8	10	7	9	11	10	5	10	654	TRUE	FALSE
655_fwd	12	10	9	9	9	12	14	15	655	TRUE	FALSE
656_fwd	155	137	116	115	182	133	239	217	656	TRUE	TRUE	217
657_fwd	0	0	0	1	1	1	4	3	657	TRUE	FALSE
658_fwd	2	0	0	3	5	1	3	3	658	TRUE	FALSE
659_fwd	0	0	0	0	0	0	0	0	659	TRUE	TRUE	218
660_fwd	0	0	0	0	0	0	0	0	660	TRUE	FALSE
661_fwd	0	0	0	0	0	0	1	1	661	TRUE	FALSE
662_fwd	95	87	72	59	87	63	120	91	662	TRUE	TRUE	219
663_fwd	0	0	0	0	1	0	0	0	663	TRUE	FALSE
664_fwd	1	1	0	0	0	0	0	2	664	TRUE	FALSE
665_fwd	254	259	211	188	236	213	328	286	665	TRUE	TRUE	220
666_fwd	1	1	1	0	2	3	4	3	666	TRUE	FALSE
667_fwd	2	1	0	2	3	3	1	1	667	TRUE	FALSE
668_fwd	387	373	318	302	535	492	723	628	668	TRUE	TRUE	221
669_fwd	1	0	0	0	0	0	1	0	669	TRUE	FALSE
670_fwd	1	0	1	0	0	0	1	1	670	TRUE	FALSE
671_fwd	0	1	0	1	0	0	0	0	671	TRUE	TRUE	222
672_fwd	1	0	0	0	0	0	0	0	672	TRUE	FALSE
673_fwd	3	3	4	1	9	3	5	11	673	TRUE	FALSE
674_fwd	2	1	0	1	1	0	0	1	674	TRUE	TRUE	223
675_fwd	0	0	0	0	0	0	0	0	675	TRUE	FALSE
676_fwd	0	0	0	0	0	0	0	0	676	TRUE	FALSE
677_fwd	18	15	16	7	8	5	5	7	677	TRUE	TRUE	224
678_fwd	0	0	1	0	0	0	2	1	678	TRUE	FALSE
679_fwd	3	1	1	1	1	3	3	4	679	TRUE	FALSE
680_fwd	160	114	130	111	382	334	558	480	680	TRUE	TRUE	225
681_fwd	0	0	0	0	2	0	0	0	681	TRUE	FALSE
682_fwd	3	0	1	3	2	3	1	1	682	TRUE	FALSE
683_fwd	13	11	12	11	5	6	6	8	683	TRUE	TRUE	226
684_fwd	0	0	0	0	0	0	0	0	684	TRUE	FALSE
685_fwd	1	0	0	1	1	0	1	0	685	TRUE	FALSE
686_fwd	2	2	1	1	4	3	10	5	686	TRUE	TRUE	227
687_fwd	2	0	4	3	3	0	2	3	687	TRUE	FALSE
688_fwd	0	0	0	0	0	0	0	0	688	TRUE	FALSE
689_fwd	1	0	2	0	2	4	5	1	689	TRUE	TRUE	228
690_fwd	0	0	0	0	0	0	0	0	690	TRUE	FALSE
691_fwd	0	0	0	0	0	0	0	0	691	TRUE	FALSE
692_fwd	15	15	15	8	14	8	17	13	692	TRUE	TRUE	229
693_fwd	0	2	0	0	0	0	1	1	693	TRUE	FALSE
694_fwd	0	2	1	1	0	0	0	1	694	TRUE	FALSE
695_fwd	2	5	3	2	1	3	2	2	695	TRUE	TRUE	230
696_fwd	1	0	1	1	0	0	0	0	696	TRUE	FALSE
697_fwd	7	7	5	1	9	6	11	9	697	TRUE	FALSE
698_fwd	34	21	39	16	10	7	10	6	698	TRUE	TRUE	231
699_fwd	3	2	5	1	3	2	2	2	699	TRUE	FALSE
700_fwd	0	1	1	1	4	3	3	3	700	TRUE	FALSE
701_fwd	29	21	22	17	28	18	33	19	701	TRUE	TRUE	232
702_fwd	2	3	0	0	2	0	2	3	702	TRUE	FALSE
703_fwd	0	0	0	0	1	0	1	1	703	TRUE	FALSE
704_fwd	5	4	9	7	13	7	15	11	704	TRUE	TRUE	233
705_fwd	2	0	2	2	6	0	1	1	705	TRUE	FALSE
706_fwd	0	0	0	0	1	0	1	0	706	TRUE	FALSE
707_fwd	41	30	29	26	30	23	44	27	707	TRUE	TRUE	234
708_fwd	1	2	0	1	1	4	0	0	708	TRUE	FALSE
709_fwd	0	0	0	0	0	0	1	0	709	TRUE	FALSE
710_fwd	30	28	36	16	41	37	49	39	710	TRUE	TRUE	235
711_fwd	2	3	3	3	3	7	5	4	711	TRUE	FALSE
712_fwd	24	13	6	12	26	16	27	22	712	TRUE	FALSE
713_fwd	1675	1301	1367	1126	1371	1114	1987	1570	713	TRUE	TRUE	236
714_fwd	4	0	3	4	6	3	6	4	714	TRUE	FALSE
715_fwd	0	0	0	0	0	0	0	0	715	TRUE	FALSE
716_fwd	1	0	0	0	1	0	0	0	716	TRUE	TRUE	237
717_fwd	0	0	0	0	0	0	0	0	717	TRUE	FALSE
718_fwd	0	0	0	0	0	0	0	0	718	TRUE	FALSE
719_fwd	3	3	1	1	0	5	1	3	719	TRUE	TRUE	238
720_fwd	0	0	0	0	0	0	0	0	720	TRUE	FALSE
721_fwd	2	0	1	1	5	1	4	3	721	TRUE	FALSE
722_fwd	556	432	460	398	428	352	588	429	722	TRUE	TRUE	239
723_fwd	7	2	9	5	4	2	8	2	723	TRUE	FALSE
724_fwd	2	2	4	0	1	2	2	1	724	TRUE	FALSE
725_fwd	16	16	10	14	15	8	20	18	725	TRUE	TRUE	240
726_fwd	0	1	0	0	0	0	0	0	726	TRUE	FALSE
727_fwd	0	0	0	0	0	0	0	0	727	TRUE	FALSE
728_fwd	0	0	0	0	0	0	1	1	728	TRUE	TRUE	241
729_fwd	0	0	0	0	0	0	0	0	729	TRUE	FALSE
730_fwd	8	6	6	4	4	4	7	5	730	TRUE	FALSE
731_fwd	8	13	11	10	6	2	4	4	731	TRUE	TRUE	242
732_fwd	1	0	1	0	0	0	0	0	732	TRUE	FALSE
733_fwd	1	5	1	0	7	5	3	5	733	TRUE	FALSE
734_fwd	11	6	3	4	3	5	6	4	734	TRUE	TRUE	243
735_fwd	2	2	4	2	6	0	6	6	735	TRUE	FALSE
736_fwd	3	2	3	0	5	3	4	5	736	TRUE	FALSE
737_fwd	6	0	3	2	2	2	5	4	737	TRUE	TRUE	244
738_fwd	2	0	3	3	1	1	0	3	738	TRUE	FALSE
739_fwd	3	3	3	3	4	9	2	7	739	TRUE	FALSE
740_fwd	14	13	13	6	7	11	6	7	740	TRUE	TRUE	245
741_fwd	0	0	0	0	0	0	0	0	741	TRUE	FALSE
742_fwd	0	0	0	1	0	0	0	0	742	TRUE	FALSE
743_fwd	3	7	3	1	10	5	9	14	743	TRUE	TRUE	246
744_fwd	0	0	0	0	0	0	0	0	744	TRUE	FALSE
745_fwd	0	1	5	2	2	0	0	1	745	TRUE	FALSE
746_fwd	0	0	0	0	5	6	10	12	746	TRUE	TRUE	247
747_fwd	1	1	2	1	0	0	1	5	747	TRUE	FALSE
748_fwd	2	1	2	1	6	4	9	8	748	TRUE	FALSE
749_fwd	0	0	0	0	0	0	0	0	749	TRUE	TRUE	248
750_fwd	3	1	3	3	2	2	2	1	750	TRUE	FALSE
751_fwd	6	5	6	6	4	4	5	5	751	TRUE	FALSE
752_fwd	34	39	35	22	32	23	46	30	752	TRUE	TRUE	249
753_fwd	3	2	3	3	4	3	4	7	753	TRUE	FALSE
754_fwd	0	0	0	0	0	0	1	0	754	TRUE	FALSE
755_fwd	12	10	25	12	3	6	8	8	755	TRUE	TRUE	250
756_fwd	2	3	1	2	1	4	2	5	756	TRUE	FALSE
757_fwd	0	0	0	0	0	0	0	0	757	TRUE	FALSE
758_fwd	20	11	8	9	4	2	8	12	758	TRUE	TRUE	251
759_fwd	0	1	2	0	0	0	0	0	759	TRUE	FALSE
760_fwd	1	0	0	1	0	0	2	2	760	TRUE	FALSE
761_fwd	31	33	29	30	44	56	89	87	761	TRUE	TRUE	252
762_fwd	0	0	0	0	0	0	0	0	762	TRUE	FALSE
763_fwd	0	2	0	0	0	0	0	0	763	TRUE	FALSE
764_fwd	2	3	1	2	5	6	10	10	764	TRUE	TRUE	253
765_fwd	0	0	0	0	0	0	0	0	765	TRUE	FALSE
766_fwd	1	0	0	0	2	1	0	1	766	TRUE	FALSE
767_fwd	3	4	5	1	10	9	16	16	767	TRUE	TRUE	254
768_fwd	1	1	3	2	4	5	13	6	768	TRUE	FALSE
769_fwd	4	2	2	2	2	3	3	2	769	TRUE	FALSE
770_fwd	2	7	6	3	19	11	18	11	770	TRUE	TRUE	255
771_fwd	0	0	0	0	1	2	0	2	771	TRUE	FALSE
772_fwd	0	0	0	0	3	1	0	1	772	TRUE	FALSE
773_fwd	0	0	0	0	0	0	0	0	773	TRUE	TRUE	256
774_fwd	0	0	0	0	0	0	0	0	774	TRUE	FALSE
775_fwd	0	0	0	0	0	0	0	0	775	TRUE	FALSE
776_fwd	0	0	0	0	0	0	0	0	776	TRUE	TRUE	257
777_fwd	1	3	1	1	5	5	2	2	777	TRUE	FALSE
778_fwd	9	9	11	7	27	28	38	44	778	TRUE	FALSE
779_fwd	49	36	32	39	44	55	58	64	779	TRUE	TRUE	258
780_fwd	6	1	3	1	2	1	6	4	780	TRUE	FALSE
781_fwd	16	12	12	12	19	16	34	30	781	TRUE	FALSE
782_fwd	15	13	15	17	28	21	28	25	782	TRUE	TRUE	259
783_fwd	0	2	0	1	0	0	0	0	783	TRUE	FALSE
784_fwd	0	0	0	0	1	0	1	1	784	TRUE	FALSE
785_fwd	0	0	0	0	0	0	0	0	785	TRUE	TRUE	260
786_fwd	0	0	0	0	0	0	0	0	786	TRUE	FALSE
787_fwd	0	1	0	0	1	0	0	0	787	TRUE	FALSE
788_fwd	24	23	25	22	23	20	28	24	788	TRUE	TRUE	261
789_fwd	12	12	9	11	10	12	22	17	789	TRUE	FALSE
790_fwd	18	21	10	13	31	33	51	39	790	TRUE	FALSE
791_fwd	84	84	90	61	290	308	398	361	791	TRUE	TRUE	262
792_fwd	1	2	1	2	4	3	0	4	792	TRUE	FALSE
793_fwd	0	0	0	1	1	0	1	0	793	TRUE	FALSE
794_fwd	0	0	3	0	8	8	7	7	794	TRUE	TRUE	263
795_fwd	9	6	12	9	28	24	31	30	795	TRUE	FALSE
796_fwd	0	3	1	0	1	3	2	2	796	TRUE	FALSE
797_fwd	32	38	32	27	136	139	184	172	797	TRUE	TRUE	264
798_fwd	7	13	13	8	19	26	37	48	798	TRUE	FALSE
799_fwd	0	1	0	0	0	0	0	0	799	TRUE	FALSE
800_fwd	11	13	12	14	6	7	8	6	800	TRUE	TRUE	265
801_fwd	1	1	2	1	3	1	3	2	801	TRUE	FALSE
802_fwd	0	0	0	0	0	0	0	0	802	TRUE	FALSE
803_fwd	0	0	0	0	0	0	0	0	803	TRUE	TRUE	266
804_fwd	29	30	27	20	60	36	68	52	804	TRUE	FALSE
805_fwd	2	0	1	0	0	1	0	0	805	TRUE	FALSE
806_fwd	73	87	62	44	110	96	115	128	806	TRUE	TRUE	267
807_fwd	18	18	22	23	47	38	49	60	807	TRUE	FALSE
808_fwd	0	0	0	0	0	0	0	0	808	TRUE	FALSE
809_fwd	5	3	7	3	12	19	25	26	809	TRUE	TRUE	268
810_fwd	1	2	1	0	2	0	2	2	810	TRUE	FALSE
811_fwd	0	0	0	0	0	0	0	0	811	TRUE	FALSE
812_fwd	3	1	3	3	1	1	2	2	812	TRUE	TRUE	269
813_fwd	0	0	0	0	0	0	1	0	813	TRUE	FALSE
814_fwd	1	0	1	2	0	0	2	0	814	TRUE	FALSE
815_fwd	4	6	5	2	1	7	7	3	815	TRUE	TRUE	270
816_fwd	3	1	0	3	3	0	4	3	816	TRUE	FALSE
817_fwd	22	24	17	17	22	29	34	29	817	TRUE	FALSE
818_fwd	55	50	38	38	60	38	81	69	818	TRUE	TRUE	271
819_fwd	1	1	2	1	1	0	5	1	819	TRUE	FALSE
820_fwd	0	0	0	0	0	0	0	0	820	TRUE	FALSE
821_fwd	7	5	3	2	7	9	8	6	821	TRUE	TRUE	272
822_fwd	0	0	0	0	1	0	0	0	822	TRUE	FALSE
823_fwd	1	0	2	0	2	1	3	1	823	TRUE	FALSE
824_fwd	10	15	15	7	14	22	22	16	824	TRUE	TRUE	273
825_fwd	4	0	1	0	2	1	3	2	825	TRUE	FALSE
826_fwd	0	1	0	0	0	0	0	1	826	TRUE	FALSE
827_fwd	16	12	13	15	7	3	5	2	827	TRUE	TRUE	274
828_fwd	1	0	1	2	0	3	2	1	828	TRUE	FALSE
829_fwd	0	0	0	2	0	0	0	0	829	TRUE	FALSE
830_fwd	0	0	0	0	0	0	0	0	830	TRUE	TRUE	275
831_fwd	0	0	0	0	0	0	0	0	831	TRUE	FALSE
832_fwd	0	0	0	0	0	0	0	0	832	TRUE	FALSE
833_fwd	30	22	19	19	35	22	38	40	833	TRUE	TRUE	276
834_fwd	9	10	13	4	6	7	12	8	834	TRUE	FALSE
835_fwd	1	0	0	0	1	0	0	0	835	TRUE	FALSE
836_fwd	5	7	5	5	8	8	5	7	836	TRUE	TRUE	277
837_fwd	2	2	1	0	3	1	1	2	837	TRUE	FALSE
838_fwd	0	1	0	0	0	0	0	0	838	TRUE	FALSE
839_fwd	35	33	32	42	59	55	62	67	839	TRUE	TRUE	278
840_fwd	0	0	0	0	0	0	0	0	840	TRUE	FALSE
841_fwd	0	0	0	0	1	0	0	1	841	TRUE	FALSE
842_fwd	17	15	19	10	15	17	20	25	842	TRUE	TRUE	279
843_fwd	3	1	1	0	0	0	2	1	843	TRUE	FALSE
844_fwd	5	5	1	7	6	7	19	11	844	TRUE	FALSE
845_fwd	68	56	62	59	89	96	131	117	845	TRUE	TRUE	280
846_fwd	0	0	0	0	0	0	0	0	846	TRUE	FALSE
847_fwd	4	0	0	0	4	2	4	6	847	TRUE	FALSE
848_fwd	1	0	0	1	3	1	3	3	848	TRUE	TRUE	281
849_fwd	0	0	0	0	0	0	0	0	849	TRUE	FALSE
850_fwd	0	0	1	0	6	2	4	2	850	TRUE	FALSE
851_fwd	0	0	0	0	1	1	3	2	851	TRUE	TRUE	282
852_fwd	0	0	0	0	0	0	0	0	852	TRUE	FALSE
853_fwd	0	0	0	0	0	0	0	2	853	TRUE	FALSE
854_fwd	0	0	0	0	0	0	0	0	854	TRUE	TRUE	283
855_fwd	0	0	0	0	0	0	0	0	855	TRUE	FALSE
856_fwd	0	0	0	0	0	1	1	0	856	TRUE	FALSE
857_fwd	0	0	0	0	0	0	0	0	857	TRUE	TRUE	284
858_fwd	0	0	0	1	0	2	0	2	858	TRUE	FALSE
859_fwd	9	15	9	11	17	15	30	21	859	TRUE	FALSE
860_fwd	195	213	182	199	155	166	211	207	860	TRUE	TRUE	285
861_fwd	5	3	0	2	3	5	5	5	861	TRUE	FALSE
862_fwd	0	0	0	0	1	0	0	0	862	TRUE	FALSE
863_fwd	0	0	0	0	0	0	0	1	863	TRUE	TRUE	286
864_fwd	0	0	0	0	6	6	6	7	864	TRUE	FALSE
865_fwd	0	0	0	0	0	0	0	0	865	TRUE	FALSE
866_fwd	0	0	0	0	0	0	0	0	866	TRUE	TRUE	287
867_fwd	0	0	0	0	1	1	0	1	867	TRUE	FALSE
868_fwd	0	0	0	0	0	0	0	0	868	TRUE	FALSE
869_fwd	0	0	0	0	1	5	2	7	869	TRUE	TRUE	288
870_fwd	0	0	0	0	0	1	1	0	870	TRUE	FALSE
871_fwd	0	0	0	0	0	0	0	0	871	TRUE	FALSE
872_fwd	8	5	1	5	1	6	7	2	872	TRUE	TRUE	289
873_fwd	1	0	2	0	0	1	1	1	873	TRUE	FALSE
874_fwd	0	0	0	0	3	1	0	0	874	TRUE	FALSE
875_fwd	15	15	14	11	73	68	103	111	875	TRUE	TRUE	290
876_fwd	0	0	0	0	0	0	0	0	876	TRUE	FALSE
877_fwd	0	0	0	0	0	0	0	0	877	TRUE	FALSE
878_fwd	9	8	5	8	82	79	123	105	878	TRUE	TRUE	291
879_fwd	0	0	0	0	0	0	0	0	879	TRUE	FALSE
880_fwd	0	0	0	0	0	0	0	0	880	TRUE	FALSE
881_fwd	0	1	1	0	37	55	67	64	881	TRUE	TRUE	292
882_fwd	0	0	0	0	0	2	2	2	882	TRUE	FALSE
883_fwd	2	1	0	0	4	2	3	2	883	TRUE	FALSE
884_fwd	6	7	7	6	32	54	66	61	884	TRUE	TRUE	293
885_fwd	0	0	0	0	1	3	2	3	885	TRUE	FALSE
886_fwd	0	0	0	0	0	0	0	0	886	TRUE	FALSE
887_fwd	0	0	0	0	0	1	0	1	887	TRUE	TRUE	294
888_fwd	1	1	1	0	1	5	3	6	888	TRUE	FALSE
889_fwd	0	0	0	0	2	0	0	0	889	TRUE	FALSE
890_fwd	0	0	0	0	0	0	0	0	890	TRUE	TRUE	295
891_fwd	1	1	3	1	12	14	14	15	891	TRUE	FALSE
892_fwd	2	0	2	1	1	1	4	6	892	TRUE	FALSE
893_fwd	0	1	0	0	0	0	2	1	893	TRUE	TRUE	296
894_fwd	2	1	1	0	3	2	3	2	894	TRUE	FALSE
895_fwd	0	0	1	0	0	0	0	0	895	TRUE	FALSE
896_fwd	0	0	0	1	7	5	1	4	896	TRUE	TRUE	297
897_fwd	2	3	1	0	8	9	12	20	897	TRUE	FALSE
898_fwd	0	0	0	0	0	0	0	0	898	TRUE	FALSE
899_fwd	1	2	2	1	2	6	8	12	899	TRUE	TRUE	298
900_fwd	17	14	10	6	96	133	123	155	900	TRUE	FALSE
901_fwd	0	0	0	0	6	2	4	3	901	TRUE	FALSE
902_fwd	0	0	0	1	6	5	7	19	902	TRUE	TRUE	299
903_fwd	1	0	0	1	7	12	8	19	903	TRUE	FALSE
904_fwd	0	0	0	0	0	0	0	0	904	TRUE	FALSE
905_fwd	3	3	3	7	36	44	42	60	905	TRUE	TRUE	300
906_fwd	7	5	5	4	43	37	53	64	906	TRUE	FALSE
907_fwd	0	0	0	0	1	0	0	0	907	TRUE	FALSE
908_fwd	10	15	7	8	76	79	97	104	908	TRUE	TRUE	301
909_fwd	4	14	8	6	69	100	108	123	909	TRUE	FALSE
910_fwd	1	1	1	1	6	2	8	5	910	TRUE	FALSE
911_fwd	0	1	0	0	9	2	9	8	911	TRUE	TRUE	302
912_fwd	2	0	2	0	14	15	30	18	912	TRUE	FALSE
913_fwd	0	0	0	0	0	0	0	0	913	TRUE	FALSE
914_fwd	4	4	4	6	21	29	29	31	914	TRUE	TRUE	303
915_fwd	6	10	7	8	83	91	121	102	915	TRUE	FALSE
916_fwd	0	0	0	0	4	2	3	4	916	TRUE	FALSE
917_fwd	0	0	0	0	5	3	3	3	917	TRUE	TRUE	304
918_fwd	0	0	0	2	11	8	7	10	918	TRUE	FALSE
919_fwd	0	0	0	0	0	0	0	0	919	TRUE	FALSE
920_fwd	0	2	0	1	2	0	9	6	920	TRUE	TRUE	305
921_fwd	1	0	0	0	1	1	1	3	921	TRUE	FALSE
922_fwd	0	0	0	0	0	0	0	0	922	TRUE	FALSE
923_fwd	0	0	0	0	0	0	0	0	923	TRUE	TRUE	306
924_fwd	0	1	0	0	0	0	0	1	924	TRUE	FALSE
925_fwd	0	0	0	0	0	0	0	0	925	TRUE	FALSE
926_fwd	1	1	0	0	2	1	5	4	926	TRUE	TRUE	307
927_fwd	0	0	0	0	0	0	0	0	927	TRUE	FALSE
928_fwd	0	0	0	0	0	0	0	0	928	TRUE	FALSE
929_fwd	0	0	0	0	4	1	1	1	929	TRUE	TRUE	308
930_fwd	0	0	0	0	0	0	0	0	930	TRUE	FALSE
931_fwd	0	0	0	1	5	1	3	3	931	TRUE	FALSE
932_fwd	2	0	0	2	4	6	7	6	932	TRUE	TRUE	309
933_fwd	0	0	0	0	0	0	0	0	933	TRUE	FALSE
934_fwd	0	0	0	0	1	1	5	1	934	TRUE	FALSE
935_fwd	0	1	1	0	8	7	12	21	935	TRUE	TRUE	310
936_fwd	0	0	0	0	1	1	1	1	936	TRUE	FALSE
937_fwd	0	1	0	0	6	2	7	1	937	TRUE	FALSE
938_fwd	0	0	0	1	7	4	8	11	938	TRUE	TRUE	311
939_fwd	0	0	0	0	0	0	1	0	939	TRUE	FALSE
940_fwd	0	0	0	0	0	0	0	0	940	TRUE	FALSE
941_fwd	0	0	0	0	0	0	0	0	941	TRUE	TRUE	312
942_fwd	0	0	0	0	0	0	0	0	942	TRUE	FALSE
943_fwd	0	0	0	0	0	0	1	1	943	TRUE	FALSE
944_fwd	1	1	0	1	5	7	9	8	944	TRUE	TRUE	313
945_fwd	0	0	0	0	0	1	0	1	945	TRUE	FALSE
946_fwd	0	0	0	0	0	0	0	0	946	TRUE	FALSE
947_fwd	1	1	1	0	21	15	40	26	947	TRUE	TRUE	314
948_fwd	0	0	0	0	0	0	0	0	948	TRUE	FALSE
949_fwd	0	0	0	0	0	0	0	0	949	TRUE	FALSE
950_fwd	0	0	0	0	1	0	0	1	950	TRUE	TRUE	315
951_fwd	0	0	0	0	0	0	0	0	951	TRUE	FALSE
952_fwd	0	0	0	0	0	0	0	0	952	TRUE	FALSE
953_fwd	0	1	0	0	12	14	19	20	953	TRUE	TRUE	316
954_fwd	0	0	0	0	3	5	4	1	954	TRUE	FALSE
955_fwd	0	0	0	0	0	3	1	1	955	TRUE	FALSE
956_fwd	2	1	0	2	51	50	51	50	956	TRUE	TRUE	317
957_fwd	0	0	0	0	1	1	2	2	957	TRUE	FALSE
958_fwd	0	0	0	0	0	0	0	0	958	TRUE	FALSE
959_fwd	0	0	0	0	1	1	0	5	959	TRUE	TRUE	318
960_fwd	0	0	0	0	3	3	3	3	960	TRUE	FALSE
961_fwd	0	0	0	0	0	0	0	0	961	TRUE	FALSE
962_fwd	0	0	0	0	0	0	0	0	962	TRUE	TRUE	319
963_fwd	0	0	0	0	0	1	0	3	963	TRUE	FALSE
964_fwd	0	0	0	0	1	0	0	0	964	TRUE	FALSE
965_fwd	1	0	0	0	3	2	4	3	965	TRUE	TRUE	320
966_fwd	0	0	0	0	0	0	0	0	966	TRUE	FALSE
967_fwd	0	0	0	0	0	1	0	0	967	TRUE	FALSE
968_fwd	2	1	1	0	8	7	11	9	968	TRUE	TRUE	321
969_fwd	0	0	0	1	1	0	0	2	969	TRUE	FALSE
970_fwd	0	0	1	0	0	0	0	1	970	TRUE	FALSE
971_fwd	2	5	6	7	34	29	29	26	971	TRUE	TRUE	322
972_fwd	1	3	0	0	6	3	13	6	972	TRUE	FALSE
973_fwd	0	0	0	0	0	0	2	1	973	TRUE	FALSE
974_fwd	0	1	1	0	21	20	35	26	974	TRUE	TRUE	323
975_fwd	0	0	0	0	0	0	1	0	975	TRUE	FALSE
976_fwd	0	0	0	0	1	0	0	0	976	TRUE	FALSE
977_fwd	0	0	0	0	0	1	1	2	977	TRUE	TRUE	324
978_fwd	0	0	0	0	3	2	0	2	978	TRUE	FALSE
979_fwd	0	0	0	0	0	0	0	0	979	TRUE	FALSE
980_fwd	0	0	0	0	0	0	0	0	980	TRUE	TRUE	325
981_fwd	0	0	0	0	0	0	0	0	981	TRUE	FALSE
982_fwd	0	0	0	1	1	1	0	0	982	TRUE	FALSE
983_fwd	5	2	5	2	21	13	17	14	983	TRUE	TRUE	326
984_fwd	1	0	0	0	0	0	0	0	984	TRUE	FALSE
985_fwd	0	1	1	1	1	0	1	0	985	TRUE	FALSE
986_fwd	13	9	8	8	9	3	23	8	986	TRUE	TRUE	327
987_fwd	0	0	0	0	0	0	0	0	987	TRUE	FALSE
988_fwd	0	0	0	0	0	0	0	0	988	TRUE	FALSE
989_fwd	0	1	0	0	1	0	0	0	989	TRUE	TRUE	328
990_fwd	0	0	0	0	0	0	0	0	990	TRUE	FALSE
991_fwd	0	0	0	0	0	0	0	0	991	TRUE	FALSE
992_fwd	0	0	0	0	0	0	0	0	992	TRUE	TRUE	329
993_fwd	1	1	0	1	0	0	1	0	993	TRUE	FALSE
994_fwd	1	1	0	1	3	0	1	3	994	TRUE	FALSE
995_fwd	69	63	75	59	57	36	55	56	995	TRUE	TRUE	330
996_fwd	2	4	1	2	1	3	2	2	996	TRUE	FALSE
997_fwd	0	0	0	0	1	0	0	0	997	TRUE	FALSE
998_fwd	0	0	1	1	1	0	0	0	998	TRUE	TRUE	331
999_fwd	0	0	0	0	0	0	0	0	999	TRUE	FALSE
1000_fwd	0	0	1	0	0	0	0	0	1000	TRUE	FALSE
1001_fwd	4	1	4	1	0	1	0	0	1001	TRUE	TRUE	332
1002_fwd	0	1	0	0	0	0	0	0	1002	TRUE	FALSE
1003_fwd	0	0	0	0	0	0	0	0	1003	TRUE	FALSE
1004_fwd	0	2	1	0	4	0	0	0	1004	TRUE	TRUE	333
1005_fwd	0	0	1	0	0	0	0	0	1005	TRUE	FALSE
1006_fwd	1	0	1	0	0	0	1	0	1006	TRUE	FALSE
1007_fwd	166	128	144	82	134	98	139	124	1007	TRUE	TRUE	334
1008_fwd	5	4	6	0	2	2	2	0	1008	TRUE	FALSE
1009_fwd	0	0	0	0	1	0	0	1	1009	TRUE	FALSE
1010_fwd	15	6	3	5	1	0	1	0	1010	TRUE	TRUE	335
1011_fwd	1	0	0	0	3	0	4	0	1011	TRUE	FALSE
1012_fwd	2	0	0	0	0	0	0	0	1012	TRUE	FALSE
1013_fwd	3	0	0	0	5	4	7	4	1013	TRUE	TRUE	336
1014_fwd	0	0	0	0	0	0	1	0	1014	TRUE	FALSE
1015_fwd	0	0	0	0	0	0	1	0	1015	TRUE	FALSE
1016_fwd	2	1	4	5	61	45	79	60	1016	TRUE	TRUE	337
1017_fwd	0	0	0	0	4	1	7	3	1017	TRUE	FALSE
1018_fwd	0	0	0	0	0	0	0	0	1018	TRUE	FALSE
1019_fwd	1	1	0	1	6	3	9	9	1019	TRUE	TRUE	338
1020_fwd	0	0	0	0	0	0	10	5	1020	TRUE	FALSE
1021_fwd	0	0	0	0	0	0	1	0	1021	TRUE	FALSE
1022_fwd	0	0	0	0	2	0	4	1	1022	TRUE	TRUE	339
1023_fwd	1	0	0	0	41	40	54	64	1023	TRUE	FALSE
1024_fwd	0	0	0	0	0	0	0	0	1024	TRUE	FALSE
1025_fwd	1	1	4	1	49	30	39	31	1025	TRUE	TRUE	340
1026_fwd	0	1	0	3	1	1	2	2	1026	TRUE	FALSE
1027_fwd	1	1	1	0	0	1	0	0	1027	TRUE	FALSE
1028_fwd	4	3	2	1	12	21	17	24	1028	TRUE	TRUE	341
1029_fwd	0	0	0	0	0	1	0	0	1029	TRUE	FALSE
1030_fwd	0	0	0	0	0	0	0	0	1030	TRUE	FALSE
1031_fwd	0	0	0	0	0	0	0	0	1031	TRUE	TRUE	342
1032_fwd	0	0	0	0	0	0	0	0	1032	TRUE	FALSE
1033_fwd	0	0	0	1	0	0	0	2	1033	TRUE	FALSE
1034_fwd	51	47	43	41	94	96	116	116	1034	TRUE	TRUE	343
1035_fwd	0	0	0	0	0	0	0	0	1035	TRUE	FALSE
1036_fwd	0	0	0	0	0	0	0	2	1036	TRUE	FALSE
1037_fwd	6	4	5	10	75	68	75	85	1037	TRUE	TRUE	344
1038_fwd	0	0	0	0	0	1	0	0	1038	TRUE	FALSE
1039_fwd	0	0	0	0	0	0	0	2	1039	TRUE	FALSE
1040_fwd	2	1	1	0	3	4	4	5	1040	TRUE	TRUE	345
1041_fwd	0	0	0	0	0	0	0	1	1041	TRUE	FALSE
1042_fwd	0	0	0	0	0	0	0	0	1042	TRUE	FALSE
1043_fwd	0	0	0	0	0	0	1	2	1043	TRUE	TRUE	346
1044_fwd	0	0	0	0	0	0	0	0	1044	TRUE	FALSE
1045_fwd	0	0	0	0	0	1	1	0	1045	TRUE	FALSE
1046_fwd	1	1	0	1	2	0	2	2	1046	TRUE	TRUE	347
1047_fwd	0	0	0	0	0	0	0	0	1047	TRUE	FALSE
1048_fwd	0	0	0	0	0	0	1	1	1048	TRUE	FALSE
1049_fwd	0	0	0	0	2	1	3	0	1049	TRUE	TRUE	348
1050_fwd	0	0	0	0	1	0	1	0	1050	TRUE	FALSE
1051_fwd	0	0	0	0	0	0	0	0	1051	TRUE	FALSE
1052_fwd	0	0	0	0	0	1	1	1	1052	TRUE	TRUE	349
1053_fwd	0	0	0	0	0	1	0	1	1053	TRUE	FALSE
1054_fwd	0	0	0	0	0	2	0	0	1054	TRUE	FALSE
1055_fwd	12	9	11	7	48	41	65	60	1055	TRUE	TRUE	350
1056_fwd	0	0	0	0	1	0	1	0	1056	TRUE	FALSE
1057_fwd	0	0	0	0	0	0	0	0	1057	TRUE	FALSE
1058_fwd	0	0	0	0	9	7	10	6	1058	TRUE	TRUE	351
1059_fwd	0	0	0	0	0	0	0	0	1059	TRUE	FALSE
1060_fwd	0	0	0	0	0	1	0	0	1060	TRUE	FALSE
1061_fwd	14	14	6	8	135	98	169	120	1061	TRUE	TRUE	352
1062_fwd	0	0	0	0	0	0	0	0	1062	TRUE	FALSE
1063_fwd	0	0	0	0	0	0	0	0	1063	TRUE	FALSE
1064_fwd	0	0	0	0	8	3	6	11	1064	TRUE	TRUE	353
1065_fwd	0	0	0	1	5	7	16	6	1065	TRUE	FALSE
1066_fwd	0	0	0	0	0	1	0	0	1066	TRUE	FALSE
1067_fwd	0	0	0	0	0	0	0	0	1067	TRUE	TRUE	354
1068_fwd	0	0	0	1	0	0	0	0	1068	TRUE	FALSE
1069_fwd	0	0	0	0	0	0	0	0	1069	TRUE	FALSE
1070_fwd	2	4	3	4	48	33	55	55	1070	TRUE	TRUE	355
1071_fwd	6	2	1	0	28	12	30	29	1071	TRUE	FALSE
1072_fwd	1	0	1	0	0	0	0	2	1072	TRUE	FALSE
1073_fwd	1	2	1	1	2	9	10	12	1073	TRUE	TRUE	356
1074_fwd	1	1	0	0	0	2	0	1	1074	TRUE	FALSE
1075_fwd	0	1	1	0	2	1	1	2	1075	TRUE	FALSE
1076_fwd	7	9	5	4	24	29	37	38	1076	TRUE	TRUE	357
1077_fwd	1	0	0	0	0	0	0	1	1077	TRUE	FALSE
1078_fwd	0	0	0	0	0	0	0	0	1078	TRUE	FALSE
1079_fwd	8	5	8	10	52	49	42	55	1079	TRUE	TRUE	358
1080_fwd	0	0	0	0	0	0	1	0	1080	TRUE	FALSE
1081_fwd	0	0	0	0	1	0	0	0	1081	TRUE	FALSE
1082_fwd	0	1	1	0	4	4	1	1	1082	TRUE	TRUE	359
1083_fwd	0	0	0	0	0	1	1	0	1083	TRUE	FALSE
1084_fwd	0	0	0	0	0	0	0	0	1084	TRUE	FALSE
1085_fwd	1	2	0	0	2	3	6	4	1085	TRUE	TRUE	360
1086_fwd	0	0	0	0	0	0	0	0	1086	TRUE	FALSE
1087_fwd	0	0	0	0	0	0	0	0	1087	TRUE	FALSE
1088_fwd	0	1	0	0	2	0	0	1	1088	TRUE	TRUE	361
1089_fwd	0	0	0	0	1	0	0	0	1089	TRUE	FALSE
1090_fwd	0	0	0	0	1	0	1	1	1090	TRUE	FALSE
1091_fwd	37	23	30	20	42	39	59	48	1091	TRUE	TRUE	362
1092_fwd	0	0	0	0	0	0	0	0	1092	TRUE	FALSE
1093_fwd	0	0	0	0	0	1	0	1	1093	TRUE	FALSE
1094_fwd	11	7	6	7	14	8	16	17	1094	TRUE	TRUE	363
1095_fwd	0	0	0	1	0	1	1	0	1095	TRUE	FALSE
1096_fwd	0	1	2	1	1	1	2	1	1096	TRUE	FALSE
1097_fwd	3	2	2	2	0	0	2	0	1097	TRUE	TRUE	364
1098_fwd	1	3	0	0	2	1	0	1	1098	TRUE	FALSE
1099_fwd	0	1	1	0	0	0	1	0	1099	TRUE	FALSE
1100_fwd	11	7	8	8	3	5	8	14	1100	TRUE	TRUE	365
1101_fwd	0	1	0	2	1	1	0	1	1101	TRUE	FALSE
1102_fwd	2	1	4	4	1	0	1	2	1102	TRUE	FALSE
1103_fwd	14	16	13	10	5	7	12	9	1103	TRUE	TRUE	366
1104_fwd	0	0	0	0	0	0	0	0	1104	TRUE	FALSE
1105_fwd	0	0	0	0	0	0	0	0	1105	TRUE	FALSE
1106_fwd	114	110	83	88	46	58	69	64	1106	TRUE	TRUE	367
1107_fwd	12	26	13	13	8	9	14	13	1107	TRUE	FALSE
1108_fwd	0	1	0	0	1	0	0	0	1108	TRUE	FALSE
1109_fwd	1	3	3	2	1	1	5	3	1109	TRUE	TRUE	368
1110_fwd	3	0	0	0	0	0	1	1	1110	TRUE	FALSE
1111_fwd	10	11	9	9	1	3	7	6	1111	TRUE	FALSE
1112_fwd	11	15	9	14	21	23	27	30	1112	TRUE	TRUE	369
1113_fwd	0	0	2	1	0	0	1	0	1113	TRUE	FALSE
1114_fwd	0	0	1	0	1	0	0	0	1114	TRUE	FALSE
1115_fwd	0	0	0	0	0	1	0	0	1115	TRUE	TRUE	370
1116_fwd	1	0	0	1	0	0	0	0	1116	TRUE	FALSE
1117_fwd	0	1	0	1	1	1	0	2	1117	TRUE	FALSE
1118_fwd	25	24	19	20	1	5	4	5	1118	TRUE	TRUE	371
1119_fwd	2	2	0	2	2	1	2	0	1119	TRUE	FALSE
1120_fwd	3	5	8	2	9	4	3	4	1120	TRUE	FALSE
1121_fwd	272	263	193	213	230	264	330	312	1121	TRUE	TRUE	372
1122_fwd	6	0	3	3	3	0	3	0	1122	TRUE	FALSE
1123_fwd	0	1	0	0	1	1	0	5	1123	TRUE	FALSE
1124_fwd	0	0	0	0	0	0	0	0	1124	TRUE	TRUE	373
1125_fwd	0	1	0	2	0	0	0	1	1125	TRUE	FALSE
1126_fwd	1	3	3	3	0	1	1	0	1126	TRUE	FALSE
1127_fwd	132	151	118	117	71	81	113	96	1127	TRUE	TRUE	374
1128_fwd	4	2	5	2	2	2	2	3	1128	TRUE	FALSE
1129_fwd	1	1	0	0	0	1	0	0	1129	TRUE	FALSE
1130_fwd	4	6	3	5	2	2	4	7	1130	TRUE	TRUE	375
1131_fwd	8	6	3	4	2	6	3	2	1131	TRUE	FALSE
1132_fwd	0	0	0	0	0	0	0	0	1132	TRUE	FALSE
1133_fwd	0	0	0	0	2	3	2	3	1133	TRUE	TRUE	376
1134_fwd	0	0	0	0	0	0	0	0	1134	TRUE	FALSE
1135_fwd	0	0	0	0	0	0	0	0	1135	TRUE	FALSE
1136_fwd	2	4	2	2	2	1	3	4	1136	TRUE	TRUE	377
1137_fwd	0	0	0	0	0	0	0	0	1137	TRUE	FALSE
1138_fwd	0	0	0	0	0	1	0	1	1138	TRUE	FALSE
1139_fwd	43	34	24	27	54	54	69	94	1139	TRUE	TRUE	378
1140_fwd	26	18	21	27	15	19	27	17	1140	TRUE	FALSE
1141_fwd	12	6	5	6	5	7	12	11	1141	TRUE	FALSE
1142_fwd	258	246	204	203	169	162	257	196	1142	TRUE	TRUE	379
1143_fwd	1	0	0	0	0	0	0	0	1143	TRUE	FALSE
1144_fwd	0	0	0	0	0	0	0	0	1144	TRUE	FALSE
1145_fwd	0	0	0	0	0	0	0	0	1145	TRUE	TRUE	380
1146_fwd	1	1	3	0	2	3	1	0	1146	TRUE	FALSE
1147_fwd	0	0	0	0	1	0	0	0	1147	TRUE	FALSE
1148_fwd	93	65	91	65	19	20	31	24	1148	TRUE	TRUE	381
1149_fwd	0	0	0	0	0	0	0	0	1149	TRUE	FALSE
1150_fwd	0	0	0	0	0	0	0	0	1150	TRUE	FALSE
1151_fwd	7	7	10	7	14	15	20	20	1151	TRUE	TRUE	382
1152_fwd	0	1	1	0	0	0	2	2	1152	TRUE	FALSE
1153_fwd	0	0	0	0	0	0	0	0	1153	TRUE	FALSE
1154_fwd	0	1	1	1	0	0	0	0	1154	TRUE	TRUE	383
1155_fwd	0	0	0	0	0	0	0	0	1155	TRUE	FALSE
1156_fwd	2	2	1	3	0	0	2	1	1156	TRUE	FALSE
1157_fwd	79	90	88	91	62	81	101	105	1157	TRUE	TRUE	384
1158_fwd	0	0	0	0	3	0	0	0	1158	TRUE	FALSE
1159_fwd	0	0	0	0	0	0	0	0	1159	TRUE	FALSE
1160_fwd	16	14	10	18	8	3	9	7	1160	TRUE	TRUE	385
1161_fwd	0	2	1	0	0	0	1	2	1161	TRUE	FALSE
1162_fwd	0	0	0	0	0	0	1	0	1162	TRUE	FALSE
1163_fwd	58	60	44	38	53	64	74	72	1163	TRUE	TRUE	386
1164_fwd	0	0	0	0	0	0	0	0	1164	TRUE	FALSE
1165_fwd	0	1	2	1	1	1	0	2	1165	TRUE	FALSE
1166_fwd	42	53	41	29	38	29	55	50	1166	TRUE	TRUE	387
1167_fwd	1	2	1	0	0	0	1	0	1167	TRUE	FALSE
1168_fwd	0	0	0	0	0	0	0	0	1168	TRUE	FALSE
1169_fwd	0	0	0	0	0	0	0	0	1169	TRUE	TRUE	388
1170_fwd	0	0	0	0	0	0	0	0	1170	TRUE	FALSE
1171_fwd	0	0	0	0	0	0	0	0	1171	TRUE	FALSE
1172_fwd	0	0	0	0	0	1	0	0	1172	TRUE	TRUE	389
1173_fwd	0	0	0	0	0	0	0	0	1173	TRUE	FALSE
1174_fwd	0	0	0	0	0	0	0	0	1174	TRUE	FALSE
1175_fwd	3	2	1	3	0	3	1	1	1175	TRUE	TRUE	390
1176_fwd	0	0	0	0	0	0	0	0	1176	TRUE	FALSE
1177_fwd	0	0	0	0	0	1	0	0	1177	TRUE	FALSE
1178_fwd	5	4	0	1	1	3	0	3	1178	TRUE	TRUE	391
1179_fwd	0	0	0	0	0	2	0	0	1179	TRUE	FALSE
1180_fwd	1	3	0	1	2	1	0	1	1180	TRUE	FALSE
1181_fwd	23	35	29	30	25	41	30	38	1181	TRUE	TRUE	392
1182_fwd	3	4	3	5	6	5	0	4	1182	TRUE	FALSE
1183_fwd	2	2	1	2	3	2	4	2	1183	TRUE	FALSE
1184_fwd	260	274	214	238	192	196	278	289	1184	TRUE	TRUE	393
1185_fwd	0	1	1	1	0	0	1	0	1185	TRUE	FALSE
1186_fwd	1	1	0	1	0	1	0	0	1186	TRUE	FALSE
1187_fwd	1	1	0	1	4	6	6	3	1187	TRUE	TRUE	394
1188_fwd	1	2	2	1	0	0	0	0	1188	TRUE	FALSE
1189_fwd	0	0	0	0	0	0	0	0	1189	TRUE	FALSE
1190_fwd	0	0	0	0	0	0	0	0	1190	TRUE	TRUE	395
1191_fwd	1	1	1	4	3	1	2	6	1191	TRUE	FALSE
1192_fwd	3	7	1	4	2	4	6	2	1192	TRUE	FALSE
1193_fwd	455	519	384	359	314	409	469	536	1193	TRUE	TRUE	396
1194_fwd	95	114	91	115	113	122	144	143	1194	TRUE	FALSE
1195_fwd	0	0	1	0	0	0	1	0	1195	TRUE	FALSE
1196_fwd	0	0	1	0	1	1	2	2	1196	TRUE	TRUE	397
1197_fwd	0	1	1	0	0	0	1	0	1197	TRUE	FALSE
1198_fwd	1	0	0	0	1	0	0	0	1198	TRUE	FALSE
1199_fwd	0	1	0	2	1	0	0	1	1199	TRUE	TRUE	398
1200_fwd	0	0	0	0	1	0	2	1	1200	TRUE	FALSE
1201_fwd	0	0	0	0	0	0	0	0	1201	TRUE	FALSE
1202_fwd	8	5	4	4	4	4	11	6	1202	TRUE	TRUE	399
1203_fwd	0	1	2	2	3	2	2	0	1203	TRUE	FALSE
1204_fwd	0	0	1	1	0	1	1	0	1204	TRUE	FALSE
1205_fwd	0	2	1	1	0	0	0	1	1205	TRUE	TRUE	400
1206_fwd	0	0	0	0	0	0	0	1	1206	TRUE	FALSE
1207_fwd	1	0	0	0	0	0	0	0	1207	TRUE	FALSE
1208_fwd	0	1	0	0	0	0	2	1	1208	TRUE	TRUE	401
1209_fwd	0	0	0	0	0	0	0	1	1209	TRUE	FALSE
1210_fwd	0	0	0	0	0	0	0	0	1210	TRUE	FALSE
1211_fwd	2	2	4	2	0	0	2	1	1211	TRUE	TRUE	402
1212_fwd	0	0	0	0	0	0	0	0	1212	TRUE	FALSE
1213_fwd	0	0	0	0	0	0	0	0	1213	TRUE	FALSE
1214_fwd	36	44	41	30	42	37	74	59	1214	TRUE	TRUE	403
1215_fwd	11	3	5	4	8	6	11	3	1215	TRUE	FALSE
1216_fwd	1	0	0	0	1	0	0	0	1216	TRUE	FALSE
1217_fwd	10	14	5	3	8	12	7	10	1217	TRUE	TRUE	404
1218_fwd	0	0	0	0	0	0	0	0	1218	TRUE	FALSE
1219_fwd	0	0	0	0	0	0	0	0	1219	TRUE	FALSE
1220_fwd	0	0	0	0	0	0	1	0	1220	TRUE	TRUE	405
1221_fwd	0	1	0	0	0	1	0	0	1221	TRUE	FALSE
1222_fwd	0	0	1	0	0	0	0	0	1222	TRUE	FALSE
1223_fwd	77	78	61	69	68	62	90	102	1223	TRUE	TRUE	406
1224_fwd	0	0	0	0	0	0	0	0	1224	TRUE	FALSE
1225_fwd	1	1	0	1	0	0	0	0	1225	TRUE	FALSE
1226_fwd	74	100	64	68	28	32	33	50	1226	TRUE	TRUE	407
1227_fwd	1	0	0	0	1	1	0	1	1227	TRUE	FALSE
1228_fwd	0	2	2	0	0	2	1	0	1228	TRUE	FALSE
1229_fwd	2	5	4	1	0	1	3	2	1229	TRUE	TRUE	408
1230_fwd	2	2	5	1	1	0	2	1	1230	TRUE	FALSE
1231_fwd	0	0	0	0	0	0	0	0	1231	TRUE	FALSE
1232_fwd	20	26	17	21	15	18	23	22	1232	TRUE	TRUE	409
1233_fwd	0	0	0	0	1	0	1	3	1233	TRUE	FALSE
1234_fwd	0	0	0	0	0	0	0	0	1234	TRUE	FALSE
1235_fwd	0	0	0	0	0	0	0	0	1235	TRUE	TRUE	410
1236_fwd	0	0	0	0	0	0	0	0	1236	TRUE	FALSE
1237_fwd	0	0	1	0	1	0	1	0	1237	TRUE	FALSE
1238_fwd	53	59	38	39	30	32	34	62	1238	TRUE	TRUE
1239_fwd	0	0	0	0	0	2	3	5	1239	TRUE	FALSE
1240_fwd	19	28	16	25	23	48	26	53	1240	TRUE	FALSE
2_rev	0	0	0	0	0	0	0	0	2	FALSE	TRUE
3_rev	0	0	0	0	0	0	0	0	3	FALSE	FALSE
4_rev	0	0	0	0	0	0	0	0	4	FALSE	FALSE
5_rev	0	0	0	0	0	0	0	1	5	FALSE	TRUE
6_rev	0	0	0	0	0	0	0	0	6	FALSE	FALSE
7_rev	0	0	0	1	0	0	0	0	7	FALSE	FALSE
8_rev	0	0	0	1	0	0	0	0	8	FALSE	TRUE
9_rev	0	0	0	0	0	0	0	0	9	FALSE	FALSE
10_rev	0	0	0	0	0	0	0	0	10	FALSE	FALSE
11_rev	0	0	0	0	0	0	0	0	11	FALSE	TRUE
12_rev	0	0	0	0	0	0	0	0	12	FALSE	FALSE
13_rev	0	0	0	0	0	0	0	0	13	FALSE	FALSE
14_rev	1	0	0	2	0	0	0	0	14	FALSE	TRUE
15_rev	0	0	0	0	0	1	0	0	15	FALSE	FALSE
16_rev	0	0	0	0	0	0	0	0	16	FALSE	FALSE
17_rev	0	0	0	0	0	0	0	0	17	FALSE	TRUE
18_rev	0	0	0	0	0	0	0	0	18	FALSE	FALSE
19_rev	0	0	0	0	0	0	0	0	19	FALSE	FALSE
20_rev	0	0	0	0	0	0	0	0	20	FALSE	TRUE
21_rev	0	0	0	0	0	0	0	0	21	FALSE	FALSE
22_rev	0	0	0	0	0	0	0	0	22	FALSE	FALSE
23_rev	0	0	0	0	0	0	0	0	23	FALSE	TRUE
24_rev	0	0	0	0	1	0	0	0	24	FALSE	FALSE
25_rev	0	0	0	0	0	0	0	0	25	FALSE	FALSE
26_rev	0	0	0	0	0	0	0	0	26	FALSE	TRUE
27_rev	0	0	0	0	0	0	0	0	27	FALSE	FALSE
28_rev	0	0	0	0	0	0	0	0	28	FALSE	FALSE
29_rev	0	0	0	0	0	0	0	0	29	FALSE	TRUE
30_rev	0	0	0	0	0	0	0	0	30	FALSE	FALSE
31_rev	0	0	0	0	0	0	0	0	31	FALSE	FALSE
32_rev	0	0	0	1	0	0	0	0	32	FALSE	TRUE
33_rev	0	0	0	0	0	0	0	0	33	FALSE	FALSE
34_rev	0	0	0	0	0	0	0	0	34	FALSE	FALSE
35_rev	0	0	0	0	0	0	0	1	35	FALSE	TRUE
36_rev	0	1	0	0	0	0	0	0	36	FALSE	FALSE
37_rev	0	0	0	0	0	0	0	0	37	FALSE	FALSE
38_rev	0	1	1	0	0	0	0	0	38	FALSE	TRUE
39_rev	0	0	0	0	1	1	0	0	39	FALSE	FALSE
40_rev	0	0	0	0	0	0	0	0	40	FALSE	FALSE
41_rev	0	0	0	0	0	0	0	0	41	FALSE	TRUE
42_rev	0	0	0	0	0	0	0	0	42	FALSE	FALSE
43_rev	0	0	0	0	0	0	0	0	43	FALSE	FALSE
44_rev	0	0	0	0	0	0	0	0	44	FALSE	TRUE
45_rev	0	0	0	0	0	0	0	0	45	FALSE	FALSE
46_rev	1	0	1	0	0	0	0	0	46	FALSE	FALSE
47_rev	0	0	0	0	0	0	0	0	47	FALSE	TRUE
48_rev	0	0	0	0	0	0	1	1	48	FALSE	FALSE
49_rev	0	0	0	0	0	0	0	0	49	FALSE	FALSE
50_rev	0	0	1	0	1	0	0	2	50	FALSE	TRUE
51_rev	1	0	0	0	0	0	0	0	51	FALSE	FALSE
52_rev	2	0	0	0	0	0	0	0	52	FALSE	FALSE
53_rev	0	0	0	0	1	0	0	2	53	FALSE	TRUE
54_rev	0	0	0	0	0	0	0	0	54	FALSE	FALSE
55_rev	0	0	0	0	0	0	0	0	55	FALSE	FALSE
56_rev	0	0	0	0	0	0	0	0	56	FALSE	TRUE
57_rev	0	0	0	0	0	0	0	0	57	FALSE	FALSE
58_rev	1	0	0	0	0	0	0	0	58	FALSE	FALSE
59_rev	0	0	0	0	0	0	0	0	59	FALSE	TRUE
60_rev	0	0	0	0	0	0	0	0	60	FALSE	FALSE
61_rev	0	0	0	0	0	0	0	0	61	FALSE	FALSE
62_rev	0	0	0	0	0	0	0	0	62	FALSE	TRUE
63_rev	0	0	0	0	0	0	0	0	63	FALSE	FALSE
64_rev	0	0	0	0	0	0	0	0	64	FALSE	FALSE
65_rev	0	0	0	0	0	0	0	0	65	FALSE	TRUE
66_rev	0	0	0	0	0	0	0	0	66	FALSE	FALSE
67_rev	0	0	0	0	0	0	0	0	67	FALSE	FALSE
68_rev	0	0	0	0	0	0	0	0	68	FALSE	TRUE
69_rev	1	1	1	0	1	0	3	2	69	FALSE	FALSE
70_rev	2	2	0	1	0	2	1	3	70	FALSE	FALSE
71_rev	0	0	0	0	0	0	0	0	71	FALSE	TRUE
72_rev	0	1	0	0	0	0	0	0	72	FALSE	FALSE
73_rev	0	0	1	0	0	0	0	0	73	FALSE	FALSE
74_rev	0	0	0	0	1	0	0	0	74	FALSE	TRUE
75_rev	0	0	0	0	1	0	2	1	75	FALSE	FALSE
76_rev	0	0	0	0	0	0	0	0	76	FALSE	FALSE
77_rev	0	0	0	0	0	0	0	0	77	FALSE	TRUE
78_rev	1	1	0	1	1	0	2	0	78	FALSE	FALSE
79_rev	0	0	0	0	0	0	0	0	79	FALSE	FALSE
80_rev	0	0	0	0	0	0	0	1	80	FALSE	TRUE
81_rev	0	0	0	0	0	0	0	0	81	FALSE	FALSE
82_rev	0	0	0	0	0	0	0	0	82	FALSE	FALSE
83_rev	1	0	0	2	0	1	1	0	83	FALSE	TRUE
84_rev	0	0	0	0	0	0	1	0	84	FALSE	FALSE
85_rev	0	0	0	1	0	0	0	1	85	FALSE	FALSE
86_rev	0	0	1	1	1	3	0	3	86	FALSE	TRUE
87_rev	2	0	0	0	0	0	0	1	87	FALSE	FALSE
88_rev	0	0	0	0	0	0	0	0	88	FALSE	FALSE
89_rev	0	0	0	0	0	0	0	0	89	FALSE	TRUE
90_rev	0	0	0	0	0	0	0	0	90	FALSE	FALSE
91_rev	0	0	0	0	0	0	0	0	91	FALSE	FALSE
92_rev	0	1	0	1	0	3	1	0	92	FALSE	TRUE
93_rev	0	1	0	0	0	1	0	0	93	FALSE	FALSE
94_rev	0	0	0	0	0	0	0	0	94	FALSE	FALSE
95_rev	1	0	0	0	0	0	0	0	95	FALSE	TRUE
96_rev	0	0	1	0	1	0	0	0	96	FALSE	FALSE
97_rev	0	0	0	0	0	0	0	0	97	FALSE	FALSE
98_rev	0	0	0	0	0	0	0	0	98	FALSE	TRUE
99_rev	0	0	0	0	0	0	0	0	99	FALSE	FALSE
100_rev	0	0	0	0	0	0	0	0	100	FALSE	FALSE
101_rev	0	0	0	0	0	0	0	0	101	FALSE	TRUE
102_rev	0	0	0	0	0	0	0	0	102	FALSE	FALSE
103_rev	0	0	0	0	0	0	0	0	103	FALSE	FALSE
104_rev	0	0	0	0	0	0	0	0	104	FALSE	TRUE
105_rev	0	0	0	0	0	0	0	0	105	FALSE	FALSE
106_rev	0	0	0	0	0	0	1	0	106	FALSE	FALSE
107_rev	1	2	1	1	2	2	0	2	107	FALSE	TRUE
108_rev	7	5	4	8	2	9	5	6	108	FALSE	FALSE
109_rev	1	0	0	1	1	0	0	0	109	FALSE	FALSE
110_rev	0	1	0	1	0	0	1	1	110	FALSE	TRUE
111_rev	1	0	0	0	0	0	0	0	111	FALSE	FALSE
112_rev	0	0	0	0	0	0	0	0	112	FALSE	FALSE
113_rev	0	0	0	1	0	1	1	0	113	FALSE	TRUE
114_rev	0	0	0	0	0	0	0	0	114	FALSE	FALSE
115_rev	0	0	0	0	0	0	0	0	115	FALSE	FALSE
116_rev	1	1	0	1	0	1	1	0	116	FALSE	TRUE
117_rev	0	1	0	0	0	0	0	0	117	FALSE	FALSE
118_rev	0	0	0	0	0	0	1	1	118	FALSE	FALSE
119_rev	2	1	2	1	1	1	2	0	119	FALSE	TRUE
120_rev	0	0	0	0	0	0	0	0	120	FALSE	FALSE
121_rev	0	1	0	1	0	0	0	0	121	FALSE	FALSE
122_rev	0	0	0	0	1	0	1	0	122	FALSE	TRUE
123_rev	0	0	0	0	0	0	0	0	123	FALSE	FALSE
124_rev	1	3	0	0	0	1	3	1	124	FALSE	FALSE
125_rev	0	0	0	0	0	0	0	0	125	FALSE	TRUE
126_rev	0	0	0	0	0	0	0	0	126	FALSE	FALSE
127_rev	0	0	0	0	0	0	0	0	127	FALSE	FALSE
128_rev	0	0	0	0	0	0	0	0	128	FALSE	TRUE
129_rev	0	0	0	0	0	0	0	0	129	FALSE	FALSE
130_rev	0	2	0	0	0	0	0	0	130	FALSE	FALSE
131_rev	0	0	0	0	0	0	0	0	131	FALSE	TRUE
132_rev	3	3	2	1	1	1	2	3	132	FALSE	FALSE
133_rev	1	0	0	0	0	0	0	0	133	FALSE	FALSE
134_rev	0	0	0	0	0	0	0	0	134	FALSE	TRUE
135_rev	0	0	0	0	0	0	0	0	135	FALSE	FALSE
136_rev	0	0	0	0	0	0	0	0	136	FALSE	FALSE
137_rev	0	1	1	2	1	0	1	0	137	FALSE	TRUE
138_rev	0	0	0	0	0	0	0	0	138	FALSE	FALSE
139_rev	1	0	0	0	0	0	0	0	139	FALSE	FALSE
140_rev	0	0	0	0	0	0	0	0	140	FALSE	TRUE
141_rev	0	0	0	0	1	0	0	0	141	FALSE	FALSE
142_rev	0	0	0	0	0	0	0	0	142	FALSE	FALSE
143_rev	0	0	0	0	2	3	1	3	143	FALSE	TRUE
144_rev	0	0	0	0	0	0	0	0	144	FALSE	FALSE
145_rev	0	0	0	0	0	0	0	0	145	FALSE	FALSE
146_rev	2	5	1	2	4	4	3	6	146	FALSE	TRUE
147_rev	1	0	0	0	0	0	0	1	147	FALSE	FALSE
148_rev	0	0	1	0	0	0	0	0	148	FALSE	FALSE
149_rev	0	0	0	0	0	0	0	0	149	FALSE	TRUE
150_rev	0	0	0	0	0	0	0	0	150	FALSE	FALSE
151_rev	0	1	0	0	0	0	0	0	151	FALSE	FALSE
152_rev	0	0	0	0	0	0	0	0	152	FALSE	TRUE
153_rev	0	0	0	0	0	0	0	0	153	FALSE	FALSE
154_rev	0	0	0	0	0	0	0	0	154	FALSE	FALSE
155_rev	0	0	0	0	0	0	0	0	155	FALSE	TRUE
156_rev	0	2	0	0	0	1	3	1	156	FALSE	FALSE
157_rev	0	0	0	0	0	0	1	0	157	FALSE	FALSE
158_rev	0	0	0	0	0	0	0	0	158	FALSE	TRUE
159_rev	2	1	0	1	1	1	0	0	159	FALSE	FALSE
160_rev	0	0	0	0	1	0	1	1	160	FALSE	FALSE
161_rev	1	2	0	2	3	2	1	2	161	FALSE	TRUE
162_rev	0	0	0	0	0	0	0	0	162	FALSE	FALSE
163_rev	0	0	0	0	0	0	0	0	163	FALSE	FALSE
164_rev	0	0	0	0	0	0	0	0	164	FALSE	TRUE
165_rev	0	0	0	0	3	4	4	4	165	FALSE	FALSE
166_rev	1	1	2	2	1	0	1	1	166	FALSE	FALSE
167_rev	0	0	1	1	1	3	1	1	167	FALSE	TRUE
168_rev	0	0	0	0	0	0	0	0	168	FALSE	FALSE
169_rev	0	0	0	0	0	0	0	0	169	FALSE	FALSE
170_rev	1	0	0	0	1	0	0	0	170	FALSE	TRUE
171_rev	0	0	1	0	0	0	0	0	171	FALSE	FALSE
172_rev	0	0	0	0	0	0	0	0	172	FALSE	FALSE
173_rev	0	0	0	0	0	0	0	0	173	FALSE	TRUE
174_rev	0	0	0	0	0	0	0	0	174	FALSE	FALSE
175_rev	0	0	0	0	0	3	0	0	175	FALSE	FALSE
176_rev	0	0	0	0	0	0	0	0	176	FALSE	TRUE
177_rev	0	0	0	0	0	0	0	0	177	FALSE	FALSE
178_rev	0	0	0	0	0	0	0	0	178	FALSE	FALSE
179_rev	0	0	0	0	0	0	0	0	179	FALSE	TRUE
180_rev	0	2	0	0	0	0	0	0	180	FALSE	FALSE
181_rev	0	0	0	1	1	0	1	2	181	FALSE	FALSE
182_rev	1	0	0	1	0	1	0	2	182	FALSE	TRUE
183_rev	9	3	2	4	8	4	13	10	183	FALSE	FALSE
184_rev	2	0	0	2	2	0	3	2	184	FALSE	FALSE
185_rev	0	0	0	0	0	0	0	0	185	FALSE	TRUE
186_rev	0	0	0	0	0	0	0	0	186	FALSE	FALSE
187_rev	0	0	0	0	0	0	0	0	187	FALSE	FALSE
188_rev	0	0	0	0	0	0	0	0	188	FALSE	TRUE
189_rev	0	0	0	0	0	0	0	0	189	FALSE	FALSE
190_rev	0	0	0	0	0	0	0	0	190	FALSE	FALSE
191_rev	0	0	0	1	0	0	0	0	191	FALSE	TRUE
192_rev	1	0	0	0	0	0	0	0	192	FALSE	FALSE
193_rev	0	0	0	0	0	1	0	0	193	FALSE	FALSE
194_rev	0	0	1	1	1	2	2	1	194	FALSE	TRUE
195_rev	1	2	1	0	0	0	0	0	195	FALSE	FALSE
196_rev	0	0	0	0	0	0	0	0	196	FALSE	FALSE
197_rev	0	0	0	1	0	0	0	0	197	FALSE	TRUE
198_rev	0	0	0	0	0	0	0	0	198	FALSE	FALSE
199_rev	0	0	0	0	0	0	0	0	199	FALSE	FALSE
200_rev	5	1	3	0	2	1	3	7	200	FALSE	TRUE
201_rev	2	1	0	0	1	0	6	2	201	FALSE	FALSE
202_rev	0	0	0	0	0	0	0	0	202	FALSE	FALSE
203_rev	0	0	0	0	0	0	0	0	203	FALSE	TRUE
204_rev	0	0	0	0	0	0	1	0	204	FALSE	FALSE
205_rev	0	0	0	0	0	0	0	0	205	FALSE	FALSE
206_rev	0	1	0	0	2	0	1	3	206	FALSE	TRUE
207_rev	0	0	0	0	0	0	0	0	207	FALSE	FALSE
208_rev	0	0	0	0	0	0	0	0	208	FALSE	FALSE
209_rev	0	0	0	0	0	0	0	0	209	FALSE	TRUE
210_rev	0	0	0	0	0	0	0	0	210	FALSE	FALSE
211_rev	1	2	1	0	2	2	4	5	211	FALSE	FALSE
212_rev	1	0	0	1	1	1	0	0	212	FALSE	TRUE
213_rev	0	0	0	1	0	0	0	0	213	FALSE	FALSE
214_rev	0	0	0	0	0	0	0	0	214	FALSE	FALSE
215_rev	1	4	0	1	5	4	3	3	215	FALSE	TRUE
216_rev	0	0	0	0	0	1	1	0	216	FALSE	FALSE
217_rev	0	0	0	0	0	0	0	0	217	FALSE	FALSE
218_rev	0	0	0	0	0	0	0	0	218	FALSE	TRUE
219_rev	0	0	0	0	0	1	1	0	219	FALSE	FALSE
220_rev	0	0	0	0	0	0	0	0	220	FALSE	FALSE
221_rev	0	0	1	1	0	0	2	1	221	FALSE	TRUE
222_rev	0	0	0	0	0	0	0	0	222	FALSE	FALSE
223_rev	0	0	0	0	0	0	0	0	223	FALSE	FALSE
224_rev	1	1	0	0	0	0	1	1	224	FALSE	TRUE
225_rev	0	0	0	0	0	0	0	0	225	FALSE	FALSE
226_rev	1	1	3	0	0	1	2	1	226	FALSE	FALSE
227_rev	0	0	0	0	1	1	0	0	227	FALSE	TRUE
228_rev	0	0	0	0	0	0	0	0	228	FALSE	FALSE
229_rev	0	0	2	1	2	0	0	5	229	FALSE	FALSE
230_rev	0	2	1	0	1	0	3	1	230	FALSE	TRUE
231_rev	0	0	0	0	0	1	0	0	231	FALSE	FALSE
232_rev	0	0	0	0	0	0	0	0	232	FALSE	FALSE
233_rev	0	0	0	0	0	0	0	0	233	FALSE	TRUE
234_rev	0	0	0	0	1	1	1	0	234	FALSE	FALSE
235_rev	1	0	0	1	0	0	1	0	235	FALSE	FALSE
236_rev	0	0	0	0	0	0	0	0	236	FALSE	TRUE
237_rev	0	0	0	0	0	0	0	0	237	FALSE	FALSE
238_rev	0	0	0	0	0	0	1	0	238	FALSE	FALSE
239_rev	0	0	0	0	1	2	3	1	239	FALSE	TRUE
240_rev	0	0	0	0	0	0	0	0	240	FALSE	FALSE
241_rev	0	0	0	0	0	0	0	0	241	FALSE	FALSE
242_rev	0	0	0	0	0	0	2	0	242	FALSE	TRUE
243_rev	0	0	0	0	0	0	0	0	243	FALSE	FALSE
244_rev	0	0	0	0	0	0	0	0	244	FALSE	FALSE
245_rev	0	0	0	0	0	0	0	0	245	FALSE	TRUE
246_rev	0	0	0	0	0	0	0	0	246	FALSE	FALSE
247_rev	1	1	1	0	1	0	0	0	247	FALSE	FALSE
248_rev	1	0	0	0	0	0	2	0	248	FALSE	TRUE
249_rev	0	0	0	1	0	0	2	0	249	FALSE	FALSE
250_rev	0	0	0	0	0	0	0	0	250	FALSE	FALSE
251_rev	0	0	0	0	1	0	0	0	251	FALSE	TRUE
252_rev	0	0	0	0	0	0	0	0	252	FALSE	FALSE
253_rev	0	0	0	0	0	0	0	0	253	FALSE	FALSE
254_rev	0	0	0	0	0	0	0	0	254	FALSE	TRUE
255_rev	0	0	0	0	0	0	0	0	255	FALSE	FALSE
256_rev	0	0	0	1	0	0	0	1	256	FALSE	FALSE
257_rev	1	0	2	0	0	0	1	2	257	FALSE	TRUE
258_rev	0	0	0	0	0	0	0	0	258	FALSE	FALSE
259_rev	0	0	0	0	0	0	0	0	259	FALSE	FALSE
260_rev	0	0	0	0	0	0	0	0	260	FALSE	TRUE
261_rev	0	0	0	0	0	0	0	0	261	FALSE	FALSE
262_rev	0	0	0	0	0	0	0	0	262	FALSE	FALSE
263_rev	0	0	0	0	0	0	0	0	263	FALSE	TRUE
264_rev	0	0	0	0	0	0	0	0	264	FALSE	FALSE
265_rev	0	0	0	0	1	0	0	0	265	FALSE	FALSE
266_rev	0	0	0	0	0	0	0	0	266	FALSE	TRUE
267_rev	0	0	0	0	0	0	0	0	267	FALSE	FALSE
268_rev	0	0	0	0	0	0	0	0	268	FALSE	FALSE
269_rev	0	0	0	0	1	0	0	0	269	FALSE	TRUE
270_rev	1	2	1	1	0	0	0	0	270	FALSE	FALSE
271_rev	0	0	0	0	0	0	0	0	271	FALSE	FALSE
272_rev	0	0	0	0	0	0	0	0	272	FALSE	TRUE
273_rev	0	0	0	0	0	0	0	0	273	FALSE	FALSE
274_rev	0	0	0	0	0	0	0	0	274	FALSE	FALSE
275_rev	0	0	0	0	0	0	0	0	275	FALSE	TRUE
276_rev	0	0	0	0	0	0	0	0	276	FALSE	FALSE
277_rev	0	0	0	0	0	0	0	0	277	FALSE	FALSE
278_rev	0	0	0	0	0	0	0	0	278	FALSE	TRUE
279_rev	0	0	0	0	1	2	1	0	279	FALSE	FALSE
280_rev	0	1	0	0	0	0	0	1	280	FALSE	FALSE
281_rev	0	0	0	0	0	0	0	0	281	FALSE	TRUE
282_rev	0	0	0	0	0	0	0	0	282	FALSE	FALSE
283_rev	0	0	0	0	0	1	1	0	283	FALSE	FALSE
284_rev	0	0	0	0	0	0	0	0	284	FALSE	TRUE
285_rev	0	0	0	0	0	0	0	0	285	FALSE	FALSE
286_rev	0	0	0	0	0	0	0	0	286	FALSE	FALSE
287_rev	0	0	0	0	0	0	0	0	287	FALSE	TRUE
288_rev	0	0	0	0	1	0	1	0	288	FALSE	FALSE
289_rev	0	0	0	0	0	0	0	0	289	FALSE	FALSE
290_rev	0	0	0	0	0	0	0	0	290	FALSE	TRUE
291_rev	0	0	0	0	0	0	0	0	291	FALSE	FALSE
292_rev	0	0	0	0	0	0	0	0	292	FALSE	FALSE
293_rev	0	0	0	0	0	0	0	0	293	FALSE	TRUE
294_rev	0	0	0	0	0	0	0	0	294	FALSE	FALSE
295_rev	0	0	0	0	0	0	0	0	295	FALSE	FALSE
296_rev	0	0	0	0	0	0	0	0	296	FALSE	TRUE
297_rev	1	0	0	0	0	0	0	0	297	FALSE	FALSE
298_rev	0	1	0	0	0	0	0	1	298	FALSE	FALSE
299_rev	4	2	3	2	8	1	3	0	299	FALSE	TRUE
300_rev	0	0	0	0	0	0	0	0	300	FALSE	FALSE
301_rev	2	0	1	0	0	0	0	0	301	FALSE	FALSE
302_rev	2	0	0	0	1	0	0	1	302	FALSE	TRUE
303_rev	0	0	0	0	1	2	0	2	303	FALSE	FALSE
304_rev	0	0	0	2	0	1	2	0	304	FALSE	FALSE
305_rev	0	0	0	0	0	0	0	1	305	FALSE	TRUE
306_rev	0	0	0	0	0	0	0	0	306	FALSE	FALSE
307_rev	0	0	0	0	0	0	0	0	307	FALSE	FALSE
308_rev	0	0	0	0	0	0	0	0	308	FALSE	TRUE
309_rev	0	0	0	0	0	0	0	0	309	FALSE	FALSE
310_rev	0	0	0	0	0	1	0	1	310	FALSE	FALSE
311_rev	0	0	0	0	0	0	0	0	311	FALSE	TRUE
312_rev	0	0	0	1	0	0	1	0	312	FALSE	FALSE
313_rev	0	1	0	2	0	2	1	0	313	FALSE	FALSE
314_rev	1	0	0	0	0	0	0	0	314	FALSE	TRUE
315_rev	0	0	0	0	0	0	0	0	315	FALSE	FALSE
316_rev	2	1	0	0	3	1	1	2	316	FALSE	FALSE
317_rev	0	0	1	1	1	3	4	4	317	FALSE	TRUE
318_rev	0	0	0	0	0	0	0	0	318	FALSE	FALSE
319_rev	0	0	0	0	0	0	0	0	319	FALSE	FALSE
320_rev	0	0	0	0	0	2	1	1	320	FALSE	TRUE
321_rev	0	0	0	0	0	0	0	0	321	FALSE	FALSE
322_rev	0	0	0	0	0	0	0	0	322	FALSE	FALSE
323_rev	1	0	0	0	0	0	0	0	323	FALSE	TRUE
324_rev	0	0	0	0	0	0	0	0	324	FALSE	FALSE
325_rev	0	0	0	0	0	0	0	0	325	FALSE	FALSE
326_rev	0	0	0	0	0	0	0	0	326	FALSE	TRUE
327_rev	0	0	0	0	0	0	1	1	327	FALSE	FALSE
328_rev	0	0	0	0	0	0	0	0	328	FALSE	FALSE
329_rev	4	0	1	1	2	0	4	2	329	FALSE	TRUE
330_rev	0	0	0	0	0	0	0	0	330	FALSE	FALSE
331_rev	0	0	0	0	1	0	0	1	331	FALSE	FALSE
332_rev	0	0	0	0	0	0	0	0	332	FALSE	TRUE
333_rev	0	0	0	0	0	0	0	0	333	FALSE	FALSE
334_rev	0	0	0	0	0	0	0	0	334	FALSE	FALSE
335_rev	0	0	0	0	0	0	0	0	335	FALSE	TRUE
336_rev	0	0	0	0	0	0	0	0	336	FALSE	FALSE
337_rev	0	0	0	0	0	0	0	0	337	FALSE	FALSE
338_rev	0	0	0	0	0	0	0	0	338	FALSE	TRUE
339_rev	0	0	0	0	1	0	2	0	339	FALSE	FALSE
340_rev	0	2	1	1	0	0	0	0	340	FALSE	FALSE
341_rev	0	1	0	0	1	0	2	0	341	FALSE	TRUE
342_rev	0	0	0	1	0	1	3	0	342	FALSE	FALSE
343_rev	0	0	0	0	0	0	0	0	343	FALSE	FALSE
344_rev	0	0	0	0	0	0	0	0	344	FALSE	TRUE
345_rev	0	1	0	0	1	0	0	3	345	FALSE	FALSE
346_rev	0	0	0	0	0	0	0	0	346	FALSE	FALSE
347_rev	0	0	0	0	0	0	0	0	347	FALSE	TRUE
348_rev	0	0	0	0	0	0	0	0	348	FALSE	FALSE
349_rev	0	1	0	0	0	0	0	0	349	FALSE	FALSE
350_rev	0	0	0	0	0	0	0	0	350	FALSE	TRUE
351_rev	0	0	1	0	0	0	0	0	351	FALSE	FALSE
352_rev	0	0	0	0	0	0	0	1	352	FALSE	FALSE
353_rev	0	0	0	0	0	0	0	0	353	FALSE	TRUE
354_rev	0	0	0	0	0	0	0	0	354	FALSE	FALSE
355_rev	0	0	0	0	0	0	0	0	355	FALSE	FALSE
356_rev	0	0	0	0	1	0	0	0	356	FALSE	TRUE
357_rev	0	0	0	0	0	0	0	0	357	FALSE	FALSE
358_rev	0	0	0	0	0	0	0	0	358	FALSE	FALSE
359_rev	0	0	0	1	0	0	0	0	359	FALSE	TRUE
360_rev	3	5	4	0	2	5	2	3	360	FALSE	FALSE
361_rev	1	1	0	0	0	1	2	0	361	FALSE	FALSE
362_rev	0	2	2	6	2	3	3	1	362	FALSE	TRUE
363_rev	0	0	0	0	0	0	0	0	363	FALSE	FALSE
364_rev	1	0	0	1	1	2	5	3	364	FALSE	FALSE
365_rev	0	0	0	1	0	0	3	3	365	FALSE	TRUE
366_rev	0	0	0	0	0	0	0	0	366	FALSE	FALSE
367_rev	0	0	0	0	0	0	0	0	367	FALSE	FALSE
368_rev	0	0	0	0	0	0	0	0	368	FALSE	TRUE
369_rev	1	0	0	0	0	2	2	3	369	FALSE	FALSE
370_rev	0	0	0	1	1	1	0	0	370	FALSE	FALSE
371_rev	0	0	0	0	0	0	0	0	371	FALSE	TRUE
372_rev	1	1	0	0	0	0	0	0	372	FALSE	FALSE
373_rev	0	0	0	0	0	0	0	0	373	FALSE	FALSE
374_rev	0	0	0	0	1	0	0	0	374	FALSE	TRUE
375_rev	0	0	1	0	0	0	1	0	375	FALSE	FALSE
376_rev	0	0	0	0	0	0	0	0	376	FALSE	FALSE
377_rev	0	0	0	0	0	0	0	0	377	FALSE	TRUE
378_rev	0	0	0	0	0	0	0	0	378	FALSE	FALSE
379_rev	1	0	0	0	0	0	0	1	379	FALSE	FALSE
380_rev	1	0	0	1	3	2	3	1	380	FALSE	TRUE
381_rev	0	0	1	0	2	0	1	1	381	FALSE	FALSE
382_rev	0	0	0	0	1	1	1	0	382	FALSE	FALSE
383_rev	0	0	0	0	0	0	0	3	383	FALSE	TRUE
384_rev	0	1	1	1	2	2	0	1	384	FALSE	FALSE
385_rev	5	6	4	3	8	7	9	9	385	FALSE	FALSE
386_rev	0	0	0	0	0	2	1	1	386	FALSE	TRUE
387_rev	0	0	0	0	0	0	0	0	387	FALSE	FALSE
388_rev	0	1	1	0	0	1	0	1	388	FALSE	FALSE
389_rev	0	0	0	0	0	0	0	0	389	FALSE	TRUE
390_rev	0	0	0	0	0	0	0	0	390	FALSE	FALSE
391_rev	0	0	1	0	1	0	0	0	391	FALSE	FALSE
392_rev	0	0	0	0	0	0	0	0	392	FALSE	TRUE
393_rev	0	0	0	0	2	2	2	3	393	FALSE	FALSE
394_rev	3	3	3	2	2	1	3	1	394	FALSE	FALSE
395_rev	1	0	0	0	0	0	0	0	395	FALSE	TRUE
396_rev	0	1	3	1	3	6	5	9	396	FALSE	FALSE
397_rev	0	0	0	0	0	0	0	0	397	FALSE	FALSE
398_rev	0	0	0	0	0	0	0	0	398	FALSE	TRUE
399_rev	0	0	0	0	0	0	1	0	399	FALSE	FALSE
400_rev	0	0	0	0	0	0	0	0	400	FALSE	FALSE
401_rev	0	0	0	0	0	0	0	0	401	FALSE	TRUE
402_rev	0	0	0	0	0	0	0	0	402	FALSE	FALSE
403_rev	0	0	0	0	0	0	0	0	403	FALSE	FALSE
404_rev	0	0	0	0	0	0	0	0	404	FALSE	TRUE
405_rev	0	0	1	1	0	0	0	0	405	FALSE	FALSE
406_rev	0	0	0	0	1	1	0	0	406	FALSE	FALSE
407_rev	0	0	0	0	0	0	0	0	407	FALSE	TRUE
408_rev	0	0	0	0	0	0	0	0	408	FALSE	FALSE
409_rev	0	0	0	0	0	0	0	0	409	FALSE	FALSE
410_rev	0	0	0	0	0	0	0	0	410	FALSE	TRUE
411_rev	0	0	0	0	0	0	0	0	411	FALSE	FALSE
412_rev	0	0	0	0	0	0	0	0	412	FALSE	FALSE
413_rev	0	0	0	0	0	0	0	0	413	FALSE	TRUE
414_rev	0	0	0	0	0	0	0	0	414	FALSE	FALSE
415_rev	0	0	0	0	0	0	0	0	415	FALSE	FALSE
416_rev	0	0	0	0	0	0	0	0	416	FALSE	TRUE
417_rev	0	0	0	0	0	0	0	1	417	FALSE	FALSE
418_rev	0	0	0	0	2	0	1	0	418	FALSE	FALSE
419_rev	0	0	0	1	0	0	0	0	419	FALSE	TRUE
420_rev	0	0	1	0	4	3	2	6	420	FALSE	FALSE
421_rev	0	0	0	0	0	0	2	1	421	FALSE	FALSE
422_rev	0	0	0	0	0	0	0	0	422	FALSE	TRUE
423_rev	0	0	0	0	0	0	0	0	423	FALSE	FALSE
424_rev	0	0	0	0	0	0	0	0	424	FALSE	FALSE
425_rev	0	0	0	0	0	0	0	0	425	FALSE	TRUE
426_rev	0	0	0	0	0	0	0	0	426	FALSE	FALSE
427_rev	0	0	0	0	0	0	0	0	427	FALSE	FALSE
428_rev	0	2	0	0	1	1	0	0	428	FALSE	TRUE
429_rev	1	1	0	0	1	1	0	0	429	FALSE	FALSE
430_rev	0	0	0	0	0	0	0	0	430	FALSE	FALSE
431_rev	0	0	0	0	0	0	0	0	431	FALSE	TRUE
432_rev	0	0	0	0	0	0	0	0	432	FALSE	FALSE
433_rev	1	0	0	0	0	0	0	1	433	FALSE	FALSE
434_rev	0	0	0	0	0	0	0	0	434	FALSE	TRUE
435_rev	0	0	0	0	0	0	0	0	435	FALSE	FALSE
436_rev	1	1	1	1	1	0	1	1	436	FALSE	FALSE
437_rev	0	0	0	0	0	0	0	2	437	FALSE	TRUE
438_rev	0	0	0	1	0	0	0	1	438	FALSE	FALSE
439_rev	0	0	0	0	0	0	0	0	439	FALSE	FALSE
440_rev	0	0	0	0	0	0	0	0	440	FALSE	TRUE
441_rev	0	0	0	0	0	0	0	0	441	FALSE	FALSE
442_rev	0	0	0	0	0	0	0	0	442	FALSE	FALSE
443_rev	0	0	0	0	0	0	0	0	443	FALSE	TRUE
444_rev	0	0	0	0	0	0	0	0	444	FALSE	FALSE
445_rev	0	0	0	0	0	0	0	0	445	FALSE	FALSE
446_rev	0	0	0	0	0	0	0	0	446	FALSE	TRUE
447_rev	0	0	0	0	0	0	0	1	447	FALSE	FALSE
448_rev	0	0	0	0	1	1	1	1	448	FALSE	FALSE
449_rev	3	2	3	1	1	2	2	1	449	FALSE	TRUE
450_rev	0	0	0	0	0	0	0	0	450	FALSE	FALSE
451_rev	0	0	0	0	0	0	0	0	451	FALSE	FALSE
452_rev	0	0	0	0	0	0	0	0	452	FALSE	TRUE
453_rev	0	0	0	0	0	0	0	0	453	FALSE	FALSE
454_rev	0	0	1	0	0	0	0	1	454	FALSE	FALSE
455_rev	0	0	0	0	0	0	0	0	455	FALSE	TRUE
456_rev	0	0	0	0	0	0	0	0	456	FALSE	FALSE
457_rev	0	0	0	0	0	0	0	0	457	FALSE	FALSE
458_rev	0	0	0	0	0	1	0	1	458	FALSE	TRUE
459_rev	0	0	0	0	0	0	0	1	459	FALSE	FALSE
460_rev	0	0	0	0	0	0	0	0	460	FALSE	FALSE
461_rev	0	0	0	0	0	0	0	0	461	FALSE	TRUE
462_rev	0	0	0	0	0	0	0	0	462	FALSE	FALSE
463_rev	0	0	0	0	0	0	0	0	463	FALSE	FALSE
464_rev	1	0	0	1	0	0	0	1	464	FALSE	TRUE
465_rev	0	0	0	0	0	0	0	0	465	FALSE	FALSE
466_rev	0	0	0	0	0	0	0	0	466	FALSE	FALSE
467_rev	0	0	0	0	0	0	0	0	467	FALSE	TRUE
468_rev	0	0	0	0	0	0	0	0	468	FALSE	FALSE
469_rev	0	0	1	0	1	0	0	3	469	FALSE	FALSE
470_rev	0	0	0	0	0	0	0	0	470	FALSE	TRUE
471_rev	0	0	0	0	0	0	0	0	471	FALSE	FALSE
472_rev	0	0	0	0	0	0	0	0	472	FALSE	FALSE
473_rev	0	0	0	0	0	0	0	0	473	FALSE	TRUE
474_rev	0	0	0	0	0	0	0	0	474	FALSE	FALSE
475_rev	0	0	0	0	0	0	0	0	475	FALSE	FALSE
476_rev	0	0	0	0	0	0	0	0	476	FALSE	TRUE
477_rev	0	0	0	0	0	0	0	0	477	FALSE	FALSE
478_rev	0	0	0	0	0	0	0	0	478	FALSE	FALSE
479_rev	0	0	0	0	0	0	0	0	479	FALSE	TRUE
480_rev	0	0	0	0	0	0	0	0	480	FALSE	FALSE
481_rev	2	1	2	0	3	2	2	2	481	FALSE	FALSE
482_rev	3	4	2	3	1	5	3	4	482	FALSE	TRUE
483_rev	0	2	2	3	3	2	2	4	483	FALSE	FALSE
484_rev	0	0	0	0	1	0	1	0	484	FALSE	FALSE
485_rev	0	0	0	0	1	0	0	0	485	FALSE	TRUE
486_rev	0	0	0	0	0	0	0	1	486	FALSE	FALSE
487_rev	0	0	0	0	0	0	0	0	487	FALSE	FALSE
488_rev	0	0	0	0	0	0	0	0	488	FALSE	TRUE
489_rev	0	1	0	0	0	0	0	0	489	FALSE	FALSE
490_rev	0	0	0	0	0	0	1	0	490	FALSE	FALSE
491_rev	0	0	0	0	0	1	1	0	491	FALSE	TRUE
492_rev	1	0	0	0	0	0	0	0	492	FALSE	FALSE
493_rev	0	0	0	0	0	0	0	0	493	FALSE	FALSE
494_rev	0	0	0	0	0	0	0	0	494	FALSE	TRUE
495_rev	0	0	0	0	0	0	0	0	495	FALSE	FALSE
496_rev	0	0	0	0	0	0	0	0	496	FALSE	FALSE
497_rev	0	0	0	0	0	0	0	0	497	FALSE	TRUE
498_rev	0	0	0	0	0	0	0	0	498	FALSE	FALSE
499_rev	0	0	0	0	0	0	0	0	499	FALSE	FALSE
500_rev	0	0	0	0	0	0	0	0	500	FALSE	TRUE
501_rev	0	0	0	0	0	0	0	0	501	FALSE	FALSE
502_rev	0	0	0	2	0	0	0	1	502	FALSE	FALSE
503_rev	0	1	0	0	0	1	0	0	503	FALSE	TRUE
504_rev	0	0	0	0	0	0	0	0	504	FALSE	FALSE
505_rev	0	0	0	0	0	0	0	0	505	FALSE	FALSE
506_rev	0	0	0	0	0	0	0	0	506	FALSE	TRUE
507_rev	0	0	0	0	0	0	0	0	507	FALSE	FALSE
508_rev	0	0	0	0	0	0	0	0	508	FALSE	FALSE
509_rev	0	0	0	0	0	0	0	0	509	FALSE	TRUE
510_rev	0	0	0	0	0	0	0	0	510	FALSE	FALSE
511_rev	0	2	0	0	0	0	0	0	511	FALSE	FALSE
512_rev	0	0	0	0	0	0	0	0	512	FALSE	TRUE
513_rev	0	1	0	0	0	0	1	1	513	FALSE	FALSE
514_rev	0	0	0	0	0	0	0	0	514	FALSE	FALSE
515_rev	0	0	0	0	0	0	0	0	515	FALSE	TRUE
516_rev	0	0	0	0	0	0	0	0	516	FALSE	FALSE
517_rev	0	0	0	0	0	0	0	0	517	FALSE	FALSE
518_rev	0	0	0	0	0	0	0	0	518	FALSE	TRUE
519_rev	0	0	0	0	0	0	0	0	519	FALSE	FALSE
520_rev	0	0	0	0	0	0	0	0	520	FALSE	FALSE
521_rev	0	0	0	0	0	0	0	0	521	FALSE	TRUE
522_rev	0	0	0	0	0	0	0	0	522	FALSE	FALSE
523_rev	0	0	0	0	0	0	0	0	523	FALSE	FALSE
524_rev	0	0	0	0	0	0	0	0	524	FALSE	TRUE
525_rev	0	0	0	1	0	1	0	1	525	FALSE	FALSE
526_rev	13	7	6	12	16	17	22	25	526	FALSE	FALSE
527_rev	9	3	7	3	7	9	13	10	527	FALSE	TRUE
528_rev	3	3	0	2	1	3	1	1	528	FALSE	FALSE
529_rev	0	0	0	0	0	1	0	0	529	FALSE	FALSE
530_rev	0	0	0	0	0	0	0	1	530	FALSE	TRUE
531_rev	0	0	1	0	0	0	0	0	531	FALSE	FALSE
532_rev	0	0	0	0	0	0	0	0	532	FALSE	FALSE
533_rev	0	0	0	0	0	0	0	0	533	FALSE	TRUE
534_rev	0	0	0	0	0	0	0	0	534	FALSE	FALSE
535_rev	1	1	0	0	0	0	0	0	535	FALSE	FALSE
536_rev	0	0	0	0	0	0	0	0	536	FALSE	TRUE
537_rev	0	0	0	0	0	0	0	0	537	FALSE	FALSE
538_rev	0	0	0	0	0	0	0	0	538	FALSE	FALSE
539_rev	0	2	0	0	1	0	0	0	539	FALSE	TRUE
540_rev	0	0	0	0	0	2	0	1	540	FALSE	FALSE
541_rev	0	0	1	1	1	0	0	0	541	FALSE	FALSE
542_rev	1	0	0	0	0	1	0	1	542	FALSE	TRUE
543_rev	0	0	0	0	0	0	0	0	543	FALSE	FALSE
544_rev	0	0	0	0	0	0	0	0	544	FALSE	FALSE
545_rev	0	0	0	0	0	0	0	0	545	FALSE	TRUE
546_rev	1	1	2	0	0	1	0	0	546	FALSE	FALSE
547_rev	4	7	4	5	10	7	4	6	547	FALSE	FALSE
548_rev	1	1	3	5	5	3	4	4	548	FALSE	TRUE
549_rev	0	0	0	0	0	0	0	0	549	FALSE	FALSE
550_rev	0	0	0	0	0	0	0	0	550	FALSE	FALSE
551_rev	0	0	0	0	0	0	0	0	551	FALSE	TRUE
552_rev	0	0	0	0	0	0	0	0	552	FALSE	FALSE
553_rev	1	0	0	0	1	0	0	0	553	FALSE	FALSE
554_rev	0	0	0	0	0	0	0	0	554	FALSE	TRUE
555_rev	0	0	0	0	0	0	0	0	555	FALSE	FALSE
556_rev	0	0	0	0	0	0	0	0	556	FALSE	FALSE
557_rev	0	0	0	0	0	0	0	0	557	FALSE	TRUE
558_rev	0	0	0	0	0	0	0	0	558	FALSE	FALSE
559_rev	0	0	0	0	0	0	0	0	559	FALSE	FALSE
560_rev	1	0	2	3	1	3	2	6	560	FALSE	TRUE
561_rev	2	3	0	1	2	1	0	0	561	FALSE	FALSE
562_rev	0	1	0	0	0	0	0	2	562	FALSE	FALSE
563_rev	1	2	2	0	3	3	2	0	563	FALSE	TRUE
564_rev	0	0	0	0	0	0	1	0	564	FALSE	FALSE
565_rev	0	0	1	0	0	0	1	0	565	FALSE	FALSE
566_rev	0	0	0	0	0	0	0	0	566	FALSE	TRUE
567_rev	0	0	0	0	0	0	0	0	567	FALSE	FALSE
568_rev	2	0	1	1	3	2	6	7	568	FALSE	FALSE
569_rev	2	0	2	0	1	1	0	2	569	FALSE	TRUE
570_rev	0	1	0	0	1	0	0	0	570	FALSE	FALSE
571_rev	3	1	1	0	0	2	3	1	571	FALSE	FALSE
572_rev	1	1	0	1	0	0	2	1	572	FALSE	TRUE
573_rev	2	0	0	0	0	1	1	0	573	FALSE	FALSE
574_rev	0	0	0	1	0	0	0	0	574	FALSE	FALSE
575_rev	0	0	0	0	0	0	0	0	575	FALSE	TRUE
576_rev	0	0	0	0	0	0	0	0	576	FALSE	FALSE
577_rev	0	0	1	1	0	0	1	0	577	FALSE	FALSE
578_rev	0	0	0	0	0	0	1	0	578	FALSE	TRUE
579_rev	0	0	0	0	0	0	3	1	579	FALSE	FALSE
580_rev	0	0	0	0	0	0	0	0	580	FALSE	FALSE
581_rev	0	0	0	0	1	0	0	0	581	FALSE	TRUE
582_rev	4	4	4	3	9	7	14	16	582	FALSE	FALSE
583_rev	0	0	0	0	0	1	0	0	583	FALSE	FALSE
584_rev	0	0	0	0	0	0	0	0	584	FALSE	TRUE
585_rev	0	0	0	0	0	0	0	0	585	FALSE	FALSE
586_rev	0	0	0	0	0	0	0	0	586	FALSE	FALSE
587_rev	1	0	0	0	0	0	0	0	587	FALSE	TRUE
588_rev	0	0	0	0	0	0	0	0	588	FALSE	FALSE
589_rev	0	0	0	0	0	0	0	0	589	FALSE	FALSE
590_rev	0	0	0	0	0	0	0	0	590	FALSE	TRUE
591_rev	0	0	0	0	0	0	0	0	591	FALSE	FALSE
592_rev	3	3	1	1	1	1	0	2	592	FALSE	FALSE
593_rev	1	1	3	3	3	2	4	3	593	FALSE	TRUE
594_rev	2	0	2	0	0	0	0	1	594	FALSE	FALSE
595_rev	0	0	0	0	0	0	0	0	595	FALSE	FALSE
596_rev	0	0	1	0	0	0	0	0	596	FALSE	TRUE
597_rev	0	0	0	0	1	0	0	1	597	FALSE	FALSE
598_rev	0	0	0	0	0	0	0	0	598	FALSE	FALSE
599_rev	0	0	0	0	0	0	0	0	599	FALSE	TRUE
600_rev	0	0	0	0	0	0	0	0	600	FALSE	FALSE
601_rev	0	0	0	0	0	0	0	0	601	FALSE	FALSE
602_rev	0	0	0	0	0	0	0	2	602	FALSE	TRUE
603_rev	0	0	0	0	0	0	0	0	603	FALSE	FALSE
604_rev	0	0	0	0	0	0	0	0	604	FALSE	FALSE
605_rev	0	0	0	0	0	0	0	0	605	FALSE	TRUE
606_rev	0	0	0	0	0	0	0	0	606	FALSE	FALSE
607_rev	0	0	0	0	0	0	0	0	607	FALSE	FALSE
608_rev	0	2	1	1	0	0	0	1	608	FALSE	TRUE
609_rev	1	2	0	0	1	0	1	0	609	FALSE	FALSE
610_rev	0	0	0	1	0	0	0	0	610	FALSE	FALSE
611_rev	0	0	0	0	0	0	0	0	611	FALSE	TRUE
612_rev	0	0	0	0	1	2	4	0	612	FALSE	FALSE
613_rev	0	0	0	0	0	0	0	0	613	FALSE	FALSE
614_rev	0	0	0	0	1	0	0	0	614	FALSE	TRUE
615_rev	0	0	0	0	0	0	0	0	615	FALSE	FALSE
616_rev	0	1	0	0	1	0	1	1	616	FALSE	FALSE
617_rev	0	0	0	1	0	0	0	0	617	FALSE	TRUE
618_rev	0	0	0	0	0	0	0	0	618	FALSE	FALSE
619_rev	0	0	0	0	0	0	0	0	619	FALSE	FALSE
620_rev	0	0	0	0	0	0	0	0	620	FALSE	TRUE
621_rev	0	0	0	1	0	0	1	0	621	FALSE	FALSE
622_rev	1	1	0	1	4	1	5	1	622	FALSE	FALSE
623_rev	1	0	0	0	1	0	1	2	623	FALSE	TRUE
624_rev	0	0	0	0	0	0	0	0	624	FALSE	FALSE
625_rev	0	0	0	0	0	0	0	0	625	FALSE	FALSE
626_rev	0	0	0	0	0	0	0	0	626	FALSE	TRUE
627_rev	0	0	0	0	0	0	0	0	627	FALSE	FALSE
628_rev	0	1	0	0	0	0	0	0	628	FALSE	FALSE
629_rev	0	0	0	0	1	0	0	0	629	FALSE	TRUE
630_rev	0	0	0	0	0	0	0	0	630	FALSE	FALSE
631_rev	0	0	0	0	0	0	0	0	631	FALSE	FALSE
632_rev	0	0	0	0	1	0	1	0	632	FALSE	TRUE
633_rev	0	0	0	0	0	0	0	0	633	FALSE	FALSE
634_rev	0	0	0	2	0	0	0	0	634	FALSE	FALSE
635_rev	0	0	0	0	0	0	0	0	635	FALSE	TRUE
636_rev	0	0	0	3	0	0	0	0	636	FALSE	FALSE
637_rev	1	4	2	2	2	5	5	6	637	FALSE	FALSE
638_rev	4	6	8	3	13	11	11	9	638	FALSE	TRUE
639_rev	2	1	0	0	3	2	1	1	639	FALSE	FALSE
640_rev	0	0	0	0	0	0	0	0	640	FALSE	FALSE
641_rev	0	0	0	0	0	0	0	0	641	FALSE	TRUE
642_rev	0	0	0	0	0	0	0	0	642	FALSE	FALSE
643_rev	0	0	0	0	0	0	0	0	643	FALSE	FALSE
644_rev	0	0	0	0	0	0	0	0	644	FALSE	TRUE
645_rev	0	0	0	0	0	0	0	0	645	FALSE	FALSE
646_rev	0	0	0	0	0	0	0	0	646	FALSE	FALSE
647_rev	1	0	0	0	0	1	0	0	647	FALSE	TRUE
648_rev	0	0	0	0	0	0	1	1	648	FALSE	FALSE
649_rev	1	0	0	0	0	0	0	0	649	FALSE	FALSE
650_rev	1	3	0	0	1	2	1	1	650	FALSE	TRUE
651_rev	0	0	0	0	0	0	0	0	651	FALSE	FALSE
652_rev	0	0	0	0	0	0	0	0	652	FALSE	FALSE
653_rev	1	1	0	0	3	2	0	5	653	FALSE	TRUE
654_rev	2	3	3	3	5	9	7	5	654	FALSE	FALSE
655_rev	6	4	3	0	8	6	7	14	655	FALSE	FALSE
656_rev	0	1	3	0	1	4	1	5	656	FALSE	TRUE
657_rev	0	0	0	0	1	0	0	0	657	FALSE	FALSE
658_rev	0	0	0	0	0	0	1	1	658	FALSE	FALSE
659_rev	0	0	0	0	0	0	0	0	659	FALSE	TRUE
660_rev	0	0	0	0	0	0	0	0	660	FALSE	FALSE
661_rev	0	0	0	0	0	0	0	0	661	FALSE	FALSE
662_rev	0	0	0	1	1	0	0	2	662	FALSE	TRUE
663_rev	0	0	0	1	0	0	0	0	663	FALSE	FALSE
664_rev	0	0	0	0	1	0	0	1	664	FALSE	FALSE
665_rev	0	3	0	1	1	2	4	3	665	FALSE	TRUE
666_rev	1	0	0	1	0	1	0	0	666	FALSE	FALSE
667_rev	0	0	0	0	0	0	1	1	667	FALSE	FALSE
668_rev	5	7	3	2	5	5	11	9	668	FALSE	TRUE
669_rev	0	0	0	0	0	0	0	0	669	FALSE	FALSE
670_rev	0	0	0	1	0	0	0	0	670	FALSE	FALSE
671_rev	0	0	0	0	0	0	0	0	671	FALSE	TRUE
672_rev	0	0	0	0	0	0	0	0	672	FALSE	FALSE
673_rev	0	0	0	0	0	0	2	1	673	FALSE	FALSE
674_rev	0	0	0	0	0	0	0	0	674	FALSE	TRUE
675_rev	0	0	0	0	0	0	0	0	675	FALSE	FALSE
676_rev	0	0	0	0	0	0	0	0	676	FALSE	FALSE
677_rev	0	0	0	0	0	0	0	0	677	FALSE	TRUE
678_rev	3	1	0	0	2	5	4	5	678	FALSE	FALSE
679_rev	3	3	3	1	2	7	1	3	679	FALSE	FALSE
680_rev	3	1	1	3	1	3	4	1	680	FALSE	TRUE
681_rev	2	2	3	1	4	2	1	4	681	FALSE	FALSE
682_rev	0	0	0	0	2	1	2	0	682	FALSE	FALSE
683_rev	0	0	1	0	0	0	0	0	683	FALSE	TRUE
684_rev	0	1	0	0	1	0	0	2	684	FALSE	FALSE
685_rev	0	0	0	0	0	0	0	0	685	FALSE	FALSE
686_rev	0	0	0	0	0	0	0	1	686	FALSE	TRUE
687_rev	1	2	0	0	1	0	1	2	687	FALSE	FALSE
688_rev	0	0	0	0	0	0	0	0	688	FALSE	FALSE
689_rev	0	0	0	0	0	0	0	0	689	FALSE	TRUE
690_rev	0	0	0	0	0	0	0	0	690	FALSE	FALSE
691_rev	0	0	0	0	0	0	0	0	691	FALSE	FALSE
692_rev	0	0	0	0	0	0	0	1	692	FALSE	TRUE
693_rev	0	0	0	1	0	0	0	1	693	FALSE	FALSE
694_rev	0	0	0	0	0	0	1	0	694	FALSE	FALSE
695_rev	0	0	0	0	0	1	2	0	695	FALSE	TRUE
696_rev	2	1	1	1	0	0	0	0	696	FALSE	FALSE
697_rev	2	3	1	4	4	3	4	3	697	FALSE	FALSE
698_rev	1	0	1	1	1	0	0	0	698	FALSE	TRUE
699_rev	0	0	0	0	0	1	0	0	699	FALSE	FALSE
700_rev	1	4	3	3	2	3	8	12	700	FALSE	FALSE
701_rev	0	0	0	0	0	0	0	0	701	FALSE	TRUE
702_rev	0	0	0	0	0	0	0	1	702	FALSE	FALSE
703_rev	0	0	0	0	0	0	1	2	703	FALSE	FALSE
704_rev	0	0	0	0	1	0	0	0	704	FALSE	TRUE
705_rev	0	0	0	0	1	0	0	0	705	FALSE	FALSE
706_rev	0	0	0	0	0	0	1	0	706	FALSE	FALSE
707_rev	0	1	0	0	0	0	0	1	707	FALSE	TRUE
708_rev	0	1	0	0	1	1	2	2	708	FALSE	FALSE
709_rev	1	0	0	0	0	0	0	0	709	FALSE	FALSE
710_rev	1	1	0	1	2	0	3	1	710	FALSE	TRUE
711_rev	3	1	3	0	0	1	2	1	711	FALSE	FALSE
712_rev	3	2	0	2	3	6	3	4	712	FALSE	FALSE
713_rev	12	8	11	13	26	15	24	19	713	FALSE	TRUE
714_rev	3	1	3	0	0	1	1	3	714	FALSE	FALSE
715_rev	0	0	0	0	0	0	0	0	715	FALSE	FALSE
716_rev	0	0	0	0	0	0	0	0	716	FALSE	TRUE
717_rev	0	0	0	0	0	0	0	0	717	FALSE	FALSE
718_rev	0	0	0	0	0	0	0	0	718	FALSE	FALSE
719_rev	0	0	0	0	0	0	0	0	719	FALSE	TRUE
720_rev	0	0	0	0	0	0	0	1	720	FALSE	FALSE
721_rev	0	0	0	0	0	1	2	2	721	FALSE	FALSE
722_rev	4	5	5	3	6	6	12	11	722	FALSE	TRUE
723_rev	2	2	0	1	0	1	1	1	723	FALSE	FALSE
724_rev	2	1	0	0	3	1	2	0	724	FALSE	FALSE
725_rev	0	0	0	0	0	0	0	0	725	FALSE	TRUE
726_rev	0	2	0	0	1	0	1	0	726	FALSE	FALSE
727_rev	0	0	0	0	0	0	0	0	727	FALSE	FALSE
728_rev	0	0	0	0	0	0	0	0	728	FALSE	TRUE
729_rev	0	0	0	0	0	0	0	0	729	FALSE	FALSE
730_rev	1	1	2	0	1	1	2	5	730	FALSE	FALSE
731_rev	4	2	0	2	0	0	1	4	731	FALSE	TRUE
732_rev	0	1	0	0	0	0	0	0	732	FALSE	FALSE
733_rev	0	2	0	1	2	0	0	1	733	FALSE	FALSE
734_rev	0	0	0	0	0	0	0	0	734	FALSE	TRUE
735_rev	0	2	1	0	1	3	2	2	735	FALSE	FALSE
736_rev	2	3	1	0	2	3	4	2	736	FALSE	FALSE
737_rev	0	0	0	0	0	0	0	0	737	FALSE	TRUE
738_rev	1	2	1	0	0	0	1	2	738	FALSE	FALSE
739_rev	6	0	1	2	2	4	2	7	739	FALSE	FALSE
740_rev	0	0	1	0	1	1	0	2	740	FALSE	TRUE
741_rev	0	0	0	0	0	0	0	0	741	FALSE	FALSE
742_rev	0	0	0	0	0	0	0	0	742	FALSE	FALSE
743_rev	0	0	0	0	0	0	0	0	743	FALSE	TRUE
744_rev	0	0	0	0	0	0	0	0	744	FALSE	FALSE
745_rev	3	0	0	0	1	0	0	0	745	FALSE	FALSE
746_rev	0	0	0	0	0	0	0	0	746	FALSE	TRUE
747_rev	1	1	1	1	1	1	1	0	747	FALSE	FALSE
748_rev	1	0	1	2	0	0	2	3	748	FALSE	FALSE
749_rev	0	0	0	0	0	0	0	0	749	FALSE	TRUE
750_rev	0	2	2	0	0	2	2	2	750	FALSE	FALSE
751_rev	1	1	1	2	0	2	4	5	751	FALSE	FALSE
752_rev	0	0	1	0	1	5	1	4	752	FALSE	TRUE
753_rev	0	1	1	2	1	0	3	1	753	FALSE	FALSE
754_rev	0	1	1	0	0	1	0	0	754	FALSE	FALSE
755_rev	0	0	0	1	0	0	0	0	755	FALSE	TRUE
756_rev	1	3	5	2	4	2	4	2	756	FALSE	FALSE
757_rev	0	0	0	0	0	0	0	0	757	FALSE	FALSE
758_rev	0	0	0	0	0	1	2	4	758	FALSE	TRUE
759_rev	0	0	0	0	3	2	0	0	759	FALSE	FALSE
760_rev	1	1	0	0	2	1	1	0	760	FALSE	FALSE
761_rev	0	2	0	0	0	2	1	1	761	FALSE	TRUE
[truncated: 479 more rows]

## Sheet: TMBP_r3_counts
insertion_site_name	TMBP-cpGFP_post-sort3_Lib1_run1_matched_3p	TMBP-cpGFP_post-sort3_Lib1_run1_matched_5p	TMBP-cpGFP_post-sort3_Lib1_run2_matched_3p	TMBP-cpGFP_post-sort3_Lib1_run2_matched_5p	TMBP-cpGFP_post-sort3_Lib2_run1_matched_3p	TMBP-cpGFP_post-sort3_Lib2_run1_matched_5p	TMBP-cpGFP_post-sort3_Lib2_run2_matched_3p	TMBP-cpGFP_post-sort3_Lib2_run2_matched_5p	insertion_site	forward_insertion	in_frame	amino_acid
2_fwd	0	0	0	0	0	0	0	0	2	TRUE	TRUE
3_fwd	0	0	0	0	0	0	0	0	3	TRUE	FALSE
4_fwd	0	0	0	0	0	0	0	0	4	TRUE	FALSE
5_fwd	2	0	2	0	0	0	0	0	5	TRUE	TRUE
6_fwd	0	0	0	0	0	0	0	0	6	TRUE	FALSE
7_fwd	0	0	0	0	0	0	0	0	7	TRUE	FALSE
8_fwd	1	0	0	0	2	1	4	2	8	TRUE	TRUE	1
9_fwd	0	0	0	0	0	0	0	0	9	TRUE	FALSE
10_fwd	0	0	0	0	0	0	0	0	10	TRUE	FALSE
11_fwd	0	0	0	0	0	0	0	0	11	TRUE	TRUE	2
12_fwd	0	0	0	0	0	0	0	0	12	TRUE	FALSE
13_fwd	0	0	0	0	0	0	0	0	13	TRUE	FALSE
14_fwd	39	16	23	6	8	6	22	1	14	TRUE	TRUE	3
15_fwd	1	0	0	0	2	0	1	0	15	TRUE	FALSE
16_fwd	0	0	0	0	0	0	0	0	16	TRUE	FALSE
17_fwd	14	8	4	3	10	2	5	5	17	TRUE	TRUE	4
18_fwd	1	0	0	0	0	0	0	0	18	TRUE	FALSE
19_fwd	0	0	1	0	1	0	0	0	19	TRUE	FALSE
20_fwd	14	5	7	5	9	10	11	3	20	TRUE	TRUE	5
21_fwd	1	1	1	0	2	0	1	1	21	TRUE	FALSE
22_fwd	0	0	0	0	0	0	0	0	22	TRUE	FALSE
23_fwd	9	10	11	1	6	4	3	8	23	TRUE	TRUE	6
24_fwd	0	0	0	0	1	0	0	0	24	TRUE	FALSE
25_fwd	0	0	0	0	0	0	0	0	25	TRUE	FALSE
26_fwd	0	0	0	0	0	1	0	2	26	TRUE	TRUE	7
27_fwd	0	0	0	0	0	0	0	0	27	TRUE	FALSE
28_fwd	0	0	0	0	0	0	0	0	28	TRUE	FALSE
29_fwd	0	0	0	0	0	0	0	0	29	TRUE	TRUE	8
30_fwd	0	2	0	0	0	0	0	0	30	TRUE	FALSE
31_fwd	0	0	0	0	0	0	0	0	31	TRUE	FALSE
32_fwd	4	7	1	1	2	2	5	6	32	TRUE	TRUE	9
33_fwd	0	0	0	0	0	0	0	0	33	TRUE	FALSE
34_fwd	0	0	0	0	0	0	1	0	34	TRUE	FALSE
35_fwd	1	2	0	0	3	0	2	3	35	TRUE	TRUE	10
36_fwd	2	1	2	1	0	1	1	0	36	TRUE	FALSE
37_fwd	1	0	0	0	2	0	2	0	37	TRUE	FALSE
38_fwd	447	269	233	115	122	83	180	107	38	TRUE	TRUE	11
39_fwd	3	3	3	4	2	3	3	3	39	TRUE	FALSE
40_fwd	1	0	0	0	0	0	0	0	40	TRUE	FALSE
41_fwd	33	22	24	17	30	23	36	18	41	TRUE	TRUE	12
42_fwd	0	0	0	0	1	0	0	1	42	TRUE	FALSE
43_fwd	0	0	0	0	0	0	0	0	43	TRUE	FALSE
44_fwd	4	1	0	0	0	1	1	2	44	TRUE	TRUE	13
45_fwd	0	4	1	0	0	1	1	1	45	TRUE	FALSE
46_fwd	1	1	0	1	0	0	0	0	46	TRUE	FALSE
47_fwd	1	3	1	0	2	1	1	0	47	TRUE	TRUE	14
48_fwd	0	0	0	0	0	0	0	1	48	TRUE	FALSE
49_fwd	0	0	0	0	0	0	0	0	49	TRUE	FALSE
50_fwd	6	7	5	4	2	1	2	4	50	TRUE	TRUE	15
51_fwd	0	2	0	0	0	0	0	0	51	TRUE	FALSE
52_fwd	0	1	0	0	0	3	1	1	52	TRUE	FALSE
53_fwd	5	4	1	1	1	1	6	3	53	TRUE	TRUE	16
54_fwd	1	0	0	0	0	0	0	0	54	TRUE	FALSE
55_fwd	0	0	0	0	0	0	0	0	55	TRUE	FALSE
56_fwd	0	0	0	0	0	0	0	0	56	TRUE	TRUE	17
57_fwd	2	3	0	0	1	1	2	0	57	TRUE	FALSE
58_fwd	0	0	0	0	0	0	0	0	58	TRUE	FALSE
59_fwd	0	0	0	0	0	1	1	0	59	TRUE	TRUE	18
60_fwd	0	0	0	0	0	0	0	0	60	TRUE	FALSE
61_fwd	0	0	0	0	0	0	0	0	61	TRUE	FALSE
62_fwd	4	4	6	2	8	1	8	15	62	TRUE	TRUE	19
63_fwd	1	0	0	0	0	0	0	0	63	TRUE	FALSE
64_fwd	1	0	0	0	0	0	0	0	64	TRUE	FALSE
65_fwd	0	0	0	0	0	0	0	0	65	TRUE	TRUE	20
66_fwd	1	0	0	0	0	0	0	0	66	TRUE	FALSE
67_fwd	0	0	0	0	0	0	0	0	67	TRUE	FALSE
68_fwd	0	0	0	0	0	0	0	1	68	TRUE	TRUE	21
69_fwd	6	4	3	1	5	3	4	5	69	TRUE	FALSE
70_fwd	4	6	2	2	2	2	6	5	70	TRUE	FALSE
71_fwd	7	10	5	2	5	4	4	3	71	TRUE	TRUE	22
72_fwd	1	0	0	1	0	0	1	0	72	TRUE	FALSE
73_fwd	0	0	0	0	0	1	0	0	73	TRUE	FALSE
74_fwd	0	0	0	0	1	0	1	1	74	TRUE	TRUE	23
75_fwd	26	16	7	5	8	7	10	7	75	TRUE	FALSE
76_fwd	0	0	1	0	0	0	0	0	76	TRUE	FALSE
77_fwd	1	3	0	2	1	0	3	3	77	TRUE	TRUE	24
78_fwd	0	3	2	1	2	1	3	1	78	TRUE	FALSE
79_fwd	0	0	0	0	0	0	0	0	79	TRUE	FALSE
80_fwd	1	1	1	1	4	0	3	0	80	TRUE	TRUE	25
81_fwd	0	0	0	0	0	0	0	0	81	TRUE	FALSE
82_fwd	0	0	0	0	0	0	0	0	82	TRUE	FALSE
83_fwd	10	11	4	8	9	5	17	6	83	TRUE	TRUE	26
84_fwd	0	0	0	0	0	1	1	1	84	TRUE	FALSE
85_fwd	0	0	0	0	0	0	0	0	85	TRUE	FALSE
86_fwd	152	118	66	46	102	71	134	100	86	TRUE	TRUE	27
87_fwd	1	2	2	0	2	1	0	0	87	TRUE	FALSE
88_fwd	0	0	0	0	0	0	0	0	88	TRUE	FALSE
89_fwd	0	0	0	2	0	0	0	0	89	TRUE	TRUE	28
90_fwd	0	0	0	0	0	0	0	0	90	TRUE	FALSE
91_fwd	0	0	0	0	0	1	0	0	91	TRUE	FALSE
92_fwd	16	17	11	13	10	9	21	12	92	TRUE	TRUE	29
93_fwd	2	2	2	0	0	2	1	1	93	TRUE	FALSE
94_fwd	1	0	0	0	0	0	0	0	94	TRUE	FALSE
95_fwd	27	22	21	13	2	1	0	0	95	TRUE	TRUE	30
96_fwd	1	0	0	0	0	0	0	0	96	TRUE	FALSE
97_fwd	0	0	0	0	0	0	0	0	97	TRUE	FALSE
98_fwd	0	0	0	0	0	0	0	0	98	TRUE	TRUE	31
99_fwd	0	0	0	0	0	0	0	0	99	TRUE	FALSE
100_fwd	0	0	0	0	0	0	0	0	100	TRUE	FALSE
101_fwd	0	0	0	0	0	0	0	0	101	TRUE	TRUE	32
102_fwd	0	0	0	0	0	0	0	0	102	TRUE	FALSE
103_fwd	0	0	0	0	0	0	0	0	103	TRUE	FALSE
104_fwd	0	0	0	0	0	0	0	0	104	TRUE	TRUE	33
105_fwd	1	0	0	0	0	1	1	0	105	TRUE	FALSE
106_fwd	2	0	1	0	1	0	4	1	106	TRUE	FALSE
107_fwd	18	10	1	5	4	4	8	3	107	TRUE	TRUE	34
108_fwd	16	10	10	6	7	10	9	4	108	TRUE	FALSE
109_fwd	5	3	2	1	1	0	0	2	109	TRUE	FALSE
110_fwd	13	4	5	4	4	2	2	0	110	TRUE	TRUE	35
111_fwd	1	0	0	0	0	1	0	0	111	TRUE	FALSE
112_fwd	0	0	0	0	0	0	0	0	112	TRUE	FALSE
113_fwd	0	0	1	0	2	1	3	0	113	TRUE	TRUE	36
114_fwd	0	0	0	0	0	0	0	0	114	TRUE	FALSE
115_fwd	0	0	1	0	0	0	1	0	115	TRUE	FALSE
116_fwd	210	136	101	67	80	60	106	83	116	TRUE	TRUE	37
117_fwd	1	1	0	0	0	0	0	0	117	TRUE	FALSE
118_fwd	2	2	0	0	1	1	3	2	118	TRUE	FALSE
119_fwd	90	54	50	30	34	42	59	35	119	TRUE	TRUE	38
120_fwd	0	0	0	0	1	1	0	0	120	TRUE	FALSE
121_fwd	1	1	0	0	0	0	1	0	121	TRUE	FALSE
122_fwd	44	29	28	16	11	5	14	17	122	TRUE	TRUE	39
123_fwd	0	0	0	0	0	0	0	0	123	TRUE	FALSE
124_fwd	2	1	1	3	1	0	1	1	124	TRUE	FALSE
125_fwd	1	2	0	0	0	0	0	0	125	TRUE	TRUE	40
126_fwd	0	0	0	0	0	0	0	0	126	TRUE	FALSE
127_fwd	0	0	0	0	0	0	0	0	127	TRUE	FALSE
128_fwd	0	0	0	0	0	0	0	0	128	TRUE	TRUE	41
129_fwd	0	0	0	0	0	0	0	0	129	TRUE	FALSE
130_fwd	2	2	0	0	0	0	0	0	130	TRUE	FALSE
131_fwd	0	0	3	0	1	0	1	1	131	TRUE	TRUE	42
132_fwd	8	7	4	3	5	3	5	3	132	TRUE	FALSE
133_fwd	1	1	0	1	0	0	1	2	133	TRUE	FALSE
134_fwd	8	3	2	4	8	6	5	5	134	TRUE	TRUE	43
135_fwd	0	0	0	0	0	0	0	0	135	TRUE	FALSE
136_fwd	0	0	0	0	0	0	0	0	136	TRUE	FALSE
137_fwd	19	13	6	2	9	5	5	5	137	TRUE	TRUE	44
138_fwd	0	0	2	0	0	0	2	0	138	TRUE	FALSE
139_fwd	0	0	0	0	0	0	0	0	139	TRUE	FALSE
140_fwd	1	3	0	1	3	3	1	7	140	TRUE	TRUE	45
141_fwd	1	1	0	1	0	0	0	0	141	TRUE	FALSE
142_fwd	0	0	0	0	0	0	0	0	142	TRUE	FALSE
143_fwd	3	0	4	0	1	1	2	1	143	TRUE	TRUE	46
144_fwd	0	0	0	1	0	0	0	0	144	TRUE	FALSE
145_fwd	0	1	1	0	0	0	2	1	145	TRUE	FALSE
146_fwd	34	25	21	12	27	22	35	30	146	TRUE	TRUE	47
147_fwd	4	4	4	2	4	2	3	1	147	TRUE	FALSE
148_fwd	0	0	0	1	0	0	0	1	148	TRUE	FALSE
149_fwd	0	0	0	0	0	0	0	0	149	TRUE	TRUE	48
150_fwd	4	5	2	4	2	3	9	5	150	TRUE	FALSE
151_fwd	2	2	1	0	2	0	1	1	151	TRUE	FALSE
152_fwd	3	2	0	1	5	4	5	3	152	TRUE	TRUE	49
153_fwd	6	4	2	2	5	7	5	9	153	TRUE	FALSE
154_fwd	0	0	0	0	0	0	0	0	154	TRUE	FALSE
155_fwd	0	2	0	2	0	0	0	0	155	TRUE	TRUE	50
156_fwd	147	135	67	61	118	119	136	140	156	TRUE	FALSE
157_fwd	1	0	1	0	0	0	0	0	157	TRUE	FALSE
158_fwd	6	4	3	1	6	1	8	5	158	TRUE	TRUE	51
159_fwd	7	5	4	3	6	7	8	9	159	TRUE	FALSE
160_fwd	1	1	0	1	2	0	2	4	160	TRUE	FALSE
161_fwd	501	448	263	217	340	290	430	398	161	TRUE	TRUE	52
162_fwd	4	4	4	4	1	1	1	2	162	TRUE	FALSE
163_fwd	0	0	0	0	0	0	0	0	163	TRUE	FALSE
164_fwd	0	0	0	1	0	0	0	0	164	TRUE	TRUE	53
165_fwd	0	0	1	0	0	1	1	2	165	TRUE	FALSE
166_fwd	1	2	1	0	2	2	3	2	166	TRUE	FALSE
167_fwd	33	42	20	20	38	39	64	44	167	TRUE	TRUE	54
168_fwd	0	0	0	0	0	1	0	0	168	TRUE	FALSE
169_fwd	0	0	0	0	0	0	0	0	169	TRUE	FALSE
170_fwd	8	8	3	3	3	4	8	8	170	TRUE	TRUE	55
171_fwd	2	0	0	0	0	0	0	1	171	TRUE	FALSE
172_fwd	0	0	0	0	0	0	0	0	172	TRUE	FALSE
173_fwd	0	0	0	0	0	0	0	0	173	TRUE	TRUE	56
174_fwd	0	1	2	1	1	1	1	0	174	TRUE	FALSE
175_fwd	0	0	0	0	0	1	2	1	175	TRUE	FALSE
176_fwd	14	16	4	7	6	3	6	2	176	TRUE	TRUE	57
177_fwd	0	0	0	0	0	0	0	1	177	TRUE	FALSE
178_fwd	0	0	0	0	0	0	0	0	178	TRUE	FALSE
179_fwd	0	3	0	0	3	2	1	3	179	TRUE	TRUE	58
180_fwd	6	1	1	0	1	0	2	0	180	TRUE	FALSE
181_fwd	3	1	1	1	2	0	2	1	181	TRUE	FALSE
182_fwd	10	4	8	4	9	9	10	13	182	TRUE	TRUE	59
183_fwd	12	13	8	8	17	14	22	13	183	TRUE	FALSE
184_fwd	2	0	1	1	2	0	0	3	184	TRUE	FALSE
185_fwd	0	0	0	0	0	0	0	0	185	TRUE	TRUE	60
186_fwd	0	0	0	0	0	0	0	0	186	TRUE	FALSE
187_fwd	0	0	0	0	0	0	0	0	187	TRUE	FALSE
188_fwd	0	0	0	0	0	0	0	0	188	TRUE	TRUE	61
189_fwd	0	0	0	0	0	0	0	0	189	TRUE	FALSE
190_fwd	0	0	0	0	0	0	0	0	190	TRUE	FALSE
191_fwd	0	0	0	0	1	0	3	0	191	TRUE	TRUE	62
192_fwd	0	1	0	0	0	0	1	2	192	TRUE	FALSE
193_fwd	2	0	0	1	1	2	1	0	193	TRUE	FALSE
194_fwd	140	140	68	63	108	90	166	113	194	TRUE	TRUE	63
195_fwd	1	0	1	0	0	2	2	2	195	TRUE	FALSE
196_fwd	0	0	0	0	0	0	0	0	196	TRUE	FALSE
197_fwd	10	12	3	2	2	2	2	1	197	TRUE	TRUE	64
198_fwd	0	0	0	0	1	1	3	1	198	TRUE	FALSE
199_fwd	0	0	0	0	1	0	3	2	199	TRUE	FALSE
200_fwd	40	30	16	14	19	27	39	32	200	TRUE	TRUE	65
201_fwd	6	5	5	0	2	3	3	2	201	TRUE	FALSE
202_fwd	0	0	0	0	0	0	0	0	202	TRUE	FALSE
203_fwd	3	5	3	2	5	8	6	1	203	TRUE	TRUE	66
204_fwd	1	1	1	0	1	1	4	1	204	TRUE	FALSE
205_fwd	0	0	0	0	0	0	1	0	205	TRUE	FALSE
206_fwd	0	3	0	0	5	2	6	0	206	TRUE	TRUE	67
207_fwd	0	0	0	0	0	0	0	0	207	TRUE	FALSE
208_fwd	0	0	0	0	0	0	0	0	208	TRUE	FALSE
209_fwd	1	0	0	0	0	0	0	1	209	TRUE	TRUE	68
210_fwd	0	0	1	0	0	0	0	0	210	TRUE	FALSE
211_fwd	2	1	3	0	2	0	0	2	211	TRUE	FALSE
212_fwd	19	7	9	11	16	17	19	12	212	TRUE	TRUE	69
213_fwd	0	0	1	0	2	0	0	0	213	TRUE	FALSE
214_fwd	0	0	0	0	0	0	0	1	214	TRUE	FALSE
215_fwd	1124	1140	597	557	857	749	1098	977	215	TRUE	TRUE	70
216_fwd	1	0	0	0	1	0	0	0	216	TRUE	FALSE
217_fwd	0	0	1	0	0	0	0	0	217	TRUE	FALSE
218_fwd	26	20	16	15	10	11	21	12	218	TRUE	TRUE	71
219_fwd	0	0	0	0	0	1	0	0	219	TRUE	FALSE
220_fwd	0	0	0	0	0	0	0	0	220	TRUE	FALSE
221_fwd	60	34	26	23	48	43	49	41	221	TRUE	TRUE	72
222_fwd	0	0	0	0	0	0	0	0	222	TRUE	FALSE
223_fwd	0	0	0	1	1	0	1	0	223	TRUE	FALSE
224_fwd	77	87	51	51	154	118	165	173	224	TRUE	TRUE	73
225_fwd	0	1	0	0	0	0	0	0	225	TRUE	FALSE
226_fwd	3	4	2	2	0	2	3	5	226	TRUE	FALSE
227_fwd	1	2	0	0	14	5	16	11	227	TRUE	TRUE	74
228_fwd	0	0	0	0	0	0	0	0	228	TRUE	FALSE
229_fwd	3	2	5	2	4	0	1	4	229	TRUE	FALSE
230_fwd	267	337	171	161	169	170	232	211	230	TRUE	TRUE	75
231_fwd	2	0	1	0	0	0	0	0	231	TRUE	FALSE
232_fwd	0	0	0	0	0	0	0	0	232	TRUE	FALSE
233_fwd	0	0	0	0	0	0	0	0	233	TRUE	TRUE	76
234_fwd	0	0	0	0	0	1	1	1	234	TRUE	FALSE
235_fwd	1	1	0	1	1	2	1	3	235	TRUE	FALSE
236_fwd	2	1	0	0	0	1	0	1	236	TRUE	TRUE	77
237_fwd	0	0	0	0	0	0	0	0	237	TRUE	FALSE
238_fwd	0	0	0	0	0	0	1	0	238	TRUE	FALSE
239_fwd	6	3	3	4	8	9	13	11	239	TRUE	TRUE	78
240_fwd	0	0	0	0	0	0	0	0	240	TRUE	FALSE
241_fwd	0	0	0	0	0	0	0	0	241	TRUE	FALSE
242_fwd	7	4	3	1	6	8	7	6	242	TRUE	TRUE	79
243_fwd	0	0	0	0	0	0	0	0	243	TRUE	FALSE
244_fwd	0	0	0	0	0	0	0	0	244	TRUE	FALSE
245_fwd	2	0	3	0	1	0	4	1	245	TRUE	TRUE	80
246_fwd	0	0	0	0	0	0	0	0	246	TRUE	FALSE
247_fwd	3	0	1	0	2	4	4	4	247	TRUE	FALSE
248_fwd	3	7	4	1	8	8	13	10	248	TRUE	TRUE	81
249_fwd	0	0	0	0	0	0	1	0	249	TRUE	FALSE
250_fwd	1	0	0	0	0	0	0	0	250	TRUE	FALSE
251_fwd	0	1	1	0	0	0	0	0	251	TRUE	TRUE	82
252_fwd	0	0	0	0	0	0	0	0	252	TRUE	FALSE
253_fwd	0	1	0	0	0	0	1	0	253	TRUE	FALSE
254_fwd	0	0	0	0	0	0	0	0	254	TRUE	TRUE	83
255_fwd	0	0	0	0	0	0	0	0	255	TRUE	FALSE
256_fwd	2	0	0	0	2	0	2	2	256	TRUE	FALSE
257_fwd	101	120	55	54	84	79	121	101	257	TRUE	TRUE	84
258_fwd	0	0	0	0	0	0	0	0	258	TRUE	FALSE
259_fwd	0	0	0	0	0	0	0	0	259	TRUE	FALSE
260_fwd	0	0	0	0	0	0	0	0	260	TRUE	TRUE	85
261_fwd	0	0	0	0	0	0	0	0	261	TRUE	FALSE
262_fwd	0	0	0	0	0	0	0	0	262	TRUE	FALSE
263_fwd	8	5	0	2	4	4	5	7	263	TRUE	TRUE	86
264_fwd	0	0	0	0	0	0	0	0	264	TRUE	FALSE
265_fwd	0	0	0	0	0	1	1	2	265	TRUE	FALSE
266_fwd	35	40	14	12	32	37	49	37	266	TRUE	TRUE	87
267_fwd	0	0	0	0	0	0	0	0	267	TRUE	FALSE
268_fwd	0	0	0	0	0	0	0	0	268	TRUE	FALSE
269_fwd	23	20	10	16	21	14	32	31	269	TRUE	TRUE	88
270_fwd	33	46	20	28	36	48	50	42	270	TRUE	FALSE
271_fwd	1	0	0	0	0	0	0	0	271	TRUE	FALSE
272_fwd	0	0	0	0	0	0	0	0	272	TRUE	TRUE	89
273_fwd	0	1	1	0	0	0	0	0	273	TRUE	FALSE
274_fwd	0	0	0	0	0	0	0	0	274	TRUE	FALSE
275_fwd	2	0	0	0	0	0	0	0	275	TRUE	TRUE	90
276_fwd	0	0	0	0	4	1	1	0	276	TRUE	FALSE
277_fwd	0	0	1	0	0	0	0	1	277	TRUE	FALSE
278_fwd	33	23	17	21	19	18	25	27	278	TRUE	TRUE	91
279_fwd	0	0	0	0	0	0	0	0	279	TRUE	FALSE
280_fwd	0	1	0	0	3	0	1	3	280	TRUE	FALSE
281_fwd	17	14	6	5	10	8	9	12	281	TRUE	TRUE	92
282_fwd	0	0	0	0	0	0	0	0	282	TRUE	FALSE
283_fwd	1	0	0	0	0	0	0	0	283	TRUE	FALSE
284_fwd	2	4	3	0	4	0	3	4	284	TRUE	TRUE	93
285_fwd	0	2	1	0	1	2	1	3	285	TRUE	FALSE
286_fwd	0	0	0	0	0	0	0	0	286	TRUE	FALSE
287_fwd	7	3	2	2	4	1	4	3	287	TRUE	TRUE	94
288_fwd	1	1	1	1	1	1	0	0	288	TRUE	FALSE
289_fwd	0	0	0	0	0	0	0	0	289	TRUE	FALSE
290_fwd	0	0	0	0	0	0	0	0	290	TRUE	TRUE	95
291_fwd	0	0	2	0	0	0	1	1	291	TRUE	FALSE
292_fwd	0	0	0	0	0	0	0	0	292	TRUE	FALSE
293_fwd	2	0	0	0	0	0	0	1	293	TRUE	TRUE	96
294_fwd	10	4	1	3	3	3	5	2	294	TRUE	FALSE
295_fwd	2	0	0	0	0	0	0	0	295	TRUE	FALSE
296_fwd	3	1	0	1	1	0	1	1	296	TRUE	TRUE	97
297_fwd	3	4	5	0	3	3	6	4	297	TRUE	FALSE
298_fwd	0	1	0	0	0	0	0	0	298	TRUE	FALSE
299_fwd	28	28	13	9	39	29	59	42	299	TRUE	TRUE	98
300_fwd	2	0	1	0	0	0	0	0	300	TRUE	FALSE
301_fwd	1	0	1	1	1	0	1	0	301	TRUE	FALSE
302_fwd	156	161	90	88	147	112	164	133	302	TRUE	TRUE	99
303_fwd	0	2	2	2	2	1	3	1	303	TRUE	FALSE
304_fwd	0	0	0	1	1	0	0	0	304	TRUE	FALSE
305_fwd	15	11	8	13	15	6	5	18	305	TRUE	TRUE	100
306_fwd	0	0	0	0	0	0	0	0	306	TRUE	FALSE
307_fwd	0	0	0	0	0	0	0	1	307	TRUE	FALSE
308_fwd	15	15	9	8	14	8	10	11	308	TRUE	TRUE	101
309_fwd	0	0	0	0	0	0	0	0	309	TRUE	FALSE
310_fwd	0	0	0	0	0	0	0	0	310	TRUE	FALSE
311_fwd	0	0	0	0	1	1	1	0	311	TRUE	TRUE	102
312_fwd	0	0	0	0	0	1	0	0	312	TRUE	FALSE
313_fwd	0	1	1	1	3	1	1	4	313	TRUE	FALSE
314_fwd	14	18	15	7	39	39	44	44	314	TRUE	TRUE	103
315_fwd	1	0	0	0	1	0	1	0	315	TRUE	FALSE
316_fwd	4	0	2	1	3	2	7	3	316	TRUE	FALSE
317_fwd	40	29	23	16	39	29	52	48	317	TRUE	TRUE	104
318_fwd	0	0	0	0	0	0	0	0	318	TRUE	FALSE
319_fwd	0	0	0	0	0	0	0	0	319	TRUE	FALSE
320_fwd	7	2	2	1	11	3	9	6	320	TRUE	TRUE	105
321_fwd	0	0	0	0	0	0	0	0	321	TRUE	FALSE
322_fwd	0	0	0	0	0	0	0	0	322	TRUE	FALSE
323_fwd	0	0	0	0	0	0	0	0	323	TRUE	TRUE	106
324_fwd	0	0	0	0	0	0	0	0	324	TRUE	FALSE
325_fwd	0	0	0	0	0	0	0	0	325	TRUE	FALSE
326_fwd	0	1	1	0	2	2	8	2	326	TRUE	TRUE	107
327_fwd	0	0	0	0	0	0	0	0	327	TRUE	FALSE
328_fwd	0	0	0	0	0	0	0	0	328	TRUE	FALSE
329_fwd	31	18	8	6	24	20	30	21	329	TRUE	TRUE	108
330_fwd	1	0	0	0	0	0	0	0	330	TRUE	FALSE
331_fwd	0	0	0	0	0	0	0	0	331	TRUE	FALSE
332_fwd	42	47	27	26	29	22	46	38	332	TRUE	TRUE	109
333_fwd	0	0	0	0	0	0	0	0	333	TRUE	FALSE
334_fwd	0	0	0	0	0	0	0	0	334	TRUE	FALSE
335_fwd	0	0	0	0	0	0	0	0	335	TRUE	TRUE	110
336_fwd	0	0	0	0	0	0	0	0	336	TRUE	FALSE
337_fwd	0	0	0	0	0	0	0	0	337	TRUE	FALSE
338_fwd	0	0	0	0	0	0	0	0	338	TRUE	TRUE	111
339_fwd	0	0	0	0	0	0	0	0	339	TRUE	FALSE
340_fwd	0	0	2	0	1	2	3	2	340	TRUE	FALSE
341_fwd	15	16	6	8	18	6	23	8	341	TRUE	TRUE	112
342_fwd	0	0	0	0	0	0	0	0	342	TRUE	FALSE
343_fwd	0	0	0	0	0	0	0	0	343	TRUE	FALSE
344_fwd	8	5	3	1	7	8	9	7	344	TRUE	TRUE	113
345_fwd	0	0	0	0	0	0	0	1	345	TRUE	FALSE
346_fwd	0	0	0	0	0	0	0	0	346	TRUE	FALSE
347_fwd	0	0	0	0	0	1	0	1	347	TRUE	TRUE	114
348_fwd	0	0	0	0	0	0	0	0	348	TRUE	FALSE
349_fwd	1	1	0	0	0	0	0	0	349	TRUE	FALSE
350_fwd	0	0	0	0	0	0	0	0	350	TRUE	TRUE	115
351_fwd	0	0	0	0	0	0	0	1	351	TRUE	FALSE
352_fwd	0	0	0	0	0	0	0	0	352	TRUE	FALSE
353_fwd	0	0	0	0	1	2	0	1	353	TRUE	TRUE	116
354_fwd	0	0	0	0	0	0	0	0	354	TRUE	FALSE
355_fwd	0	0	0	0	0	1	0	0	355	TRUE	FALSE
356_fwd	0	0	0	1	0	0	0	0	356	TRUE	TRUE	117
357_fwd	0	0	0	0	0	0	0	0	357	TRUE	FALSE
358_fwd	0	0	0	0	1	0	0	0	358	TRUE	FALSE
359_fwd	2	3	2	6	4	4	4	3	359	TRUE	TRUE	118
360_fwd	2	3	2	5	10	4	14	6	360	TRUE	FALSE
361_fwd	5	1	0	1	3	0	1	0	361	TRUE	FALSE
362_fwd	7	11	4	2	5	5	11	3	362	TRUE	TRUE	119
363_fwd	0	0	0	0	0	0	0	0	363	TRUE	FALSE
364_fwd	5	5	3	2	3	4	7	1	364	TRUE	FALSE
365_fwd	29	30	14	15	60	65	115	77	365	TRUE	TRUE	120
366_fwd	1	1	0	0	0	0	0	0	366	TRUE	FALSE
367_fwd	0	0	0	0	0	0	0	0	367	TRUE	FALSE
368_fwd	1	2	2	0	4	3	6	5	368	TRUE	TRUE	121
369_fwd	2	1	1	0	2	2	6	4	369	TRUE	FALSE
370_fwd	2	1	0	0	0	1	0	0	370	TRUE	FALSE
371_fwd	8	4	1	4	14	14	13	17	371	TRUE	TRUE	122
372_fwd	2	0	0	0	1	0	0	0	372	TRUE	FALSE
373_fwd	0	0	0	0	0	0	0	0	373	TRUE	FALSE
374_fwd	41	28	18	14	72	58	77	64	374	TRUE	TRUE	123
375_fwd	2	3	1	3	3	0	1	2	375	TRUE	FALSE
376_fwd	0	0	0	0	0	0	0	0	376	TRUE	FALSE
377_fwd	2	0	1	0	0	1	0	4	377	TRUE	TRUE	124
378_fwd	0	1	0	0	0	0	0	0	378	TRUE	FALSE
379_fwd	2	0	2	0	2	2	3	1	379	TRUE	FALSE
380_fwd	16	15	7	3	39	37	52	36	380	TRUE	TRUE	125
381_fwd	0	1	0	1	1	1	1	0	381	TRUE	FALSE
382_fwd	0	0	0	0	0	0	2	1	382	TRUE	FALSE
383_fwd	0	0	0	0	2	0	1	1	383	TRUE	TRUE	126
384_fwd	1	2	0	1	0	1	1	1	384	TRUE	FALSE
385_fwd	16	9	2	4	19	8	19	15	385	TRUE	FALSE
386_fwd	1	0	0	0	0	0	1	1	386	TRUE	TRUE	127
387_fwd	0	1	0	0	0	0	0	0	387	TRUE	FALSE
388_fwd	3	3	1	2	0	2	3	1	388	TRUE	FALSE
389_fwd	0	0	0	0	0	1	1	0	389	TRUE	TRUE	128
390_fwd	0	0	0	0	0	0	1	0	390	TRUE	FALSE
391_fwd	3	0	0	0	0	0	0	0	391	TRUE	FALSE
392_fwd	0	0	0	0	0	0	2	3	392	TRUE	TRUE	129
393_fwd	3	3	2	1	4	5	18	15	393	TRUE	FALSE
394_fwd	8	0	4	0	11	4	9	3	394	TRUE	FALSE
395_fwd	1	3	0	3	5	5	5	4	395	TRUE	TRUE	130
396_fwd	18	21	11	9	34	28	40	31	396	TRUE	FALSE
397_fwd	1	0	0	0	0	0	0	0	397	TRUE	FALSE
398_fwd	1	2	2	0	2	5	5	4	398	TRUE	TRUE	131
399_fwd	0	1	1	0	1	0	2	2	399	TRUE	FALSE
400_fwd	0	0	0	0	0	0	0	0	400	TRUE	FALSE
401_fwd	0	0	0	0	0	1	1	3	401	TRUE	TRUE	132
402_fwd	0	1	1	0	0	0	1	0	402	TRUE	FALSE
403_fwd	0	0	0	0	0	0	0	0	403	TRUE	FALSE
404_fwd	1	1	1	0	3	0	3	1	404	TRUE	TRUE	133
405_fwd	2	3	0	1	1	0	1	1	405	TRUE	FALSE
406_fwd	0	0	0	0	0	0	0	0	406	TRUE	FALSE
407_fwd	0	0	0	0	0	0	0	0	407	TRUE	TRUE	134
408_fwd	1	0	0	0	0	0	0	0	408	TRUE	FALSE
409_fwd	0	0	0	0	0	0	1	0	409	TRUE	FALSE
410_fwd	1	1	0	3	2	1	1	0	410	TRUE	TRUE	135
411_fwd	0	0	0	0	1	0	2	0	411	TRUE	FALSE
412_fwd	0	0	0	0	0	0	0	0	412	TRUE	FALSE
413_fwd	0	0	0	0	0	0	0	0	413	TRUE	TRUE	136
414_fwd	0	0	0	0	0	0	0	0	414	TRUE	FALSE
415_fwd	0	0	0	0	0	0	0	0	415	TRUE	FALSE
416_fwd	0	0	0	0	0	0	0	0	416	TRUE	TRUE	137
417_fwd	0	0	0	0	0	0	0	0	417	TRUE	FALSE
418_fwd	0	0	0	0	1	0	0	0	418	TRUE	FALSE
419_fwd	16	11	13	4	25	11	20	15	419	TRUE	TRUE	138
420_fwd	1	4	1	4	6	2	3	2	420	TRUE	FALSE
421_fwd	0	0	0	0	0	0	0	0	421	TRUE	FALSE
422_fwd	0	0	0	0	0	0	0	0	422	TRUE	TRUE	139
423_fwd	2	0	1	1	0	0	0	0	423	TRUE	FALSE
424_fwd	0	0	0	0	0	0	0	0	424	TRUE	FALSE
425_fwd	1	1	2	0	0	1	0	0	425	TRUE	TRUE	140
426_fwd	0	0	0	0	0	0	0	0	426	TRUE	FALSE
427_fwd	0	0	0	1	0	1	0	1	427	TRUE	FALSE
428_fwd	10	8	4	6	5	5	9	4	428	TRUE	TRUE	141
429_fwd	0	0	1	1	0	0	2	0	429	TRUE	FALSE
430_fwd	0	0	0	0	0	0	0	0	430	TRUE	FALSE
431_fwd	0	0	0	0	0	0	0	0	431	TRUE	TRUE	142
432_fwd	0	0	0	0	0	0	0	0	432	TRUE	FALSE
433_fwd	0	0	0	0	0	0	2	0	433	TRUE	FALSE
434_fwd	2	2	3	0	0	0	0	0	434	TRUE	TRUE	143
435_fwd	0	0	0	0	0	0	1	0	435	TRUE	FALSE
436_fwd	3	2	1	1	3	4	2	3	436	TRUE	FALSE
437_fwd	169	123	78	50	158	121	209	141	437	TRUE	TRUE	144
438_fwd	0	0	0	0	0	0	0	0	438	TRUE	FALSE
439_fwd	0	0	0	0	0	0	0	0	439	TRUE	FALSE
440_fwd	0	0	0	0	0	0	0	0	440	TRUE	TRUE	145
441_fwd	0	0	0	0	0	0	0	0	441	TRUE	FALSE
442_fwd	0	0	1	0	0	0	2	1	442	TRUE	FALSE
443_fwd	0	0	0	0	0	0	0	0	443	TRUE	TRUE	146
444_fwd	0	0	0	0	0	0	0	0	444	TRUE	FALSE
445_fwd	1	0	0	0	0	0	0	0	445	TRUE	FALSE
446_fwd	0	0	0	0	0	0	0	0	446	TRUE	TRUE	147
447_fwd	1	1	0	0	1	0	0	2	447	TRUE	FALSE
448_fwd	3	4	2	2	0	0	2	2	448	TRUE	FALSE
449_fwd	231	223	113	105	117	105	188	146	449	TRUE	TRUE	148
450_fwd	0	0	0	0	1	1	0	1	450	TRUE	FALSE
451_fwd	0	0	0	0	0	0	0	0	451	TRUE	FALSE
452_fwd	0	0	0	0	0	0	0	0	452	TRUE	TRUE	149
453_fwd	0	0	0	0	0	0	0	0	453	TRUE	FALSE
454_fwd	0	0	0	0	4	0	0	0	454	TRUE	FALSE
455_fwd	9	9	7	5	8	5	9	8	455	TRUE	TRUE	150
456_fwd	0	0	0	0	0	0	0	0	456	TRUE	FALSE
457_fwd	0	0	0	0	0	0	0	0	457	TRUE	FALSE
458_fwd	3	1	1	0	2	2	1	1	458	TRUE	TRUE	151
459_fwd	5	3	0	0	0	3	2	1	459	TRUE	FALSE
460_fwd	0	0	0	0	0	0	0	0	460	TRUE	FALSE
461_fwd	2	3	0	0	4	0	5	3	461	TRUE	TRUE	152
462_fwd	0	0	0	0	0	0	0	0	462	TRUE	FALSE
463_fwd	0	0	0	0	0	0	1	0	463	TRUE	FALSE
464_fwd	35	36	16	13	36	36	58	45	464	TRUE	TRUE	153
465_fwd	0	0	0	0	0	0	0	0	465	TRUE	FALSE
466_fwd	0	0	0	0	0	0	0	0	466	TRUE	FALSE
467_fwd	4	1	0	1	2	2	1	1	467	TRUE	TRUE	154
468_fwd	1	0	0	0	0	0	0	0	468	TRUE	FALSE
469_fwd	0	1	1	0	0	0	1	1	469	TRUE	FALSE
470_fwd	0	0	0	0	0	1	2	0	470	TRUE	TRUE	155
471_fwd	0	0	0	0	0	0	0	0	471	TRUE	FALSE
472_fwd	0	0	0	0	0	0	0	0	472	TRUE	FALSE
473_fwd	0	0	0	0	0	0	0	0	473	TRUE	TRUE	156
474_fwd	0	0	0	0	0	0	0	0	474	TRUE	FALSE
475_fwd	0	0	0	0	0	0	0	0	475	TRUE	FALSE
476_fwd	0	0	0	0	0	0	0	0	476	TRUE	TRUE	157
477_fwd	0	0	0	0	0	0	0	0	477	TRUE	FALSE
478_fwd	0	0	0	0	0	0	0	0	478	TRUE	FALSE
479_fwd	0	1	0	0	0	0	0	0	479	TRUE	TRUE	158
480_fwd	0	0	0	0	0	0	0	0	480	TRUE	FALSE
481_fwd	4	4	3	0	4	0	1	1	481	TRUE	FALSE
482_fwd	132	107	72	38	158	133	180	168	482	TRUE	TRUE	159
483_fwd	2	7	4	1	6	11	7	6	483	TRUE	FALSE
484_fwd	1	4	1	0	2	3	0	1	484	TRUE	FALSE
485_fwd	1	0	0	0	3	1	5	5	485	TRUE	TRUE	160
486_fwd	1	0	0	0	0	0	0	0	486	TRUE	FALSE
487_fwd	0	0	0	0	0	0	0	2	487	TRUE	FALSE
488_fwd	0	0	0	0	0	0	0	0	488	TRUE	TRUE	161
489_fwd	0	0	1	0	0	0	0	0	489	TRUE	FALSE
490_fwd	0	0	0	0	0	0	0	1	490	TRUE	FALSE
491_fwd	0	2	1	1	3	7	2	10	491	TRUE	TRUE	162
492_fwd	1	2	1	2	4	3	3	1	492	TRUE	FALSE
493_fwd	0	0	0	0	0	0	0	1	493	TRUE	FALSE
494_fwd	0	0	0	0	0	0	1	0	494	TRUE	TRUE	163
495_fwd	0	0	0	0	0	0	0	0	495	TRUE	FALSE
496_fwd	0	0	0	0	0	0	0	0	496	TRUE	FALSE
497_fwd	1	2	0	0	1	1	4	3	497	TRUE	TRUE	164
498_fwd	0	0	0	0	0	0	2	0	498	TRUE	FALSE
499_fwd	0	0	0	0	0	0	0	0	499	TRUE	FALSE
500_fwd	0	1	0	0	0	0	0	0	500	TRUE	TRUE	165
501_fwd	0	0	0	0	0	0	0	0	501	TRUE	FALSE
502_fwd	0	0	0	0	0	2	3	3	502	TRUE	FALSE
503_fwd	2	3	1	4	8	12	20	16	503	TRUE	TRUE	166
504_fwd	0	0	0	0	0	0	0	0	504	TRUE	FALSE
505_fwd	0	0	0	0	0	0	0	0	505	TRUE	FALSE
506_fwd	0	0	0	0	0	0	0	0	506	TRUE	TRUE	167
507_fwd	0	0	0	0	0	0	0	0	507	TRUE	FALSE
508_fwd	0	0	0	0	0	0	0	0	508	TRUE	FALSE
509_fwd	0	0	0	0	0	0	0	0	509	TRUE	TRUE	168
510_fwd	0	1	0	0	0	0	0	0	510	TRUE	FALSE
511_fwd	1	0	0	0	0	0	0	0	511	TRUE	FALSE
512_fwd	14	13	7	2	18	17	18	19	512	TRUE	TRUE	169
513_fwd	2	2	1	0	2	2	5	7	513	TRUE	FALSE
514_fwd	0	0	0	0	0	0	0	0	514	TRUE	FALSE
515_fwd	0	0	0	0	0	0	0	0	515	TRUE	TRUE	170
516_fwd	0	0	0	0	0	0	0	0	516	TRUE	FALSE
517_fwd	0	0	0	0	0	1	0	0	517	TRUE	FALSE
518_fwd	0	0	0	0	0	0	0	0	518	TRUE	TRUE	171
519_fwd	0	0	0	0	0	0	0	0	519	TRUE	FALSE
520_fwd	0	0	0	0	0	0	0	0	520	TRUE	FALSE
521_fwd	0	0	0	0	0	0	0	0	521	TRUE	TRUE	172
522_fwd	0	0	0	0	1	0	0	0	522	TRUE	FALSE
523_fwd	0	0	0	0	1	1	5	0	523	TRUE	FALSE
524_fwd	0	0	0	0	0	0	0	0	524	TRUE	TRUE	173
525_fwd	6	4	3	3	14	3	14	4	525	TRUE	FALSE
526_fwd	20	25	19	8	43	32	52	30	526	TRUE	FALSE
527_fwd	4564	3506	2399	1748	3347	2569	4394	3086	527	TRUE	TRUE	174
528_fwd	9	4	7	3	4	4	8	8	528	TRUE	FALSE
529_fwd	0	0	0	0	0	0	0	0	529	TRUE	FALSE
530_fwd	27	22	17	9	14	12	30	18	530	TRUE	TRUE	175
531_fwd	1	1	1	0	0	0	0	1	531	TRUE	FALSE
532_fwd	0	0	0	0	0	0	0	0	532	TRUE	FALSE
533_fwd	0	0	0	0	0	0	0	0	533	TRUE	TRUE	176
534_fwd	0	3	1	0	0	0	0	0	534	TRUE	FALSE
535_fwd	0	0	0	0	1	1	2	2	535	TRUE	FALSE
536_fwd	2	1	0	0	0	0	1	0	536	TRUE	TRUE	177
537_fwd	0	1	0	0	0	0	0	0	537	TRUE	FALSE
538_fwd	0	0	0	0	0	0	0	0	538	TRUE	FALSE
539_fwd	11	8	4	3	15	12	19	16	539	TRUE	TRUE	178
540_fwd	3	2	2	1	3	2	7	0	540	TRUE	FALSE
541_fwd	5	2	8	0	0	0	0	2	541	TRUE	FALSE
542_fwd	5	3	7	5	11	8	11	9	542	TRUE	TRUE	179
543_fwd	3	3	2	3	0	0	1	0	543	TRUE	FALSE
544_fwd	0	0	0	0	0	0	0	0	544	TRUE	FALSE
545_fwd	1	0	0	0	0	0	0	1	545	TRUE	TRUE	180
546_fwd	1	3	1	1	3	1	2	1	546	TRUE	FALSE
547_fwd	9	10	9	3	20	6	26	17	547	TRUE	FALSE
548_fwd	11	10	5	4	10	6	18	9	548	TRUE	TRUE	181
549_fwd	0	0	0	0	4	0	0	0	549	TRUE	FALSE
550_fwd	0	0	0	0	1	0	2	0	550	TRUE	FALSE
551_fwd	1	4	2	1	4	1	4	1	551	TRUE	TRUE	182
552_fwd	0	0	0	0	0	0	0	0	552	TRUE	FALSE
553_fwd	1	0	0	0	0	0	1	1	553	TRUE	FALSE
554_fwd	0	1	0	0	1	0	1	1	554	TRUE	TRUE	183
555_fwd	0	0	0	1	0	0	0	0	555	TRUE	FALSE
556_fwd	0	0	0	0	0	0	0	0	556	TRUE	FALSE
557_fwd	1	0	2	0	0	0	0	1	557	TRUE	TRUE	184
558_fwd	0	0	0	0	2	1	0	0	558	TRUE	FALSE
559_fwd	0	0	1	0	2	0	5	0	559	TRUE	FALSE
560_fwd	4	10	2	2	12	14	16	11	560	TRUE	TRUE	185
561_fwd	2	3	0	0	5	0	2	2	561	TRUE	FALSE
562_fwd	4	3	0	2	4	1	6	0	562	TRUE	FALSE
563_fwd	228	214	132	96	250	202	304	217	563	TRUE	TRUE	186
564_fwd	1	1	0	1	0	1	0	0	564	TRUE	FALSE
565_fwd	1	0	0	0	0	0	0	0	565	TRUE	FALSE
566_fwd	20	16	11	11	15	7	14	11	566	TRUE	TRUE	187
567_fwd	0	0	0	0	0	0	0	0	567	TRUE	FALSE
568_fwd	9	4	3	1	6	5	7	4	568	TRUE	FALSE
569_fwd	410	404	244	172	384	254	484	321	569	TRUE	TRUE	188
570_fwd	5	5	4	2	9	7	9	10	570	TRUE	FALSE
571_fwd	2	0	0	0	0	1	0	0	571	TRUE	FALSE
572_fwd	3	2	4	8	8	3	11	6	572	TRUE	TRUE	189
573_fwd	2	2	2	1	1	0	1	0	573	TRUE	FALSE
574_fwd	3	0	0	0	0	1	1	0	574	TRUE	FALSE
575_fwd	9	9	5	6	0	0	0	0	575	TRUE	TRUE	190
576_fwd	0	0	0	0	0	0	0	0	576	TRUE	FALSE
577_fwd	0	1	0	0	0	1	1	1	577	TRUE	FALSE
578_fwd	1	0	0	0	1	1	2	0	578	TRUE	TRUE	191
579_fwd	0	0	0	0	0	0	0	0	579	TRUE	FALSE
580_fwd	0	0	0	0	0	0	0	0	580	TRUE	FALSE
581_fwd	2	2	1	1	5	3	7	4	581	TRUE	TRUE	192
582_fwd	11	7	8	3	16	8	16	9	582	TRUE	FALSE
583_fwd	2	1	2	0	0	0	2	1	583	TRUE	FALSE
584_fwd	5	3	1	1	1	0	5	0	584	TRUE	TRUE	193
585_fwd	2	2	0	0	0	1	0	2	585	TRUE	FALSE
586_fwd	0	0	0	0	0	0	0	0	586	TRUE	FALSE
587_fwd	3	0	2	2	0	0	4	3	587	TRUE	TRUE	194
588_fwd	0	0	0	0	0	0	0	0	588	TRUE	FALSE
589_fwd	0	0	0	0	0	0	0	0	589	TRUE	FALSE
590_fwd	9	8	5	7	0	0	2	1	590	TRUE	TRUE	195
591_fwd	1	0	0	0	0	0	0	0	591	TRUE	FALSE
592_fwd	0	1	2	0	8	3	7	3	592	TRUE	FALSE
593_fwd	675	615	364	353	488	447	702	623	593	TRUE	TRUE	196
594_fwd	1	0	1	0	5	2	2	3	594	TRUE	FALSE
595_fwd	1	0	0	0	0	0	0	0	595	TRUE	FALSE
596_fwd	0	0	5	0	3	0	5	3	596	TRUE	TRUE	197
597_fwd	0	0	0	0	0	1	0	2	597	TRUE	FALSE
598_fwd	0	0	0	0	0	0	0	0	598	TRUE	FALSE
599_fwd	0	0	0	0	0	0	0	0	599	TRUE	TRUE	198
600_fwd	0	0	0	0	0	0	0	0	600	TRUE	FALSE
601_fwd	0	0	0	0	0	0	0	0	601	TRUE	FALSE
602_fwd	0	1	0	0	4	1	5	1	602	TRUE	TRUE	199
603_fwd	0	0	0	0	0	1	0	0	603	TRUE	FALSE
604_fwd	0	0	0	0	0	0	0	0	604	TRUE	FALSE
605_fwd	0	0	0	0	0	0	0	0	605	TRUE	TRUE	200
606_fwd	0	0	0	0	0	0	1	0	606	TRUE	FALSE
607_fwd	0	0	0	0	0	0	0	0	607	TRUE	FALSE
608_fwd	1	1	4	2	4	2	5	8	608	TRUE	TRUE	201
609_fwd	2	2	1	1	0	1	4	5	609	TRUE	FALSE
610_fwd	0	0	0	0	0	0	1	0	610	TRUE	FALSE
611_fwd	0	0	0	0	1	0	4	1	611	TRUE	TRUE	202
612_fwd	1	0	2	0	0	1	2	1	612	TRUE	FALSE
613_fwd	0	1	0	0	0	0	0	0	613	TRUE	FALSE
614_fwd	0	0	0	0	0	2	0	1	614	TRUE	TRUE	203
615_fwd	0	0	0	0	0	0	0	0	615	TRUE	FALSE
616_fwd	1	0	1	0	1	1	0	1	616	TRUE	FALSE
617_fwd	1	2	0	2	4	1	1	2	617	TRUE	TRUE	204
618_fwd	0	0	0	0	0	0	0	0	618	TRUE	FALSE
619_fwd	0	0	0	0	0	0	0	0	619	TRUE	FALSE
620_fwd	1	0	1	1	1	0	1	1	620	TRUE	TRUE	205
621_fwd	1	0	0	0	0	1	0	0	621	TRUE	FALSE
622_fwd	0	0	2	0	3	1	4	6	622	TRUE	FALSE
623_fwd	12	5	4	7	20	7	17	22	623	TRUE	TRUE	206
624_fwd	0	0	0	0	0	1	0	0	624	TRUE	FALSE
625_fwd	0	0	0	0	0	0	0	0	625	TRUE	FALSE
626_fwd	1	0	0	0	0	0	0	0	626	TRUE	TRUE	207
627_fwd	0	0	0	0	5	2	0	1	627	TRUE	FALSE
628_fwd	0	1	0	0	2	0	1	0	628	TRUE	FALSE
629_fwd	31	30	22	17	43	37	50	44	629	TRUE	TRUE	208
630_fwd	0	0	0	0	0	0	0	0	630	TRUE	FALSE
631_fwd	0	0	0	0	0	0	0	0	631	TRUE	FALSE
632_fwd	4	7	2	2	6	1	6	5	632	TRUE	TRUE	209
633_fwd	0	0	0	0	0	0	1	0	633	TRUE	FALSE
634_fwd	0	0	0	0	0	0	0	0	634	TRUE	FALSE
635_fwd	0	0	0	0	0	0	0	0	635	TRUE	TRUE	210
636_fwd	0	0	0	0	0	0	0	0	636	TRUE	FALSE
637_fwd	5	8	1	1	5	8	4	4	637	TRUE	FALSE
638_fwd	708	645	348	304	686	545	901	676	638	TRUE	TRUE	211
639_fwd	1	1	0	2	4	2	3	3	639	TRUE	FALSE
640_fwd	0	0	0	0	0	0	0	0	640	TRUE	FALSE
641_fwd	0	0	0	0	0	0	0	0	641	TRUE	TRUE	212
642_fwd	0	0	0	0	0	0	0	0	642	TRUE	FALSE
643_fwd	0	0	0	0	0	0	0	0	643	TRUE	FALSE
644_fwd	0	0	0	0	0	0	0	0	644	TRUE	TRUE	213
645_fwd	0	0	0	0	0	0	0	0	645	TRUE	FALSE
646_fwd	0	0	0	0	0	0	0	0	646	TRUE	FALSE
647_fwd	24	22	8	5	28	19	32	24	647	TRUE	TRUE	214
648_fwd	4	3	1	1	2	2	2	3	648	TRUE	FALSE
649_fwd	2	1	0	2	0	0	0	1	649	TRUE	FALSE
650_fwd	5	6	0	1	13	3	13	6	650	TRUE	TRUE	215
651_fwd	0	0	0	0	0	0	0	0	651	TRUE	FALSE
652_fwd	0	0	0	0	0	0	0	0	652	TRUE	FALSE
653_fwd	5	5	5	1	6	4	7	10	653	TRUE	TRUE	216
654_fwd	6	2	2	2	2	4	6	6	654	TRUE	FALSE
655_fwd	5	6	1	2	3	4	11	9	655	TRUE	FALSE
656_fwd	156	125	89	63	155	153	242	177	656	TRUE	TRUE	217
657_fwd	0	0	0	0	0	0	0	0	657	TRUE	FALSE
658_fwd	1	1	0	0	1	0	1	1	658	TRUE	FALSE
659_fwd	0	0	0	0	0	0	0	0	659	TRUE	TRUE	218
660_fwd	0	0	0	0	0	0	0	0	660	TRUE	FALSE
661_fwd	0	0	0	0	0	0	0	0	661	TRUE	FALSE
662_fwd	310	245	149	116	276	261	412	287	662	TRUE	TRUE	219
663_fwd	0	0	0	0	0	0	0	0	663	TRUE	FALSE
664_fwd	0	0	0	1	0	0	0	0	664	TRUE	FALSE
665_fwd	311	244	133	99	247	227	335	267	665	TRUE	TRUE	220
666_fwd	0	0	0	0	1	0	0	0	666	TRUE	FALSE
667_fwd	1	0	1	1	1	0	0	0	667	TRUE	FALSE
668_fwd	1499	1314	814	702	1735	1503	2236	1854	668	TRUE	TRUE	221
669_fwd	0	0	0	0	0	0	1	0	669	TRUE	FALSE
670_fwd	2	1	0	0	0	0	0	0	670	TRUE	FALSE
671_fwd	1	1	1	1	0	0	0	0	671	TRUE	TRUE	222
672_fwd	0	0	0	0	0	0	0	0	672	TRUE	FALSE
673_fwd	1	1	0	4	4	0	5	0	673	TRUE	FALSE
674_fwd	2	3	2	2	1	0	3	0	674	TRUE	TRUE	223
675_fwd	0	0	0	0	0	0	0	0	675	TRUE	FALSE
676_fwd	0	0	0	0	0	0	0	1	676	TRUE	FALSE
677_fwd	5	9	2	1	4	1	6	2	677	TRUE	TRUE	224
678_fwd	0	0	1	0	0	0	1	0	678	TRUE	FALSE
679_fwd	3	0	1	0	0	0	3	0	679	TRUE	FALSE
680_fwd	166	118	82	68	399	278	474	376	680	TRUE	TRUE	225
681_fwd	0	0	0	0	0	0	1	0	681	TRUE	FALSE
682_fwd	0	0	0	0	1	0	0	1	682	TRUE	FALSE
683_fwd	8	6	2	1	2	1	3	3	683	TRUE	TRUE	226
684_fwd	0	0	0	0	0	0	0	0	684	TRUE	FALSE
685_fwd	0	0	0	0	0	0	0	0	685	TRUE	FALSE
686_fwd	1	1	0	0	4	0	6	1	686	TRUE	TRUE	227
687_fwd	3	1	2	0	3	1	1	3	687	TRUE	FALSE
688_fwd	0	0	0	0	0	0	0	0	688	TRUE	FALSE
689_fwd	1	0	1	0	0	1	1	2	689	TRUE	TRUE	228
690_fwd	0	0	0	0	0	0	0	0	690	TRUE	FALSE
691_fwd	0	0	0	0	0	0	0	0	691	TRUE	FALSE
692_fwd	9	10	1	1	10	4	10	5	692	TRUE	TRUE	229
693_fwd	1	0	0	0	0	0	0	0	693	TRUE	FALSE
694_fwd	0	0	1	0	1	0	2	0	694	TRUE	FALSE
695_fwd	14	16	5	7	8	6	10	5	695	TRUE	TRUE	230
696_fwd	0	0	0	0	0	0	0	0	696	TRUE	FALSE
697_fwd	0	8	3	3	4	4	10	9	697	TRUE	FALSE
698_fwd	44	34	26	19	16	8	15	12	698	TRUE	TRUE	231
699_fwd	0	3	1	1	2	3	3	2	699	TRUE	FALSE
700_fwd	4	1	1	0	2	2	5	0	700	TRUE	FALSE
701_fwd	24	14	10	15	34	21	30	15	701	TRUE	TRUE	232
702_fwd	4	1	1	0	0	0	0	1	702	TRUE	FALSE
703_fwd	1	0	0	0	0	0	1	0	703	TRUE	FALSE
704_fwd	3	1	6	1	3	5	8	5	704	TRUE	TRUE	233
705_fwd	1	0	1	1	2	1	2	0	705	TRUE	FALSE
706_fwd	0	0	0	0	1	0	0	0	706	TRUE	FALSE
707_fwd	30	19	15	16	21	16	30	23	707	TRUE	TRUE	234
708_fwd	3	3	1	0	0	0	0	0	708	TRUE	FALSE
709_fwd	0	0	0	0	0	0	0	0	709	TRUE	FALSE
710_fwd	24	15	8	7	22	17	19	11	710	TRUE	TRUE	235
711_fwd	1	4	2	2	2	2	3	0	711	TRUE	FALSE
712_fwd	17	8	4	2	16	17	14	12	712	TRUE	FALSE
713_fwd	1118	832	607	450	828	642	954	792	713	TRUE	TRUE	236
714_fwd	2	2	3	0	2	0	3	0	714	TRUE	FALSE
715_fwd	0	0	0	0	0	0	0	0	715	TRUE	FALSE
716_fwd	0	0	0	0	0	0	0	0	716	TRUE	TRUE	237
717_fwd	0	0	0	0	0	0	0	0	717	TRUE	FALSE
718_fwd	0	0	0	0	0	0	0	0	718	TRUE	FALSE
719_fwd	1	2	0	0	1	3	1	2	719	TRUE	TRUE	238
720_fwd	0	0	0	0	0	0	0	0	720	TRUE	FALSE
721_fwd	4	2	2	1	4	4	1	1	721	TRUE	FALSE
722_fwd	356	261	152	155	224	154	250	190	722	TRUE	TRUE	239
723_fwd	5	1	2	2	3	2	5	1	723	TRUE	FALSE
724_fwd	3	1	3	0	1	0	1	2	724	TRUE	FALSE
725_fwd	14	5	7	4	8	8	7	9	725	TRUE	TRUE	240
726_fwd	0	0	0	0	0	0	0	0	726	TRUE	FALSE
727_fwd	2	0	0	0	0	0	0	0	727	TRUE	FALSE
728_fwd	0	0	0	0	0	0	0	0	728	TRUE	TRUE	241
729_fwd	0	0	0	0	0	0	0	0	729	TRUE	FALSE
730_fwd	2	4	4	2	7	4	4	2	730	TRUE	FALSE
731_fwd	9	7	6	6	3	1	3	3	731	TRUE	TRUE	242
732_fwd	0	0	0	0	0	0	0	0	732	TRUE	FALSE
733_fwd	2	5	1	1	4	0	3	1	733	TRUE	FALSE
734_fwd	4	4	1	4	0	2	2	0	734	TRUE	TRUE	243
735_fwd	0	1	0	0	1	1	4	3	735	TRUE	FALSE
736_fwd	0	2	1	0	2	2	3	1	736	TRUE	FALSE
737_fwd	0	0	0	0	1	1	3	2	737	TRUE	TRUE	244
738_fwd	0	1	1	0	0	0	0	0	738	TRUE	FALSE
739_fwd	4	5	3	1	4	1	3	1	739	TRUE	FALSE
740_fwd	3	4	7	1	3	3	7	4	740	TRUE	TRUE	245
741_fwd	0	0	0	0	0	0	0	0	741	TRUE	FALSE
742_fwd	0	0	0	0	0	0	0	0	742	TRUE	FALSE
743_fwd	0	1	0	1	3	5	5	7	743	TRUE	TRUE	246
744_fwd	0	0	0	0	0	0	0	0	744	TRUE	FALSE
745_fwd	2	1	0	1	0	1	0	0	745	TRUE	FALSE
746_fwd	0	0	0	0	10	9	6	4	746	TRUE	TRUE	247
747_fwd	0	0	0	0	1	1	1	2	747	TRUE	FALSE
748_fwd	1	2	2	1	7	2	7	3	748	TRUE	FALSE
749_fwd	0	0	0	0	0	0	0	0	749	TRUE	TRUE	248
750_fwd	7	3	2	0	4	3	3	3	750	TRUE	FALSE
751_fwd	6	7	4	6	3	3	7	0	751	TRUE	FALSE
752_fwd	19	23	12	10	14	8	17	12	752	TRUE	TRUE	249
753_fwd	1	0	1	1	0	0	1	0	753	TRUE	FALSE
754_fwd	0	0	0	0	0	0	0	0	754	TRUE	FALSE
755_fwd	10	4	3	4	4	7	2	1	755	TRUE	TRUE	250
756_fwd	4	4	1	1	1	1	2	2	756	TRUE	FALSE
757_fwd	0	0	0	0	0	0	0	0	757	TRUE	FALSE
758_fwd	8	8	2	8	3	3	1	2	758	TRUE	TRUE	251
759_fwd	1	1	1	0	0	0	0	0	759	TRUE	FALSE
760_fwd	1	0	0	0	0	0	0	1	760	TRUE	FALSE
761_fwd	26	14	10	6	38	20	48	27	761	TRUE	TRUE	252
762_fwd	0	0	0	0	0	0	0	0	762	TRUE	FALSE
763_fwd	0	1	0	0	0	0	0	0	763	TRUE	FALSE
764_fwd	2	0	0	0	3	3	4	3	764	TRUE	TRUE	253
765_fwd	0	0	0	0	0	0	0	0	765	TRUE	FALSE
766_fwd	0	0	0	0	0	0	1	0	766	TRUE	FALSE
767_fwd	1	2	2	1	7	4	6	3	767	TRUE	TRUE	254
768_fwd	2	5	0	2	5	4	6	4	768	TRUE	FALSE
769_fwd	1	0	0	3	2	1	0	0	769	TRUE	FALSE
770_fwd	1	1	0	3	10	14	16	12	770	TRUE	TRUE	255
771_fwd	0	0	0	1	0	4	0	0	771	TRUE	FALSE
772_fwd	1	0	0	1	2	1	0	1	772	TRUE	FALSE
773_fwd	0	0	0	0	0	0	0	0	773	TRUE	TRUE	256
774_fwd	0	0	0	0	0	0	0	0	774	TRUE	FALSE
775_fwd	0	0	0	0	0	0	0	0	775	TRUE	FALSE
776_fwd	0	0	0	0	0	0	0	0	776	TRUE	TRUE	257
777_fwd	0	0	0	3	2	5	2	2	777	TRUE	FALSE
778_fwd	9	9	5	4	14	19	18	17	778	TRUE	FALSE
779_fwd	46	36	20	17	103	80	149	125	779	TRUE	TRUE	258
780_fwd	1	2	0	1	3	1	1	0	780	TRUE	FALSE
781_fwd	13	9	7	4	15	8	19	17	781	TRUE	FALSE
782_fwd	12	6	8	4	32	21	34	20	782	TRUE	TRUE	259
783_fwd	0	0	0	0	0	0	0	0	783	TRUE	FALSE
784_fwd	0	0	0	0	0	0	1	0	784	TRUE	FALSE
785_fwd	0	0	0	0	0	0	0	0	785	TRUE	TRUE	260
786_fwd	0	0	0	0	0	0	0	0	786	TRUE	FALSE
787_fwd	0	0	0	1	0	0	2	0	787	TRUE	FALSE
788_fwd	15	17	5	6	18	17	31	26	788	TRUE	TRUE	261
789_fwd	14	8	2	1	10	12	9	11	789	TRUE	FALSE
790_fwd	15	12	5	3	13	20	23	22	790	TRUE	FALSE
791_fwd	57	54	24	25	177	157	219	207	791	TRUE	TRUE	262
792_fwd	1	7	0	0	2	3	0	2	792	TRUE	FALSE
793_fwd	1	1	1	2	0	1	1	1	793	TRUE	FALSE
794_fwd	1	0	1	0	14	5	11	6	794	TRUE	TRUE	263
795_fwd	5	8	6	7	18	22	19	17	795	TRUE	FALSE
796_fwd	1	2	0	0	2	0	2	1	796	TRUE	FALSE
797_fwd	38	21	14	13	116	123	187	155	797	TRUE	TRUE	264
798_fwd	11	12	4	6	25	26	27	27	798	TRUE	FALSE
799_fwd	0	0	0	0	0	0	0	0	799	TRUE	FALSE
800_fwd	42	31	28	18	23	18	29	25	800	TRUE	TRUE	265
801_fwd	0	1	2	1	3	0	1	3	801	TRUE	FALSE
802_fwd	0	0	0	0	0	0	0	0	802	TRUE	FALSE
803_fwd	0	0	0	0	0	0	0	0	803	TRUE	TRUE	266
804_fwd	33	21	12	5	36	29	41	28	804	TRUE	FALSE
805_fwd	0	0	0	0	0	0	0	0	805	TRUE	FALSE
806_fwd	44	36	20	25	42	41	71	48	806	TRUE	TRUE	267
807_fwd	22	19	4	9	21	23	24	20	807	TRUE	FALSE
808_fwd	0	0	0	0	0	0	0	0	808	TRUE	FALSE
809_fwd	5	7	2	1	12	16	15	12	809	TRUE	TRUE	268
810_fwd	1	2	1	0	0	1	1	1	810	TRUE	FALSE
811_fwd	0	0	0	0	0	0	0	0	811	TRUE	FALSE
812_fwd	2	1	1	1	1	3	1	0	812	TRUE	TRUE	269
813_fwd	0	0	0	0	1	1	0	0	813	TRUE	FALSE
814_fwd	0	0	0	1	2	0	2	1	814	TRUE	FALSE
815_fwd	5	1	4	1	2	0	4	4	815	TRUE	TRUE	270
816_fwd	0	2	3	2	3	0	2	0	816	TRUE	FALSE
817_fwd	20	15	8	10	13	4	21	16	817	TRUE	FALSE
818_fwd	24	32	6	15	21	17	42	26	818	TRUE	TRUE	271
819_fwd	0	1	1	0	0	0	0	1	819	TRUE	FALSE
820_fwd	0	0	0	0	0	0	0	0	820	TRUE	FALSE
821_fwd	0	3	2	1	2	2	0	0	821	TRUE	TRUE	272
822_fwd	1	0	0	0	0	0	0	0	822	TRUE	FALSE
823_fwd	0	1	0	0	2	0	1	1	823	TRUE	FALSE
824_fwd	12	3	3	8	14	8	9	10	824	TRUE	TRUE	273
825_fwd	2	2	1	1	3	1	2	2	825	TRUE	FALSE
826_fwd	0	0	0	0	1	0	1	1	826	TRUE	FALSE
827_fwd	12	13	9	9	1	1	0	1	827	TRUE	TRUE	274
828_fwd	0	0	1	0	0	0	1	0	828	TRUE	FALSE
829_fwd	0	0	0	0	0	0	0	0	829	TRUE	FALSE
830_fwd	0	0	0	0	0	0	0	0	830	TRUE	TRUE	275
831_fwd	0	0	0	0	0	0	0	0	831	TRUE	FALSE
832_fwd	0	0	0	0	0	0	0	0	832	TRUE	FALSE
833_fwd	10	16	4	11	14	8	18	14	833	TRUE	TRUE	276
834_fwd	11	10	1	1	3	7	6	4	834	TRUE	FALSE
835_fwd	0	1	0	0	0	0	1	0	835	TRUE	FALSE
836_fwd	6	3	5	2	0	3	4	3	836	TRUE	TRUE	277
837_fwd	1	0	0	1	0	1	0	2	837	TRUE	FALSE
838_fwd	0	0	0	0	0	0	0	0	838	TRUE	FALSE
839_fwd	22	28	7	9	29	27	52	37	839	TRUE	TRUE	278
840_fwd	0	0	0	0	0	0	0	0	840	TRUE	FALSE
841_fwd	0	0	0	0	0	0	0	0	841	TRUE	FALSE
842_fwd	4	9	8	4	5	4	12	5	842	TRUE	TRUE	279
843_fwd	3	1	0	0	0	1	0	0	843	TRUE	FALSE
844_fwd	4	2	0	2	7	1	9	3	844	TRUE	FALSE
[truncated: 1,635 more rows]
