# Supplementary material for: Rapid construction of metabolite biosensors using domain-insertion profiling
Source: Nat Commun. 2016 Jul 29;7:12266. doi: 10.1038/ncomms12266 (PMC4974565; doi:10.1038/ncomms12266)
Supplement: Supplementary Data 2 — Calculated enrichment data from MBP and TMBP DIP-seq [file ncomms12266-s3.xlsx]

## Sheet: Legend
Supplementary Data 2: Calculated enrichment data from MBP and TMBP DIP-seq
DIP-seq read count data were processed from raw reads with a custom Python pipeline (code available at http://github.com/SavageLab/dipseq and data available in Supplementary Data 1). These read count data were then analyzed with the DESeq package (part of the custom python pipeline at http://github.com/SavageLab/dipseq) to calculate enrichment values across sorting rounds (e.g. enrichment in post…
Tab definition: rounds of screening: r0 indicates an initial, naïve library. r1 indicates a library after 1 sort. r2 indicates a library after its 2nd sort. r3 = after its 3rd sort. The first round listed in the tab name is the initial condition and the second round listed is the final condition for enrichment calculations. For example, TMBP_r1_r2_enrich is the calculated enrichment of TMBP-cpGFP…
Description of each column of enrichment calculations
* id: a unique name for the row (same as insertion_site_name from read count files)
* baseMean: from DESeq: "mean normalised counts, averaged over all samples from both conditions."
* baseMeanA: from DESeq: "mean normalised counts from condition A." Here, initial condition (library)
* baseMeanB: from DESeq: "mean normalised counts from condition B." Here, final condition (library)
* foldChange: from DESeq: "fold change from condition A to B." Here, fold change across a sort or multiple sorts.
* log2FoldChange: from DESeq: "the logarithm (to basis 2) of the fold change"
* pval: from DESeq: "pvalue for the statistical signi cance of this change"
* padj: from DESeq: "pvalue adjusted for multiple testing with the Benjamini-Hochberg procedure (see the R functionp.adjust), which controls false discovery rate (FDR)." This value used for analysis and reporting in main text.
* insertion_site: the calculated site of insertion in nucleotides from the start codon (i.e. A T G are 1, 2, 3). Because transposition creates duplicated DNA sequences, the DNA insertion site was defined as the last basepair of the LBD (in the direction of transcription) after which the cpGFP was detected
* forward_insertion: if True, the insert (cpGFP) was in the same direction as the backbone sequence inserted into (MBP or TMBP).
* in_frame: if True, the insertion was in-frame with the coding sequence of the backbone inserted into (MBP or TMBP). Note that this is computed independently of forward_insertion such that reverse insertions may be "in frame" even though this cannot be true.
*amino_acid: amino acid site of insertion within the LBD. Because transposition creates duplicated DNA and amino acids, the amino acid insertion site was defined as the first codon of the LBD (in the direction of transcription) in which the cpGFP was detected. The numbering for MBP is based on the mature peptide, while the numbering for TMBP follows Diez et al. 2001 (the same numbering used in th…

## Sheet: MBP_r0_r1_enrich
id	baseMean	baseMeanA	baseMeanB	foldChange	log2FoldChange	pval	padj	insertion_site	forward_insertion	in_frame	amino_acid
2_fwd	0	0	0					2	TRUE	TRUE
3_fwd	0.508456	0.321123	0.695789	2.16674	1.11553	1	1	3	TRUE	FALSE
4_fwd	0	0	0					4	TRUE	FALSE
5_fwd	7.90586	0.327726	15.484	47.2468	5.56215	0.119031	0.734806	5	TRUE	TRUE
6_fwd	1.154	1.61222	0.695789	0.431573	-1.21232	0.918287	1	6	TRUE	FALSE
7_fwd	1.18077	0.969971	1.39158	1.43466	0.520709	0.996547	1	7	TRUE	FALSE
8_fwd	19.9885	0.648848	39.3282	60.6123	5.92154	0.00599741	0.0871777	8	TRUE	TRUE	1
9_fwd	0	0	0					9	TRUE	FALSE
10_fwd	0.347895	0	0.695789	inf	inf	0.813546	1	10	TRUE	FALSE
11_fwd	7.68713	0.321123	15.0531	46.8766	5.5508	0.00779169	0.101811	11	TRUE	TRUE	2
12_fwd	0	0	0					12	TRUE	FALSE
13_fwd	0	0	0					13	TRUE	FALSE
14_fwd	0.160561	0.321123	0	0	#NAME?	1	1	14	TRUE	TRUE	3
15_fwd	2.56348	3.55876	1.56821	0.44066	-1.18226	0.607421	1	15	TRUE	FALSE
16_fwd	0	0	0					16	TRUE	FALSE
17_fwd	35.971	0.321123	71.6209	223.033	7.80111	3.61535e-07	1.04979e-05	17	TRUE	TRUE	4
18_fwd	1.5019	1.61222	1.39158	0.863147	-0.212323	1	1	18	TRUE	FALSE
19_fwd	2.03104	2.58219	1.47989	0.573116	-0.803102	0.857635	1	19	TRUE	FALSE
20_fwd	17.7759	2.91652	32.6352	11.1898	3.48411	0.000128259	0.00257833	20	TRUE	TRUE	5
21_fwd	6.87531	4.52873	9.22189	2.03631	1.02596	0.495365	1	21	TRUE	FALSE
22_fwd	0.511758	0.327726	0.695789	2.12308	1.08616	1	1	22	TRUE	FALSE
23_fwd	0	0	0					23	TRUE	TRUE	6
24_fwd	0.163863	0.327726	0	0	#NAME?	1	1	24	TRUE	FALSE
25_fwd	1.52867	0.969971	2.08737	2.15199	1.10567	0.751748	1	25	TRUE	FALSE
26_fwd	0	0	0					26	TRUE	TRUE	7
27_fwd	1.22823	0.976574	1.47989	1.51539	0.599691	1	1	27	TRUE	FALSE
28_fwd	6.62747	6.81621	6.43873	0.944621	-0.082193	1	1	28	TRUE	FALSE
29_fwd	9.22836	13.5862	4.87053	0.358491	-1.47999	0.255785	1	29	TRUE	TRUE	8
30_fwd	1.89725	1.61882	2.17568	1.34399	0.426526	0.970944	1	30	TRUE	FALSE
31_fwd	0.488287	0.976574	0	0	#NAME?	0.851856	1	31	TRUE	FALSE
32_fwd	9.99859	0.327726	19.6694	60.018	5.90732	8.03641e-06	0.00018531	32	TRUE	TRUE	9
33_fwd	0	0	0					33	TRUE	FALSE
34_fwd	0	0	0					34	TRUE	FALSE
35_fwd	0.321123	0.642245	0	0	#NAME?	1	1	35	TRUE	TRUE	10
36_fwd	7.2345	6.46207	8.00694	1.23907	0.309254	0.818603	1	36	TRUE	FALSE
37_fwd	13.9334	13.9403	13.9265	0.999008	-0.00143184	1	1	37	TRUE	FALSE
38_fwd	0.900507	0.321123	1.47989	4.6085	2.2043	0.668341	1	38	TRUE	TRUE	11
39_fwd	0	0	0					39	TRUE	FALSE
40_fwd	0	0	0					40	TRUE	FALSE
41_fwd	0	0	0					41	TRUE	TRUE	12
42_fwd	3.88612	3.24424	4.52799	1.3957	0.480989	0.84917	1	42	TRUE	FALSE
43_fwd	0	0	0					43	TRUE	FALSE
44_fwd	0.491589	0.983177	0	0	#NAME?	0.850119	1	44	TRUE	TRUE	13
45_fwd	23.2887	20.7235	25.854	1.24757	0.319115	0.682625	1	45	TRUE	FALSE
46_fwd	1.14374	2.28748	0	0	#NAME?	0.406554	1	46	TRUE	FALSE
47_fwd	5.20823	1.62542	8.79104	5.40846	2.43522	0.0599391	0.497272	47	TRUE	TRUE	14
48_fwd	9.75713	10.0274	9.48683	0.946087	-0.0799548	1	1	48	TRUE	FALSE
49_fwd	0	0	0					49	TRUE	FALSE
50_fwd	0	0	0					50	TRUE	TRUE	15
51_fwd	5.41148	4.20761	6.61536	1.57224	0.652818	0.641808	1	51	TRUE	FALSE
52_fwd	3.27944	2.90331	3.65557	1.25911	0.332399	0.93273	1	52	TRUE	FALSE
53_fwd	0.160561	0.321123	0	0	#NAME?	1	1	53	TRUE	TRUE	16
54_fwd	14.2373	10.7159	17.7587	1.65723	0.728773	0.39744	1	54	TRUE	FALSE
55_fwd	0.321123	0.642245	0	0	#NAME?	1	1	55	TRUE	FALSE
56_fwd	0.163863	0.327726	0	0	#NAME?	1	1	56	TRUE	TRUE	17
57_fwd	13.9457	12.3083	15.583	1.26606	0.340343	0.730365	1	57	TRUE	FALSE
58_fwd	0.321123	0.642245	0	0	#NAME?	1	1	58	TRUE	FALSE
59_fwd	0	0	0					59	TRUE	TRUE	18
60_fwd	2.08458	1.2977	2.87147	2.21274	1.14584	0.628585	1	60	TRUE	FALSE
61_fwd	0.324424	0.648848	0	0	#NAME?	1	1	61	TRUE	FALSE
62_fwd	1.78268	3.56536	0	0	#NAME?	0.190453	0.911411	62	TRUE	TRUE	19
63_fwd	34.294	32.7173	35.8707	1.09638	0.13275	0.892666	1	63	TRUE	FALSE
64_fwd	1.62542	3.25084	0	0	#NAME?	0.228313	0.979757	64	TRUE	FALSE
65_fwd	0	0	0					65	TRUE	TRUE	20
66_fwd	0	0	0					66	TRUE	FALSE
67_fwd	0.672319	0.648848	0.695789	1.07235	0.10077	1	1	67	TRUE	FALSE
68_fwd	46.0156	3.23764	88.7935	27.4254	4.77744	1.44831e-10	1.03225e-08	68	TRUE	TRUE	21
69_fwd	0.163863	0.327726	0	0	#NAME?	1	1	69	TRUE	FALSE
70_fwd	0	0	0					70	TRUE	FALSE
71_fwd	2.08458	1.2977	2.87147	2.21274	1.14584	0.628585	1	71	TRUE	TRUE	22
72_fwd	22.9089	23.3651	22.4526	0.960945	-0.057475	1	1	72	TRUE	FALSE
73_fwd	0.160561	0.321123	0	0	#NAME?	1	1	73	TRUE	FALSE
74_fwd	0	0	0					74	TRUE	TRUE	23
75_fwd	0.347895	0	0.695789	inf	inf	0.813546	1	75	TRUE	FALSE
76_fwd	0	0	0					76	TRUE	FALSE
77_fwd	0.966669	1.93334	0	0	#NAME?	0.48723	1	77	TRUE	TRUE	24
78_fwd	5.31378	5.4921	5.13547	0.935064	-0.0968627	1	1	78	TRUE	FALSE
79_fwd	1.34464	1.2977	1.39158	1.07235	0.10077	1	1	79	TRUE	FALSE
80_fwd	0.324424	0.648848	0	0	#NAME?	1	1	80	TRUE	TRUE	25
81_fwd	8.19237	6.80961	9.57514	1.40612	0.491723	0.671254	1	81	TRUE	FALSE
82_fwd	1.84979	1.61222	2.08737	1.29472	0.37264	0.966406	1	82	TRUE	FALSE
83_fwd	0.900507	0.321123	1.47989	4.6085	2.2043	0.668341	1	83	TRUE	TRUE	26
84_fwd	0	0	0					84	TRUE	FALSE
85_fwd	0	0	0					85	TRUE	FALSE
86_fwd	0	0	0					86	TRUE	TRUE	27
87_fwd	0	0	0					87	TRUE	FALSE
88_fwd	0.511758	0.327726	0.695789	2.12308	1.08616	1	1	88	TRUE	FALSE
89_fwd	4.1143	2.91652	5.31209	1.82138	0.865034	0.620316	1	89	TRUE	TRUE	28
90_fwd	10.2995	11.0238	9.57514	0.868587	-0.203258	0.904146	1	90	TRUE	FALSE
91_fwd	0.488287	0.976574	0	0	#NAME?	0.851856	1	91	TRUE	FALSE
92_fwd	3.98132	1.61222	6.35042	3.93894	1.97781	0.381748	1	92	TRUE	TRUE	29
93_fwd	2.79497	3.23764	2.35231	0.726551	-0.460865	0.88856	1	93	TRUE	FALSE
94_fwd	1.41226	0.648848	2.17568	3.35314	1.74551	0.5765	1	94	TRUE	FALSE
95_fwd	0	0	0					95	TRUE	TRUE	30
96_fwd	0.321123	0.642245	0	0	#NAME?	1	1	96	TRUE	FALSE
97_fwd	0	0	0					97	TRUE	FALSE
98_fwd	0	0	0					98	TRUE	TRUE	31
99_fwd	6.31251	5.83303	6.79198	1.1644	0.219587	0.956698	1	99	TRUE	FALSE
100_fwd	0	0	0					100	TRUE	FALSE
101_fwd	37.5469	3.89309	71.2007	18.289	4.1929	1.45276e-08	5.69482e-07	101	TRUE	TRUE	32
102_fwd	59.4993	53.795	65.2036	1.21208	0.277479	0.660537	1	102	TRUE	FALSE
103_fwd	5.24616	6.14095	4.35136	0.708582	-0.496994	0.804157	1	103	TRUE	FALSE
104_fwd	1.94749	0.327726	3.56726	10.8849	3.44426	0.153633	0.845252	104	TRUE	TRUE	33
105_fwd	0	0	0					105	TRUE	FALSE
106_fwd	0	0	0					106	TRUE	FALSE
107_fwd	0.163863	0.327726	0	0	#NAME?	1	1	107	TRUE	TRUE	34
108_fwd	2.44986	1.93994	2.95978	1.52571	0.609479	0.852654	1	108	TRUE	FALSE
109_fwd	0	0	0					109	TRUE	FALSE
110_fwd	12.4311	1.62542	23.2367	14.2958	3.83752	9.35557e-05	0.0019302	110	TRUE	TRUE	35
111_fwd	0.327726	0.655451	0	0	#NAME?	1	1	111	TRUE	FALSE
112_fwd	0	0	0					112	TRUE	FALSE
113_fwd	1.78268	3.56536	0	0	#NAME?	0.190453	0.911411	113	TRUE	TRUE	36
114_fwd	3.75695	3.25084	4.26305	1.31137	0.391071	0.836007	1	114	TRUE	FALSE
115_fwd	0.327726	0.655451	0	0	#NAME?	1	1	115	TRUE	FALSE
116_fwd	6.67104	9.6865	3.65557	0.377388	-1.40588	0.273955	1	116	TRUE	TRUE	37
117_fwd	2.95355	4.51553	1.39158	0.308176	-1.69817	0.478855	1	117	TRUE	FALSE
118_fwd	1.2977	2.59539	0	0	#NAME?	0.332443	1	118	TRUE	FALSE
119_fwd	1.32447	1.95315	0.695789	0.35624	-1.48908	0.802963	1	119	TRUE	TRUE	38
120_fwd	1.08784	0	2.17568	inf	inf	0.224942	0.979757	120	TRUE	FALSE
121_fwd	0	0	0					121	TRUE	FALSE
122_fwd	0.552613	0.321123	0.784103	2.44175	1.28792	1	1	122	TRUE	TRUE	39
123_fwd	0.947966	0.327726	1.56821	4.78512	2.25855	0.707641	1	123	TRUE	FALSE
124_fwd	0.645547	1.29109	0	0	#NAME?	0.709546	1	124	TRUE	FALSE
125_fwd	0.829579	0.963368	0.695789	0.722247	-0.469436	1	1	125	TRUE	TRUE	40
126_fwd	3.24189	2.91652	3.56726	1.22312	0.290571	0.928277	1	126	TRUE	FALSE
127_fwd	16.439	30.7906	2.08737	0.0677924	-3.88273	0.000166763	0.00318883	127	TRUE	FALSE
128_fwd	15.1171	9.43801	20.7961	2.20344	1.13976	0.288456	1	128	TRUE	TRUE	41
129_fwd	3.52267	4.86966	2.17568	0.446783	-1.16235	0.557772	1	129	TRUE	FALSE
130_fwd	0	0	0					130	TRUE	FALSE
131_fwd	0	0	0					131	TRUE	TRUE	42
132_fwd	0.347895	0	0.695789	inf	inf	0.813546	1	132	TRUE	FALSE
133_fwd	0	0	0					133	TRUE	FALSE
134_fwd	0	0	0					134	TRUE	TRUE	43
135_fwd	3.65741	2.26767	5.04715	2.2257	1.15426	0.456298	1	135	TRUE	FALSE
136_fwd	2.42163	4.84325	0	0	#NAME?	0.0928665	0.636326	136	TRUE	FALSE
137_fwd	23.3146	13.2981	33.331	2.50645	1.32565	0.0584941	0.487865	137	TRUE	TRUE	44
138_fwd	5.05699	4.1944	5.91957	1.4113	0.497026	0.768329	1	138	TRUE	FALSE
139_fwd	0.481684	0.963368	0	0	#NAME?	0.855372	1	139	TRUE	FALSE
140_fwd	2.0325	0.321123	3.74389	11.6587	3.54334	0.152927	0.845252	140	TRUE	TRUE	45
141_fwd	1.01691	0.642245	1.39158	2.16674	1.11553	0.846205	1	141	TRUE	FALSE
142_fwd	0.324424	0.648848	0	0	#NAME?	1	1	142	TRUE	FALSE
143_fwd	0	0	0					143	TRUE	TRUE	46
144_fwd	0	0	0					144	TRUE	FALSE
145_fwd	0	0	0					145	TRUE	FALSE
146_fwd	0	0	0					146	TRUE	TRUE	47
147_fwd	0	0	0					147	TRUE	FALSE
148_fwd	0.481684	0.963368	0	0	#NAME?	0.855372	1	148	TRUE	FALSE
149_fwd	1.84847	0.648848	3.0481	4.6977	2.23196	0.385657	1	149	TRUE	TRUE	48
150_fwd	4.8387	4.54194	5.13547	1.13068	0.177187	0.977125	1	150	TRUE	FALSE
151_fwd	6.50535	12.3149	0.695789	0.0564997	-4.14561	0.0094633	0.117766	151	TRUE	FALSE
152_fwd	5.43312	1.29109	9.57514	7.4163	2.8907	0.0274718	0.289099	152	TRUE	TRUE	49
153_fwd	19.4684	14.5628	24.3741	1.67372	0.743062	0.335939	1	153	TRUE	FALSE
154_fwd	0.802807	1.60561	0	0	#NAME?	0.681552	1	154	TRUE	FALSE
155_fwd	18.3667	1.3043	35.4291	27.1633	4.76359	4.39695e-07	1.23115e-05	155	TRUE	TRUE	50
156_fwd	0	0	0					156	TRUE	FALSE
157_fwd	0	0	0					157	TRUE	FALSE
158_fwd	5.45989	0.648848	10.2709	15.8295	3.98454	0.00515296	0.0776908	158	TRUE	TRUE	51
159_fwd	5.24814	5.18418	5.31209	1.02467	0.0351635	1	1	159	TRUE	FALSE
160_fwd	1.45496	2.90991	0	0	#NAME?	0.27661	1	160	TRUE	FALSE
161_fwd	3.70105	0.963368	6.43873	6.68356	2.74062	0.115783	0.733322	161	TRUE	TRUE	52
162_fwd	0.484985	0.969971	0	0	#NAME?	0.853607	1	162	TRUE	FALSE
163_fwd	0.642245	1.28449	0	0	#NAME?	0.741593	1	163	TRUE	FALSE
164_fwd	0	0	0					164	TRUE	TRUE	53
165_fwd	0	0	0					165	TRUE	FALSE
166_fwd	0.645547	1.29109	0	0	#NAME?	0.709546	1	166	TRUE	FALSE
167_fwd	2.74436	0	5.48872	inf	inf	0.295184	1	167	TRUE	TRUE	54
168_fwd	38.5588	28.811	48.3066	1.67667	0.745598	0.237886	1	168	TRUE	FALSE
169_fwd	0.484985	0.969971	0	0	#NAME?	0.853607	1	169	TRUE	FALSE
170_fwd	1.52405	0	3.0481	inf	inf	0.117762	0.733322	170	TRUE	TRUE	55
171_fwd	3.01238	2.28087	3.74389	1.64143	0.71495	0.760062	1	171	TRUE	FALSE
172_fwd	0	0	0					172	TRUE	FALSE
173_fwd	0.944664	0.321123	1.56821	4.88351	2.28792	0.707863	1	173	TRUE	TRUE	56
174_fwd	4.8453	4.55514	5.13547	1.1274	0.172998	0.977795	1	174	TRUE	FALSE
175_fwd	0	0	0					175	TRUE	FALSE
176_fwd	0.347895	0	0.695789	inf	inf	0.813546	1	176	TRUE	TRUE	57
177_fwd	5.57718	6.803	4.35136	0.639624	-0.644704	0.698186	1	177	TRUE	FALSE
178_fwd	19.949	22.3159	17.5821	0.787871	-0.343969	0.697744	1	178	TRUE	FALSE
179_fwd	143.627	9.3984	277.856	29.5642	4.88578	1.7552e-14	6.88038e-12	179	TRUE	TRUE	58
180_fwd	27.7727	22.7229	32.8226	1.44447	0.530541	0.469597	1	180	TRUE	FALSE
181_fwd	0	0	0					181	TRUE	FALSE
182_fwd	3.23675	0.642245	5.83126	9.07948	3.18261	0.0689556	0.52233	182	TRUE	TRUE	59
183_fwd	0.392051	0	0.784103	inf	inf	0.813927	1	183	TRUE	FALSE
184_fwd	0	0	0					184	TRUE	FALSE
185_fwd	0.321123	0.642245	0	0	#NAME?	1	1	185	TRUE	TRUE	60
186_fwd	0	0	0					186	TRUE	FALSE
187_fwd	0	0	0					187	TRUE	FALSE
188_fwd	0.160561	0.321123	0	0	#NAME?	1	1	188	TRUE	TRUE	61
189_fwd	4.01792	5.16437	2.87147	0.556015	-0.846804	0.672076	1	189	TRUE	FALSE
190_fwd	1.61552	3.23104	0	0	#NAME?	0.229901	0.979757	190	TRUE	FALSE
191_fwd	10.5308	18.1017	2.95978	0.163508	-2.61256	0.0221677	0.24307	191	TRUE	TRUE	62
192_fwd	8.30071	9.37859	7.22283	0.770141	-0.376805	0.81425	1	192	TRUE	FALSE
193_fwd	14.7276	25.8879	3.56726	0.137796	-2.85939	0.0032073	0.0502905	193	TRUE	FALSE
194_fwd	1.20476	1.62542	0.784103	0.482399	-1.0517	0.905346	1	194	TRUE	TRUE	63
195_fwd	0.484985	0.969971	0	0	#NAME?	0.853607	1	195	TRUE	FALSE
196_fwd	1.06107	0.642245	1.47989	2.30425	1.2043	0.852081	1	196	TRUE	FALSE
197_fwd	0	0	0					197	TRUE	TRUE	64
198_fwd	4.0199	4.20761	3.8322	0.910779	-0.134828	1	1	198	TRUE	FALSE
199_fwd	0.160561	0.321123	0	0	#NAME?	1	1	199	TRUE	FALSE
200_fwd	1.18738	0.983177	1.39158	1.41539	0.5012	0.998132	1	200	TRUE	TRUE	65
201_fwd	2.31791	3.24424	1.39158	0.428938	-1.22116	0.695115	1	201	TRUE	FALSE
202_fwd	0.321123	0.642245	0	0	#NAME?	1	1	202	TRUE	FALSE
203_fwd	0.555914	0.327726	0.784103	2.39256	1.25855	1	1	203	TRUE	TRUE	66
204_fwd	11.1826	10.7027	11.6625	1.08968	0.123904	0.924982	1	204	TRUE	FALSE
205_fwd	0.973272	1.94654	0	0	#NAME?	0.484976	1	205	TRUE	FALSE
206_fwd	0	0	0					206	TRUE	TRUE	67
207_fwd	0	0	0					207	TRUE	FALSE
208_fwd	0.160561	0.321123	0	0	#NAME?	1	1	208	TRUE	FALSE
209_fwd	0	0	0					209	TRUE	TRUE	68
210_fwd	4.09744	3.57857	4.6163	1.28999	0.367355	0.935117	1	210	TRUE	FALSE
211_fwd	1.13714	2.27427	0	0	#NAME?	0.400905	1	211	TRUE	FALSE
212_fwd	0.816013	1.63203	0	0	#NAME?	0.584167	1	212	TRUE	TRUE	69
213_fwd	42.5629	41.5131	43.6127	1.05058	0.0711809	0.933078	1	213	TRUE	FALSE
214_fwd	0	0	0					214	TRUE	FALSE
215_fwd	0	0	0					215	TRUE	TRUE	70
216_fwd	1.33803	1.28449	1.39158	1.08337	0.115526	1	1	216	TRUE	FALSE
217_fwd	1.3076	2.6152	0	0	#NAME?	0.402979	1	217	TRUE	FALSE
218_fwd	23.8981	3.56536	44.2309	12.4057	3.63293	8.71013e-05	0.001821	218	TRUE	TRUE	71
219_fwd	0.555914	0.327726	0.784103	2.39256	1.25855	1	1	219	TRUE	FALSE
220_fwd	0.488287	0.976574	0	0	#NAME?	0.851856	1	220	TRUE	FALSE
221_fwd	0.859652	0.327726	1.39158	4.24617	2.08616	0.675335	1	221	TRUE	TRUE	72
222_fwd	12.9583	9.72612	16.1905	1.66464	0.735211	0.403592	1	222	TRUE	FALSE
223_fwd	0.324424	0.648848	0	0	#NAME?	1	1	223	TRUE	FALSE
224_fwd	0.508456	0.321123	0.695789	2.16674	1.11553	1	1	224	TRUE	TRUE	73
225_fwd	0	0	0					225	TRUE	FALSE
226_fwd	1.28779	2.57558	0	0	#NAME?	0.397045	1	226	TRUE	FALSE
227_fwd	1.40896	0.642245	2.17568	3.38762	1.76027	0.576296	1	227	TRUE	TRUE	74
228_fwd	3.99922	3.55876	4.43968	1.24753	0.319079	0.922135	1	228	TRUE	FALSE
229_fwd	0.324424	0.648848	0	0	#NAME?	1	1	229	TRUE	FALSE
230_fwd	0.163863	0.327726	0	0	#NAME?	1	1	230	TRUE	TRUE	75
231_fwd	4.49595	6.81621	2.17568	0.319192	-1.6475	0.301701	1	231	TRUE	FALSE
232_fwd	6.99473	6.50169	7.48777	1.15167	0.203722	0.943897	1	232	TRUE	FALSE
233_fwd	1.94985	3.89969	0	0	#NAME?	0.158	0.848467	233	TRUE	TRUE	76
234_fwd	0	0	0					234	TRUE	FALSE
235_fwd	0.812711	1.62542	0	0	#NAME?	0.585496	1	235	TRUE	FALSE
236_fwd	46.843	3.57857	90.1075	25.1798	4.65419	2.71893e-10	1.77637e-08	236	TRUE	TRUE	77
237_fwd	0	0	0					237	TRUE	FALSE
238_fwd	0.163863	0.327726	0	0	#NAME?	1	1	238	TRUE	FALSE
239_fwd	0.488287	0.976574	0	0	#NAME?	0.851856	1	239	TRUE	TRUE	78
240_fwd	6.81106	6.13435	7.48777	1.22063	0.287628	0.887059	1	240	TRUE	FALSE
241_fwd	0	0	0					241	TRUE	FALSE
242_fwd	0.324424	0.648848	0	0	#NAME?	1	1	242	TRUE	TRUE	79
243_fwd	0	0	0					243	TRUE	FALSE
244_fwd	0	0	0					244	TRUE	FALSE
245_fwd	2.35877	3.23764	1.47989	0.45709	-1.12945	0.687739	1	245	TRUE	TRUE	80
246_fwd	0	0	0					246	TRUE	FALSE
247_fwd	0.488287	0.976574	0	0	#NAME?	0.851856	1	247	TRUE	FALSE
248_fwd	0	0	0					248	TRUE	TRUE	81
249_fwd	8.09929	9.06407	7.13452	0.787121	-0.345342	0.860947	1	249	TRUE	FALSE
250_fwd	30.297	36.054	24.54	0.680645	-0.555026	0.470115	1	250	TRUE	FALSE
251_fwd	25.0302	19.7668	30.2936	1.53255	0.615938	0.394164	1	251	TRUE	TRUE	82
252_fwd	3.6847	2.92972	4.43968	1.51539	0.599691	0.764113	1	252	TRUE	FALSE
253_fwd	0	0	0					253	TRUE	FALSE
254_fwd	0	0	0					254	TRUE	TRUE	83
255_fwd	0	0	0					255	TRUE	FALSE
256_fwd	0	0	0					256	TRUE	FALSE
257_fwd	0	0	0					257	TRUE	TRUE	84
258_fwd	0	0	0					258	TRUE	FALSE
259_fwd	0.80941	1.61882	0	0	#NAME?	0.586833	1	259	TRUE	FALSE
260_fwd	0	0	0					260	TRUE	TRUE	85
261_fwd	0	0	0					261	TRUE	FALSE
262_fwd	0	0	0					262	TRUE	FALSE
263_fwd	0.67562	0.655451	0.695789	1.06154	0.086162	1	1	263	TRUE	TRUE	86
264_fwd	24.3343	22.9912	25.6773	1.11683	0.159414	0.83949	1	264	TRUE	FALSE
265_fwd	17.2047	33.7137	0.695789	0.0206382	-5.59854	5.19257e-06	0.000121522	265	TRUE	FALSE
266_fwd	3.84856	3.25745	4.43968	1.36293	0.446713	0.845394	1	266	TRUE	TRUE	87
267_fwd	2.77099	2.58219	2.95978	1.14623	0.196898	1	1	267	TRUE	FALSE
268_fwd	0	0	0					268	TRUE	FALSE
269_fwd	0	0	0					269	TRUE	TRUE	88
270_fwd	2.03434	2.58879	1.47989	0.571654	-0.806786	0.857017	1	270	TRUE	FALSE
271_fwd	0.944664	0.321123	1.56821	4.88351	2.28792	0.707863	1	271	TRUE	FALSE
272_fwd	0	0	0					272	TRUE	TRUE	89
273_fwd	3.70025	1.3043	6.0962	4.67392	2.22463	0.211706	0.97502	273	TRUE	FALSE
274_fwd	9.32819	8.12051	10.5359	1.29744	0.375668	0.775709	1	274	TRUE	FALSE
275_fwd	2.85035	4.22082	1.47989	0.350618	-1.51203	0.48793	1	275	TRUE	TRUE	90
276_fwd	0	0	0					276	TRUE	FALSE
277_fwd	0.716475	0.648848	0.784103	1.20845	0.273161	1	1	277	TRUE	FALSE
278_fwd	0	0	0					278	TRUE	TRUE	91
279_fwd	4.19367	4.55514	3.8322	0.841291	-0.249324	0.947183	1	279	TRUE	FALSE
280_fwd	4.99926	4.86306	5.13547	1.05602	0.0786305	1	1	280	TRUE	FALSE
281_fwd	0	0	0					281	TRUE	TRUE	92
282_fwd	0	0	0					282	TRUE	FALSE
283_fwd	1.18077	0.969971	1.39158	1.43466	0.520709	0.996547	1	283	TRUE	FALSE
284_fwd	0	0	0					284	TRUE	TRUE	93
285_fwd	0.83288	0.969971	0.695789	0.71733	-0.479291	1	1	285	TRUE	FALSE
286_fwd	0	0	0					286	TRUE	FALSE
287_fwd	1.61882	3.23764	0	0	#NAME?	0.22937	0.979757	287	TRUE	TRUE	94
288_fwd	52.4927	49.2795	55.706	1.13041	0.176847	0.766348	1	288	TRUE	FALSE
289_fwd	16.7449	17.211	16.2788	0.945838	-0.0803343	0.972773	1	289	TRUE	FALSE
290_fwd	1.154	1.61222	0.695789	0.431573	-1.21232	0.918287	1	290	TRUE	TRUE	95
291_fwd	0.812711	1.62542	0	0	#NAME?	0.585496	1	291	TRUE	FALSE
292_fwd	0	0	0					292	TRUE	FALSE
293_fwd	0	0	0					293	TRUE	TRUE	96
294_fwd	1.1573	1.61882	0.695789	0.429813	-1.21822	0.917423	1	294	TRUE	FALSE
295_fwd	0	0	0					295	TRUE	FALSE
296_fwd	1.0409	1.2977	0.784103	0.604227	-0.726839	1	1	296	TRUE	TRUE	97
297_fwd	17.3323	18.8166	15.848	0.842233	-0.247709	0.760552	1	297	TRUE	FALSE
298_fwd	8.1816	11.4044	4.95884	0.434819	-1.20151	0.416234	1	298	TRUE	FALSE
299_fwd	3.72225	2.91652	4.52799	1.55253	0.634625	0.767631	1	299	TRUE	TRUE	98
300_fwd	1.83292	2.27427	1.39158	0.611879	-0.708681	0.961309	1	300	TRUE	FALSE
301_fwd	1.22493	0.969971	1.47989	1.52571	0.609479	1	1	301	TRUE	FALSE
302_fwd	1.2484	0.321123	2.17568	6.77524	2.76027	0.4133	1	302	TRUE	TRUE	99
303_fwd	6.03503	3.88649	8.18356	2.10565	1.07426	0.388274	1	303	TRUE	FALSE
304_fwd	0	0	0					304	TRUE	FALSE
305_fwd	0	0	0					305	TRUE	TRUE	100
306_fwd	10.8855	10.7159	11.055	1.03165	0.0449503	1	1	306	TRUE	FALSE
307_fwd	0.488287	0.976574	0	0	#NAME?	0.851856	1	307	TRUE	FALSE
308_fwd	9.26467	8.43503	10.0943	1.19671	0.259077	0.806026	1	308	TRUE	TRUE	101
309_fwd	28.8798	30.8566	26.903	0.871871	-0.197813	0.782087	1	309	TRUE	FALSE
310_fwd	1.22823	0.976574	1.47989	1.51539	0.599691	1	1	310	TRUE	FALSE
311_fwd	0.484985	0.969971	0	0	#NAME?	0.853607	1	311	TRUE	TRUE	102
312_fwd	6.74805	7.75316	5.74294	0.740722	-0.432995	0.812811	1	312	TRUE	FALSE
313_fwd	1.80432	0.648848	2.95978	4.5616	2.18954	0.384604	1	313	TRUE	FALSE
314_fwd	3.03585	1.63203	4.43968	2.72035	1.44379	0.418032	1	314	TRUE	TRUE	103
315_fwd	1.37193	1.95975	0.784103	0.400103	-1.32156	0.790966	1	315	TRUE	FALSE
316_fwd	0.327726	0.655451	0	0	#NAME?	1	1	316	TRUE	FALSE
317_fwd	1.46156	2.92312	0	0	#NAME?	0.275329	1	317	TRUE	TRUE	104
318_fwd	0	0	0					318	TRUE	FALSE
319_fwd	0	0	0					319	TRUE	FALSE
320_fwd	0.163863	0.327726	0	0	#NAME?	1	1	320	TRUE	TRUE	105
321_fwd	0.511758	0.327726	0.695789	2.12308	1.08616	1	1	321	TRUE	FALSE
322_fwd	0	0	0					322	TRUE	FALSE
323_fwd	1.0343	1.28449	0.784103	0.610439	-0.712082	1	1	323	TRUE	TRUE	106
324_fwd	16.0317	16.5687	15.4947	0.935177	-0.0966883	0.964657	1	324	TRUE	FALSE
325_fwd	0.555914	0.327726	0.784103	2.39256	1.25855	1	1	325	TRUE	FALSE
326_fwd	0	0	0					326	TRUE	TRUE	107
327_fwd	11.8818	7.48487	16.2788	2.1749	1.12095	0.212042	0.97502	327	TRUE	FALSE
328_fwd	18.7642	22.7295	14.7989	0.651089	-0.619074	0.447005	1	328	TRUE	FALSE
329_fwd	2.84852	1.95315	3.74389	1.91685	0.938736	0.663729	1	329	TRUE	TRUE	108
330_fwd	0	0	0					330	TRUE	FALSE
331_fwd	0	0	0					331	TRUE	FALSE
332_fwd	0.648848	1.2977	0	0	#NAME?	0.707974	1	332	TRUE	TRUE	109
333_fwd	3.0701	1.61222	4.52799	2.80855	1.48983	0.41962	1	333	TRUE	FALSE
334_fwd	1.49163	2.28748	0.695789	0.304173	-1.71703	0.70106	1	334	TRUE	FALSE
335_fwd	9.12436	13.6324	4.6163	0.338627	-1.56223	0.129865	0.775027	335	TRUE	TRUE	110
336_fwd	7.82247	5.19739	10.4476	2.01015	1.00731	0.361553	1	336	TRUE	FALSE
337_fwd	0	0	0					337	TRUE	FALSE
338_fwd	0.993441	1.29109	0.695789	0.538915	-0.891871	1	1	338	TRUE	TRUE	111
339_fwd	2.4616	4.22742	0.695789	0.16459	-2.60305	0.304978	1	339	TRUE	FALSE
340_fwd	1.13714	2.27427	0	0	#NAME?	0.400905	1	340	TRUE	FALSE
341_fwd	1.18408	0.976574	1.39158	1.42496	0.510921	0.997197	1	341	TRUE	TRUE	112
342_fwd	0.160561	0.321123	0	0	#NAME?	1	1	342	TRUE	FALSE
343_fwd	2.84045	4.20101	1.47989	0.352271	-1.50524	0.489405	1	343	TRUE	FALSE
344_fwd	1.2977	2.59539	0	0	#NAME?	0.332443	1	344	TRUE	TRUE	113
345_fwd	0	0	0					345	TRUE	FALSE
346_fwd	7.66316	10.0142	5.31209	0.530454	-0.914699	0.419774	1	346	TRUE	FALSE
347_fwd	0	0	0					347	TRUE	TRUE	114
348_fwd	0	0	0					348	TRUE	FALSE
349_fwd	15.765	19.4258	12.1041	0.623092	-0.682483	0.400762	1	349	TRUE	FALSE
350_fwd	1.63899	2.58219	0.695789	0.269457	-1.89187	0.615394	1	350	TRUE	TRUE	115
351_fwd	0.488287	0.976574	0	0	#NAME?	0.851856	1	351	TRUE	FALSE
352_fwd	17.6186	18.1744	17.0629	0.938846	-0.09104	0.952506	1	352	TRUE	FALSE
353_fwd	4.72561	9.45122	0	0	#NAME?	0.0255718	0.274634	353	TRUE	TRUE	116
354_fwd	0	0	0					354	TRUE	FALSE
355_fwd	0.645547	1.29109	0	0	#NAME?	0.709546	1	355	TRUE	FALSE
356_fwd	0	0	0					356	TRUE	TRUE	117
357_fwd	4.88983	9.08388	0.695789	0.0765961	-3.70659	0.0367397	0.357812	357	TRUE	FALSE
358_fwd	0.321123	0.642245	0	0	#NAME?	1	1	358	TRUE	FALSE
359_fwd	0.491589	0.983177	0	0	#NAME?	0.850119	1	359	TRUE	TRUE	118
360_fwd	5.01848	7.77297	2.26399	0.291265	-1.7796	0.217385	0.979757	360	TRUE	FALSE
361_fwd	0.347895	0	0.695789	inf	inf	0.813546	1	361	TRUE	FALSE
362_fwd	0	0	0					362	TRUE	TRUE	119
363_fwd	0.65215	1.3043	0	0	#NAME?	0.706412	1	363	TRUE	FALSE
364_fwd	0.672319	0.648848	0.695789	1.07235	0.10077	1	1	364	TRUE	FALSE
365_fwd	0.655451	1.3109	0	0	#NAME?	0.739538	1	365	TRUE	TRUE	120
366_fwd	14.0161	0.963368	27.0689	28.0982	4.81241	3.44699e-06	8.57918e-05	366	TRUE	FALSE
367_fwd	0	0	0					367	TRUE	FALSE
368_fwd	0.508456	0.321123	0.695789	2.16674	1.11553	1	1	368	TRUE	TRUE	121
369_fwd	0.484985	0.969971	0	0	#NAME?	0.853607	1	369	TRUE	FALSE
370_fwd	4.31888	6.46207	2.17568	0.336685	-1.57053	0.336336	1	370	TRUE	FALSE
371_fwd	0.163863	0.327726	0	0	#NAME?	1	1	371	TRUE	TRUE	122
372_fwd	0.163863	0.327726	0	0	#NAME?	1	1	372	TRUE	FALSE
373_fwd	10.4835	10.6961	10.2709	0.960251	-0.0585168	1	1	373	TRUE	FALSE
374_fwd	1.96818	0.976574	2.95978	3.03078	1.59969	0.511726	1	374	TRUE	TRUE	123
375_fwd	0.812711	1.62542	0	0	#NAME?	0.585496	1	375	TRUE	FALSE
376_fwd	9.76975	12.9241	6.61536	0.511861	-0.966177	0.356676	1	376	TRUE	FALSE
377_fwd	5.05714	6.19377	3.92051	0.632977	-0.659776	0.739051	1	377	TRUE	TRUE	124
378_fwd	0	0	0					378	TRUE	FALSE
379_fwd	0	0	0					379	TRUE	FALSE
380_fwd	1.99165	0.327726	3.65557	11.1544	3.47954	0.15326	0.845252	380	TRUE	TRUE	125
381_fwd	1.77754	1.29109	2.26399	1.75355	0.810277	0.858035	1	381	TRUE	FALSE
382_fwd	8.33078	8.74294	7.91862	0.905716	-0.14287	1	1	382	TRUE	FALSE
383_fwd	0.324424	0.648848	0	0	#NAME?	1	1	383	TRUE	TRUE	126
384_fwd	0.160561	0.321123	0	0	#NAME?	1	1	384	TRUE	FALSE
385_fwd	0.672319	0.648848	0.695789	1.07235	0.10077	1	1	385	TRUE	FALSE
386_fwd	0	0	0					386	TRUE	TRUE	127
387_fwd	0	0	0					387	TRUE	FALSE
388_fwd	0	0	0					388	TRUE	FALSE
389_fwd	0	0	0					389	TRUE	TRUE	128
390_fwd	0	0	0					390	TRUE	FALSE
391_fwd	0	0	0					391	TRUE	FALSE
392_fwd	0.321123	0.642245	0	0	#NAME?	1	1	392	TRUE	TRUE	129
393_fwd	4.81523	5.19079	4.43968	0.855299	-0.225499	0.977062	1	393	TRUE	FALSE
394_fwd	7.38664	9.72612	5.04715	0.518928	-0.946395	0.454431	1	394	TRUE	FALSE
395_fwd	1.2977	2.59539	0	0	#NAME?	0.332443	1	395	TRUE	TRUE	130
396_fwd	0.163863	0.327726	0	0	#NAME?	1	1	396	TRUE	FALSE
397_fwd	2.29774	3.89969	0.695789	0.178422	-2.48664	0.351484	1	397	TRUE	FALSE
398_fwd	0.900507	0.321123	1.47989	4.6085	2.2043	0.668341	1	398	TRUE	TRUE	131
399_fwd	4.14438	2.28087	6.00788	2.63403	1.39727	0.354983	1	399	TRUE	FALSE
400_fwd	0	0	0					400	TRUE	FALSE
401_fwd	0	0	0					401	TRUE	TRUE	132
402_fwd	0	0	0					402	TRUE	FALSE
403_fwd	0	0	0					403	TRUE	FALSE
404_fwd	0	0	0					404	TRUE	TRUE	133
405_fwd	2.77429	2.58879	2.95978	1.14331	0.193214	1	1	405	TRUE	FALSE
406_fwd	4.25785	7.12413	1.39158	0.195333	-2.35599	0.170203	0.866487	406	TRUE	FALSE
407_fwd	12.961	17.8268	8.09525	0.454105	-1.1389	0.216477	0.979757	407	TRUE	TRUE	134
408_fwd	2.67241	3.25745	2.08737	0.640799	-0.642057	0.907308	1	408	TRUE	FALSE
409_fwd	4.36817	8.73634	0	0	#NAME?	0.0120501	0.14314	409	TRUE	FALSE
410_fwd	2.94145	2.92312	2.95978	1.01254	0.0179835	1	1	410	TRUE	TRUE	135
411_fwd	3.60717	3.55876	3.65557	1.0272	0.0387228	1	1	411	TRUE	FALSE
412_fwd	2.52923	3.57857	1.47989	0.413543	-1.27389	0.613147	1	412	TRUE	FALSE
413_fwd	4.31572	3.23104	5.40041	1.67142	0.741071	0.7646	1	413	TRUE	TRUE	136
414_fwd	0.900507	0.321123	1.47989	4.6085	2.2043	0.668341	1	414	TRUE	FALSE
415_fwd	0	0	0					415	TRUE	FALSE
416_fwd	0	0	0					416	TRUE	TRUE	137
417_fwd	1.16061	1.62542	0.695789	0.428067	-1.22409	0.916562	1	417	TRUE	FALSE
418_fwd	2.26583	2.26767	2.26399	0.99838	-0.00233847	1	1	418	TRUE	FALSE
419_fwd	0	0	0					419	TRUE	TRUE	138
420_fwd	2.74334	2.6152	2.87147	1.09799	0.134867	1	1	420	TRUE	FALSE
421_fwd	0.973272	1.94654	0	0	#NAME?	0.484976	1	421	TRUE	FALSE
422_fwd	0.555914	0.327726	0.784103	2.39256	1.25855	1	1	422	TRUE	TRUE	139
423_fwd	3.61047	3.56536	3.65557	1.0253	0.0360484	1	1	423	TRUE	FALSE
424_fwd	2.51749	1.29109	3.74389	2.89978	1.53594	0.460814	1	424	TRUE	FALSE
425_fwd	0.944664	0.321123	1.56821	4.88351	2.28792	0.707863	1	425	TRUE	TRUE	140
426_fwd	0	0	0					426	TRUE	FALSE
427_fwd	0.488287	0.976574	0	0	#NAME?	0.851856	1	427	TRUE	FALSE
428_fwd	0.321123	0.642245	0	0	#NAME?	1	1	428	TRUE	TRUE	141
429_fwd	0	0	0					429	TRUE	FALSE
430_fwd	0.80941	1.61882	0	0	#NAME?	0.586833	1	430	TRUE	FALSE
431_fwd	0.812711	1.62542	0	0	#NAME?	0.585496	1	431	TRUE	TRUE	142
432_fwd	1.06437	0.648848	1.47989	2.2808	1.18954	0.852558	1	432	TRUE	FALSE
433_fwd	3.01752	4.55514	1.47989	0.324884	-1.622	0.433629	1	433	TRUE	FALSE
434_fwd	0.648848	1.2977	0	0	#NAME?	0.707974	1	434	TRUE	TRUE	143
435_fwd	1.73339	1.29109	2.17568	1.68515	0.752874	0.852153	1	435	TRUE	FALSE
436_fwd	0	0	0					436	TRUE	FALSE
437_fwd	0	0	0					437	TRUE	TRUE	144
438_fwd	4.04469	4.52213	3.56726	0.788845	-0.342186	0.964838	1	438	TRUE	FALSE
439_fwd	0	0	0					439	TRUE	FALSE
440_fwd	0.65215	1.3043	0	0	#NAME?	0.706412	1	440	TRUE	TRUE	145
441_fwd	0.160561	0.321123	0	0	#NAME?	1	1	441	TRUE	FALSE
442_fwd	1.8217	1.29109	2.35231	1.82195	0.865484	0.89009	1	442	TRUE	FALSE
443_fwd	8.33782	3.88649	12.7891	3.29067	1.71838	0.294741	1	443	TRUE	TRUE	146
444_fwd	6.35997	5.83963	6.8803	1.17821	0.236593	0.960836	1	444	TRUE	FALSE
445_fwd	2.73945	5.47889	0	0	#NAME?	0.17117	0.868592	445	TRUE	FALSE
446_fwd	11.0648	3.24424	18.8853	5.82119	2.54131	0.00646768	0.0874252	446	TRUE	TRUE	147
447_fwd	1.22823	0.976574	1.47989	1.51539	0.599691	1	1	447	TRUE	FALSE
448_fwd	1.69305	2.602	0.784103	0.301347	-1.7305	0.603073	1	448	TRUE	FALSE
449_fwd	1.13714	2.27427	0	0	#NAME?	0.400905	1	449	TRUE	TRUE	148
450_fwd	0	0	0					450	TRUE	FALSE
451_fwd	0.83288	0.969971	0.695789	0.71733	-0.479291	1	1	451	TRUE	FALSE
452_fwd	0.160561	0.321123	0	0	#NAME?	1	1	452	TRUE	TRUE	149
453_fwd	1.52258	2.26106	0.784103	0.346785	-1.52789	0.693535	1	453	TRUE	FALSE
454_fwd	0.65215	1.3043	0	0	#NAME?	0.706412	1	454	TRUE	FALSE
455_fwd	16.5017	5.84624	27.1572	4.64525	2.21576	0.00617138	0.0871777	455	TRUE	TRUE	150
456_fwd	2.11187	1.95975	2.26399	1.15525	0.2082	1	1	456	TRUE	FALSE
457_fwd	0.484985	0.969971	0	0	#NAME?	0.853607	1	457	TRUE	FALSE
458_fwd	1.52405	0	3.0481	inf	inf	0.117762	0.733322	458	TRUE	TRUE	151
459_fwd	18.8819	22.9648	14.7989	0.644418	-0.633931	0.431548	1	459	TRUE	FALSE
460_fwd	8.15571	12.6558	3.65557	0.288845	-1.79163	0.118323	0.733322	460	TRUE	FALSE
461_fwd	4.87479	6.7898	2.95978	0.435916	-1.19788	0.426105	1	461	TRUE	TRUE	152
462_fwd	3.7001	4.52873	2.87147	0.634056	-0.657317	0.79543	1	462	TRUE	FALSE
463_fwd	1.13383	2.26767	0	0	#NAME?	0.401837	1	463	TRUE	FALSE
464_fwd	3.30768	0	6.61536	inf	inf	0.00610976	0.0871777	464	TRUE	TRUE	153
465_fwd	1.36532	1.94654	0.784103	0.402818	-1.3118	0.792601	1	465	TRUE	FALSE
466_fwd	4.18934	1.93994	6.43873	3.31903	1.73076	0.218008	0.979757	466	TRUE	FALSE
467_fwd	0	0	0					467	TRUE	TRUE	154
468_fwd	1.71322	1.94654	1.47989	0.760266	-0.395424	1	1	468	TRUE	FALSE
469_fwd	17.7607	24.643	10.8784	0.44144	-1.17971	0.158906	0.848467	469	TRUE	FALSE
470_fwd	1.00004	1.3043	0.695789	0.533458	-0.906553	1	1	470	TRUE	TRUE	155
471_fwd	4.22924	5.4987	2.95978	0.53827	-0.893599	0.610214	1	471	TRUE	FALSE
472_fwd	3.54563	2.91652	4.17474	1.43141	0.517439	0.822244	1	472	TRUE	FALSE
473_fwd	0	0	0					473	TRUE	TRUE	156
474_fwd	0	0	0					474	TRUE	FALSE
475_fwd	0	0	0					475	TRUE	FALSE
476_fwd	2.69874	2.26106	3.13641	1.38714	0.472112	0.9736	1	476	TRUE	TRUE	157
477_fwd	0	0	0					477	TRUE	FALSE
478_fwd	0.484985	0.969971	0	0	#NAME?	0.853607	1	478	TRUE	FALSE
479_fwd	4.84332	5.51191	4.17474	0.757403	-0.400867	0.946782	1	479	TRUE	TRUE	158
480_fwd	19.1293	21.3724	16.8863	0.790099	-0.339895	0.704285	1	480	TRUE	FALSE
481_fwd	4.62922	6.47528	2.78316	0.429813	-1.21822	0.475682	1	481	TRUE	FALSE
482_fwd	7.91914	1.3043	14.534	11.1431	3.47808	0.00224944	0.0356276	482	TRUE	TRUE	159
483_fwd	0.392051	0	0.784103	inf	inf	0.813927	1	483	TRUE	FALSE
484_fwd	13.1638	19.1047	7.22283	0.378066	-1.40329	0.133744	0.776705	484	TRUE	FALSE
485_fwd	6.8847	3.24424	10.5252	3.24426	1.69789	0.455494	1	485	TRUE	TRUE	160
486_fwd	2.24236	2.91652	1.56821	0.537698	-0.895131	0.760084	1	486	TRUE	FALSE
487_fwd	1.40896	0.642245	2.17568	3.38762	1.76027	0.576296	1	487	TRUE	FALSE
488_fwd	3.42739	0.327726	6.52704	19.9162	4.31587	0.0209019	0.232441	488	TRUE	TRUE	161
489_fwd	0	0	0					489	TRUE	FALSE
490_fwd	0	0	0					490	TRUE	FALSE
491_fwd	6.15568	0.648848	11.6625	17.9742	4.16785	0.00223145	0.0356276	491	TRUE	TRUE	162
492_fwd	1.86718	2.25446	1.47989	0.656428	-0.607291	0.954897	1	492	TRUE	FALSE
493_fwd	0.324424	0.648848	0	0	#NAME?	1	1	493	TRUE	FALSE
494_fwd	33.5148	2.26767	64.762	28.5589	4.83587	1.57174e-09	8.49821e-08	494	TRUE	TRUE	163
495_fwd	6.10581	6.46867	5.74294	0.887808	-0.17168	1	1	495	TRUE	FALSE
496_fwd	0.695789	0	1.39158	inf	inf	0.496365	1	496	TRUE	FALSE
497_fwd	16.6387	0.642245	32.6352	50.8143	5.66716	1.63874e-06	4.35517e-05	497	TRUE	TRUE	164
498_fwd	2.98744	5.19079	0.784103	0.151057	-2.72684	0.195602	0.923807	498	TRUE	FALSE
499_fwd	0.163863	0.327726	0	0	#NAME?	1	1	499	TRUE	FALSE
500_fwd	2.74898	0.969971	4.52799	4.66817	2.22286	0.245633	1	500	TRUE	TRUE	165
501_fwd	37.9274	44.7771	31.0777	0.694054	-0.526881	0.427988	1	501	TRUE	FALSE
502_fwd	24.3346	42.1421	6.52704	0.154882	-2.69076	0.000831172	0.01481	502	TRUE	FALSE
503_fwd	40.0997	7.77297	72.4264	9.31772	3.21998	2.84276e-06	7.3073e-05	503	TRUE	TRUE	166
504_fwd	5.38289	7.80599	2.95978	0.379168	-1.39909	0.320745	1	504	TRUE	FALSE
505_fwd	0	0	0					505	TRUE	FALSE
506_fwd	0	0	0					506	TRUE	TRUE	167
507_fwd	0	0	0					507	TRUE	FALSE
508_fwd	0.65215	1.3043	0	0	#NAME?	0.706412	1	508	TRUE	FALSE
509_fwd	0	0	0					509	TRUE	TRUE	168
510_fwd	3.54944	4.22742	2.87147	0.679249	-0.557987	0.862391	1	510	TRUE	FALSE
511_fwd	4.20577	6.14755	2.26399	0.368276	-1.44114	0.368034	1	511	TRUE	FALSE
512_fwd	37.9785	2.92312	73.0339	24.9849	4.64299	1.369e-09	7.66637e-08	512	TRUE	TRUE	169
513_fwd	0.163863	0.327726	0	0	#NAME?	1	1	513	TRUE	FALSE
514_fwd	0	0	0					514	TRUE	FALSE
515_fwd	18.7996	1.2977	36.3015	27.9738	4.806	3.39863e-07	1.02482e-05	515	TRUE	TRUE	170
516_fwd	6.11293	7.78618	4.43968	0.5702	-0.810461	0.556535	1	516	TRUE	FALSE
517_fwd	2.5527	2.92972	2.17568	0.742624	-0.429296	0.986376	1	517	TRUE	FALSE
518_fwd	0	0	0					518	TRUE	TRUE	171
519_fwd	12.5291	14.2681	10.7901	0.756241	-0.403082	0.737768	1	519	TRUE	FALSE
520_fwd	7.03728	11.9872	2.08737	0.174133	-2.52174	0.0553438	0.471504	520	TRUE	FALSE
521_fwd	0	0	0					521	TRUE	TRUE	172
522_fwd	4.98129	7.09111	2.87147	0.40494	-1.30422	0.516458	1	522	TRUE	FALSE
523_fwd	0	0	0					523	TRUE	FALSE
524_fwd	0	0	0					524	TRUE	TRUE	173
525_fwd	0.163863	0.327726	0	0	#NAME?	1	1	525	TRUE	FALSE
526_fwd	0	0	0					526	TRUE	FALSE
527_fwd	24.2562	1.93994	46.5724	24.0071	4.58539	8.2306e-08	2.74587e-06	527	TRUE	TRUE	174
528_fwd	9.48912	12.9704	6.00788	0.463201	-1.11029	0.27879	1	528	TRUE	FALSE
529_fwd	2.29774	3.89969	0.695789	0.178422	-2.48664	0.351484	1	529	TRUE	FALSE
530_fwd	14.9251	3.56536	26.2848	7.37226	2.88211	0.000828345	0.01481	530	TRUE	TRUE	175
531_fwd	7.92663	7.15054	8.70273	1.21707	0.283416	0.815296	1	531	TRUE	FALSE
532_fwd	1.13383	2.26767	0	0	#NAME?	0.401837	1	532	TRUE	FALSE
533_fwd	8.67926	0.648848	16.7097	25.7528	4.68666	0.000137614	0.002705	533	TRUE	TRUE	176
534_fwd	2.1038	4.20761	0	0	#NAME?	0.132466	0.775027	534	TRUE	FALSE
535_fwd	0.324424	0.648848	0	0	#NAME?	1	1	535	TRUE	FALSE
536_fwd	46.7433	4.86966	88.6169	18.1977	4.18569	3.66275e-09	1.64091e-07	536	TRUE	TRUE	177
537_fwd	7.40549	8.1073	6.70367	0.826868	-0.274271	0.872342	1	537	TRUE	FALSE
538_fwd	0	0	0					538	TRUE	FALSE
539_fwd	23.4453	2.58219	44.3085	17.1593	4.10092	7.50197e-07	2.02812e-05	539	TRUE	TRUE	178
540_fwd	1.45496	2.90991	0	0	#NAME?	0.27661	1	540	TRUE	FALSE
541_fwd	0	0	0					541	TRUE	FALSE
542_fwd	1.76346	0.655451	2.87147	4.38091	2.13123	0.383604	1	542	TRUE	TRUE	179
543_fwd	0.327726	0.655451	0	0	#NAME?	1	1	543	TRUE	FALSE
544_fwd	0	0	0					544	TRUE	FALSE
545_fwd	2.07666	0.321123	3.8322	11.9338	3.57698	0.200158	0.936858	545	TRUE	TRUE	180
546_fwd	2.26767	4.53534	0	0	#NAME?	0.11046	0.717325	546	TRUE	FALSE
547_fwd	0	0	0					547	TRUE	FALSE
548_fwd	3.28091	0.642245	5.91957	9.21699	3.2043	0.0689287	0.52233	548	TRUE	TRUE	181
549_fwd	3.69878	3.56536	3.8322	1.07484	0.104124	1	1	549	TRUE	FALSE
550_fwd	0.80941	1.61882	0	0	#NAME?	0.586833	1	550	TRUE	FALSE
551_fwd	130.176	17.8268	242.526	13.6045	3.76602	4.73728e-10	2.85694e-08	551	TRUE	TRUE	182
552_fwd	10.3506	15.5658	5.13547	0.329921	-1.59981	0.116809	0.733322	552	TRUE	FALSE
553_fwd	0.80941	1.61882	0	0	#NAME?	0.586833	1	553	TRUE	FALSE
554_fwd	27.9483	4.54194	51.3547	11.3068	3.49912	3.38303e-06	8.55579e-05	554	TRUE	TRUE	183
555_fwd	5.0011	7.13073	2.87147	0.40269	-1.31226	0.391914	1	555	TRUE	FALSE
556_fwd	4.22412	8.44823	0	0	#NAME?	0.0140212	0.164069	556	TRUE	FALSE
557_fwd	30.1883	3.88649	56.4901	14.535	3.86146	3.59129e-07	1.04979e-05	557	TRUE	TRUE	184
558_fwd	0.812711	1.62542	0	0	#NAME?	0.585496	1	558	TRUE	FALSE
559_fwd	0	0	0					559	TRUE	FALSE
560_fwd	1.82779	0	3.65557	inf	inf	0.0642336	0.499882	560	TRUE	TRUE	185
561_fwd	3.80726	2.90991	4.70462	1.61676	0.693101	0.860814	1	561	TRUE	FALSE
562_fwd	0	0	0					562	TRUE	FALSE
563_fwd	4.20819	0.321123	8.09525	25.2092	4.65588	0.00786701	0.101946	563	TRUE	TRUE	186
564_fwd	0.481684	0.963368	0	0	#NAME?	0.855372	1	564	TRUE	FALSE
565_fwd	0	0	0					565	TRUE	FALSE
566_fwd	32.7492	11.6925	53.806	4.60176	2.20219	0.00140987	0.0242931	566	TRUE	TRUE	187
567_fwd	12.6051	20.0747	5.13547	0.255818	-1.96681	0.039367	0.375349	567	TRUE	FALSE
568_fwd	0	0	0					568	TRUE	FALSE
569_fwd	1.36202	1.93994	0.784103	0.404189	-1.3069	0.793423	1	569	TRUE	TRUE	188
570_fwd	0.160561	0.321123	0	0	#NAME?	1	1	570	TRUE	FALSE
571_fwd	0.160561	0.321123	0	0	#NAME?	1	1	571	TRUE	FALSE
572_fwd	4.90449	1.62542	8.18356	5.03473	2.33191	0.0840683	0.596467	572	TRUE	TRUE	189
573_fwd	0	0	0					573	TRUE	FALSE
574_fwd	0.491589	0.983177	0	0	#NAME?	0.850119	1	574	TRUE	FALSE
575_fwd	0	0	0					575	TRUE	TRUE	190
576_fwd	0	0	0					576	TRUE	FALSE
577_fwd	3.03769	3.89969	2.17568	0.557911	-0.841893	0.747062	1	577	TRUE	FALSE
578_fwd	4.43344	4.51553	4.35136	0.963645	-0.0534266	1	1	578	TRUE	TRUE	191
579_fwd	3.126	3.89969	2.35231	0.603203	-0.729283	0.733992	1	579	TRUE	FALSE
580_fwd	3.10018	0.976574	5.22378	5.34909	2.41929	0.167347	0.866008	580	TRUE	FALSE
581_fwd	0	0	0					581	TRUE	TRUE	192
582_fwd	1.54936	1.61882	1.47989	0.91418	-0.12945	1	1	582	TRUE	FALSE
583_fwd	2.61556	4.53534	0.695789	0.153415	-2.70449	0.265696	1	583	TRUE	FALSE
584_fwd	2.24566	2.92312	1.56821	0.536484	-0.898394	0.759493	1	584	TRUE	TRUE	193
585_fwd	0	0	0					585	TRUE	FALSE
586_fwd	0.491589	0.983177	0	0	#NAME?	0.850119	1	586	TRUE	FALSE
587_fwd	16.4419	1.61882	31.2651	19.3135	4.27154	0.0393407	0.375349	587	TRUE	TRUE	194
588_fwd	0	0	0					588	TRUE	FALSE
589_fwd	0.324424	0.648848	0	0	#NAME?	1	1	589	TRUE	FALSE
590_fwd	1.97148	0.983177	2.95978	3.01043	1.58997	0.51191	1	590	TRUE	TRUE	195
591_fwd	1.75738	1.94654	1.56821	0.805635	-0.311801	1	1	591	TRUE	FALSE
592_fwd	2.93999	5.18418	0.695789	0.134214	-2.89739	0.199995	0.936858	592	TRUE	FALSE
593_fwd	148.624	28.2612	268.987	9.51789	3.25064	2.56871e-08	9.58985e-07	593	TRUE	TRUE	196
594_fwd	0.873735	0.963368	0.784103	0.813918	-0.297044	1	1	594	TRUE	FALSE
595_fwd	0	0	0					595	TRUE	FALSE
596_fwd	0.973272	1.94654	0	0	#NAME?	0.484976	1	596	TRUE	TRUE	197
597_fwd	3.22224	4.87627	1.56821	0.3216	-1.63666	0.38029	1	597	TRUE	FALSE
598_fwd	0	0	0					598	TRUE	FALSE
599_fwd	2.54426	0.648848	4.43968	6.8424	2.7745	0.164581	0.857872	599	TRUE	TRUE	198
600_fwd	3.36211	4.54854	2.17568	0.478325	-1.06394	0.61551	1	600	TRUE	FALSE
601_fwd	4.52272	6.17396	2.87147	0.465094	-1.10441	0.514135	1	601	TRUE	FALSE
602_fwd	103.583	11.378	195.787	17.2076	4.10497	7.1809e-11	5.92613e-09	602	TRUE	TRUE	199
603_fwd	0.484985	0.969971	0	0	#NAME?	0.853607	1	603	TRUE	FALSE
604_fwd	0	0	0					604	TRUE	FALSE
605_fwd	3.57394	0.963368	6.18451	6.41967	2.6825	0.362337	1	605	TRUE	TRUE	200
606_fwd	0.812711	1.62542	0	0	#NAME?	0.585496	1	606	TRUE	FALSE
607_fwd	0	0	0					607	TRUE	FALSE
608_fwd	2.77575	0.327726	5.22378	15.9395	3.99453	0.0560312	0.471504	608	TRUE	TRUE	201
609_fwd	0	0	0					609	TRUE	FALSE
610_fwd	0.327726	0.655451	0	0	#NAME?	1	1	610	TRUE	FALSE
611_fwd	1.82779	0	3.65557	inf	inf	0.0642336	0.499882	611	TRUE	TRUE	202
612_fwd	4.84714	6.82281	2.87147	0.420863	-1.24858	0.428831	1	612	TRUE	FALSE
613_fwd	2.10711	4.21421	0	0	#NAME?	0.132166	0.775027	613	TRUE	FALSE
614_fwd	0	0	0					614	TRUE	TRUE	203
615_fwd	2.40952	3.25084	1.56821	0.482399	-1.0517	0.678829	1	615	TRUE	FALSE
616_fwd	3.28788	5.18418	1.39158	0.268428	-1.89739	0.3489	1	616	TRUE	FALSE
617_fwd	162.117	23.0638	301.17	13.0581	3.70687	3.36453e-10	2.11023e-08	617	TRUE	TRUE	204
618_fwd	4.15414	5.52512	2.78316	0.503728	-0.989282	0.61939	1	618	TRUE	FALSE
619_fwd	0.836182	0.976574	0.695789	0.71248	-0.489079	1	1	619	TRUE	FALSE
620_fwd	68.4565	6.49509	130.418	20.0795	4.32765	1.44144e-10	1.03225e-08	620	TRUE	TRUE	205
621_fwd	0.648848	1.2977	0	0	#NAME?	0.707974	1	621	TRUE	FALSE
622_fwd	0.160561	0.321123	0	0	#NAME?	1	1	622	TRUE	FALSE
623_fwd	18.1934	2.26106	34.1258	15.0928	3.91579	9.06069e-06	0.000205901	623	TRUE	TRUE	206
624_fwd	13.7672	15.2644	12.27	0.803828	-0.315041	0.802077	1	624	TRUE	FALSE
625_fwd	6.64999	9.73272	3.56726	0.366522	-1.44803	0.265076	1	625	TRUE	FALSE
626_fwd	127.675	11.974	243.377	20.3255	4.34522	3.14694e-12	3.52457e-10	626	TRUE	TRUE	207
627_fwd	364.909	26.2949	703.524	26.7552	4.74175	1.67355e-15	1.31206e-12	627	TRUE	FALSE
628_fwd	0	0	0					628	TRUE	FALSE
629_fwd	50.5934	7.44525	93.7416	12.5908	3.6543	5.52116e-08	1.882e-06	629	TRUE	TRUE	208
630_fwd	2.89678	1.61882	4.17474	2.57888	1.36674	0.626695	1	630	TRUE	FALSE
631_fwd	11.1914	17.5123	4.87053	0.27812	-1.84622	0.0755758	0.558651	631	TRUE	FALSE
632_fwd	95.6485	13.6324	177.665	13.0325	3.70404	2.26045e-09	1.07405e-07	632	TRUE	TRUE	209
633_fwd	9.19624	9.42481	8.96767	0.951496	-0.0717307	1	1	633	TRUE	FALSE
634_fwd	0	0	0					634	TRUE	FALSE
635_fwd	0	0	0					635	TRUE	TRUE	210
636_fwd	9.6543	14.2615	5.04715	0.353902	-1.49858	0.160663	0.851081	636	TRUE	FALSE
637_fwd	0.88364	0.983177	0.784103	0.797519	-0.326409	1	1	637	TRUE	FALSE
638_fwd	1.56952	0.963368	2.17568	2.25841	1.17531	0.721186	1	638	TRUE	TRUE	211
639_fwd	4.91755	4.87627	4.95884	1.01693	0.0242254	1	1	639	TRUE	FALSE
640_fwd	0.973272	1.94654	0	0	#NAME?	0.484976	1	640	TRUE	FALSE
641_fwd	39.4787	24.643	54.3144	2.20405	1.14016	0.0722488	0.544645	641	TRUE	TRUE	212
642_fwd	5.13914	4.53534	5.74294	1.26627	0.340581	0.82792	1	642	TRUE	FALSE
643_fwd	0	0	0					643	TRUE	FALSE
644_fwd	14.4358	20.7764	8.09525	0.389638	-1.35979	0.124586	0.757174	644	TRUE	TRUE	213
645_fwd	3.23198	2.89671	3.56726	1.23149	0.300403	0.930476	1	645	TRUE	FALSE
646_fwd	1.95645	3.9129	0	0	#NAME?	0.157282	0.848467	646	TRUE	FALSE
647_fwd	23.4457	7.11092	39.7805	5.59428	2.48395	0.000863096	0.015206	647	TRUE	TRUE	214
648_fwd	3.43488	6.17396	0.695789	0.112697	-3.14947	0.130021	0.775027	648	TRUE	FALSE
649_fwd	0	0	0					649	TRUE	FALSE
650_fwd	2.03581	0.327726	3.74389	11.4238	3.51398	0.152901	0.845252	650	TRUE	TRUE	215
651_fwd	0	0	0					651	TRUE	FALSE
652_fwd	1.80615	2.91652	0.695789	0.238569	-2.06752	0.535442	1	652	TRUE	FALSE
653_fwd	6.13772	8.1007	4.17474	0.515355	-0.956361	0.540519	1	653	TRUE	TRUE	216
654_fwd	1.90385	1.63203	2.17568	1.33312	0.414804	0.971956	1	654	TRUE	FALSE
655_fwd	2.3386	3.89309	0.784103	0.201409	-2.3118	0.345277	1	655	TRUE	FALSE
656_fwd	2.34468	2.602	2.08737	0.802218	-0.317934	1	1	656	TRUE	TRUE	217
657_fwd	0	0	0					657	TRUE	FALSE
658_fwd	0.160561	0.321123	0	0	#NAME?	1	1	658	TRUE	FALSE
659_fwd	9.41825	4.21421	14.6223	3.46976	1.79483	0.064004	0.499882	659	TRUE	TRUE	218
660_fwd	1.2944	2.58879	0	0	#NAME?	0.333217	1	660	TRUE	FALSE
661_fwd	0	0	0					661	TRUE	FALSE
662_fwd	0	0	0					662	TRUE	TRUE	219
663_fwd	3.71749	5.17098	2.26399	0.437827	-1.19157	0.500572	1	663	TRUE	FALSE
664_fwd	0.163863	0.327726	0	0	#NAME?	1	1	664	TRUE	FALSE
665_fwd	3.61979	6.45547	0.784103	0.121463	-3.04141	0.13899	0.804193	665	TRUE	TRUE	220
666_fwd	14.8869	21.0711	8.70273	0.413018	-1.27572	0.151784	0.845252	666	TRUE	FALSE
667_fwd	0	0	0					667	TRUE	FALSE
668_fwd	4.5302	6.7964	2.26399	0.333117	-1.5859	0.298712	1	668	TRUE	TRUE	221
669_fwd	18.435	24.3351	12.5349	0.515096	-0.957086	0.237072	0.999272	669	TRUE	FALSE
670_fwd	0	0	0					670	TRUE	FALSE
671_fwd	0.488287	0.976574	0	0	#NAME?	0.851856	1	671	TRUE	TRUE	222
672_fwd	0	0	0					672	TRUE	FALSE
673_fwd	0.966669	1.93334	0	0	#NAME?	0.48723	1	673	TRUE	FALSE
674_fwd	9.42574	10.0605	8.79104	0.873822	-0.194589	0.930724	1	674	TRUE	TRUE	223
675_fwd	0.491589	0.983177	0	0	#NAME?	0.850119	1	675	TRUE	FALSE
676_fwd	8.11536	8.74294	7.48777	0.856436	-0.223582	0.890828	1	676	TRUE	FALSE
677_fwd	45.3296	7.11092	83.5483	11.7493	3.5545	9.50042e-06	0.000212809	677	TRUE	TRUE	224
678_fwd	0.160561	0.321123	0	0	#NAME?	1	1	678	TRUE	FALSE
679_fwd	0	0	0					679	TRUE	FALSE
680_fwd	0.969971	1.93994	0	0	#NAME?	0.4861	1	680	TRUE	TRUE	225
681_fwd	0.392051	0	0.784103	inf	inf	0.813927	1	681	TRUE	FALSE
682_fwd	0	0	0					682	TRUE	FALSE
683_fwd	3.55692	4.84985	2.26399	0.466817	-1.09907	0.55323	1	683	TRUE	TRUE	226
684_fwd	1.32117	1.94654	0.695789	0.357448	-1.48419	0.803819	1	684	TRUE	FALSE
685_fwd	0	0	0					685	TRUE	FALSE
686_fwd	0	0	0					686	TRUE	TRUE	227
687_fwd	2.15603	1.95975	2.35231	1.20031	0.263407	1	1	687	TRUE	FALSE
688_fwd	0	0	0					688	TRUE	FALSE
689_fwd	0.648848	1.2977	0	0	#NAME?	0.707974	1	689	TRUE	TRUE	228
690_fwd	11.2944	10.0538	12.5349	1.24678	0.318206	0.765847	1	690	TRUE	FALSE
691_fwd	0	0	0					691	TRUE	FALSE
692_fwd	0	0	0					692	TRUE	TRUE	229
693_fwd	1.29109	2.58219	0	0	#NAME?	0.333994	1	693	TRUE	FALSE
694_fwd	10.3337	16.2278	4.43968	0.273584	-1.86994	0.0681326	0.521131	694	TRUE	FALSE
695_fwd	8.31201	11.3119	5.31209	0.469601	-1.09049	0.309589	1	695	TRUE	TRUE	230
696_fwd	0	0	0					696	TRUE	FALSE
697_fwd	10.2192	18.1744	2.26399	0.124571	-3.00496	0.00711785	0.0953914	697	TRUE	FALSE
698_fwd	1.81276	2.92972	0.695789	0.237493	-2.07404	0.534038	1	698	TRUE	TRUE	231
699_fwd	0	0	0					699	TRUE	FALSE
700_fwd	1.29109	2.58219	0	0	#NAME?	0.333994	1	700	TRUE	FALSE
701_fwd	0.160561	0.321123	0	0	#NAME?	1	1	701	TRUE	TRUE	232
702_fwd	3.3335	2.92312	3.74389	1.28079	0.357028	0.939035	1	702	TRUE	FALSE
703_fwd	16.8527	18.4757	15.2298	0.824315	-0.278732	0.803788	1	703	TRUE	FALSE
704_fwd	0.392051	0	0.784103	inf	inf	0.813927	1	704	TRUE	TRUE	233
705_fwd	0.511758	0.327726	0.695789	2.12308	1.08616	1	1	705	TRUE	FALSE
706_fwd	0.973272	1.94654	0	0	#NAME?	0.484976	1	706	TRUE	FALSE
707_fwd	12.7504	6.17396	19.3269	3.13039	1.64634	0.0612731	0.499882	707	TRUE	TRUE	234
708_fwd	10.4898	11.4044	9.57514	0.839603	-0.252221	0.863424	1	708	TRUE	FALSE
709_fwd	0	0	0					709	TRUE	FALSE
710_fwd	1.69305	2.602	0.784103	0.301347	-1.7305	0.603073	1	710	TRUE	TRUE	235
711_fwd	2.77943	4.86306	0.695789	0.143076	-2.80514	0.230363	0.979757	711	TRUE	FALSE
712_fwd	0	0	0					712	TRUE	FALSE
713_fwd	8.31839	3.57197	13.0648	3.65759	1.87089	0.356165	1	713	TRUE	TRUE	236
714_fwd	3.89309	7.78618	0	0	#NAME?	0.019576	0.222429	714	TRUE	FALSE
715_fwd	0	0	0					715	TRUE	FALSE
716_fwd	1.73669	1.2977	2.17568	1.67657	0.745514	0.852599	1	716	TRUE	TRUE	237
717_fwd	3.62551	5.85944	1.39158	0.237493	-2.07404	0.273793	1	717	TRUE	FALSE
718_fwd	2.76586	5.53172	0	0	#NAME?	0.0643203	0.499882	718	TRUE	FALSE
719_fwd	72.8674	84.3635	61.3714	0.727464	-0.459053	0.437734	1	719	TRUE	TRUE	238
720_fwd	14.5152	22.415	6.61536	0.295131	-1.76057	0.0493882	0.43506	720	TRUE	FALSE
721_fwd	0.488287	0.976574	0	0	#NAME?	0.851856	1	721	TRUE	FALSE
722_fwd	1.70992	1.93994	1.47989	0.762854	-0.390521	1	1	722	TRUE	TRUE	239
723_fwd	5.63308	9.09048	2.17568	0.239336	-2.06289	0.143239	0.819705	723	TRUE	FALSE
724_fwd	3.3861	5.20399	1.56821	0.301347	-1.7305	0.337545	1	724	TRUE	FALSE
725_fwd	0.324424	0.648848	0	0	#NAME?	1	1	725	TRUE	TRUE	240
726_fwd	0.829579	0.963368	0.695789	0.722247	-0.469436	1	1	726	TRUE	FALSE
727_fwd	0	0	0					727	TRUE	FALSE
728_fwd	7.9055	6.14755	9.66346	1.57192	0.652527	0.575518	1	728	TRUE	TRUE	241
729_fwd	0.816013	1.63203	0	0	#NAME?	0.584167	1	729	TRUE	FALSE
730_fwd	0	0	0					730	TRUE	FALSE
731_fwd	0	0	0					731	TRUE	TRUE	242
732_fwd	2.84045	4.20101	1.47989	0.352271	-1.50524	0.489405	1	732	TRUE	FALSE
733_fwd	0.160561	0.321123	0	0	#NAME?	1	1	733	TRUE	FALSE
734_fwd	3.42644	3.89309	2.95978	0.760266	-0.395424	0.930015	1	734	TRUE	TRUE	243
735_fwd	38.3752	45.0652	31.6852	0.703096	-0.508206	0.450254	1	735	TRUE	FALSE
736_fwd	4.28887	2.92312	5.65463	1.93445	0.951924	0.573958	1	736	TRUE	FALSE
737_fwd	40.7493	7.77958	73.7189	9.47596	3.24427	1.86194e-06	4.86586e-05	737	TRUE	TRUE	244
738_fwd	10.8473	13.5994	8.09525	0.595265	-0.748396	0.46296	1	738	TRUE	FALSE
739_fwd	0	0	0					739	TRUE	FALSE
740_fwd	10.2802	17.5123	3.0481	0.174055	-2.52239	0.0172358	0.198719	740	TRUE	TRUE	245
741_fwd	0	0	0					741	TRUE	FALSE
742_fwd	4.34947	7.13073	1.56821	0.219922	-2.18493	0.16441	0.857872	742	TRUE	FALSE
743_fwd	10.8313	20.0945	1.56821	0.0780416	-3.67961	0.00152199	0.0254204	743	TRUE	TRUE	246
744_fwd	0	0	0					744	TRUE	FALSE
745_fwd	0.484985	0.969971	0	0	#NAME?	0.853607	1	745	TRUE	FALSE
746_fwd	1.63899	2.58219	0.695789	0.269457	-1.89187	0.615394	1	746	TRUE	TRUE	247
747_fwd	1.68975	2.59539	0.784103	0.302113	-1.72684	0.603808	1	747	TRUE	FALSE
748_fwd	6.8974	12.3149	1.47989	0.120171	-3.05684	0.0241898	0.2634	748	TRUE	FALSE
749_fwd	3.10715	5.51851	0.695789	0.126083	-2.98756	0.173072	0.875408	749	TRUE	TRUE	248
750_fwd	2.01747	3.25084	0.784103	0.2412	-2.0517	0.456838	1	750	TRUE	FALSE
751_fwd	27.9982	45.1181	10.8784	0.24111	-2.05224	0.00589318	0.0871745	751	TRUE	FALSE
752_fwd	7.57221	8.08749	7.05692	0.872573	-0.196653	0.920305	1	752	TRUE	TRUE	249
753_fwd	0	0	0					753	TRUE	FALSE
754_fwd	0.488287	0.976574	0	0	#NAME?	0.851856	1	754	TRUE	FALSE
755_fwd	2.72829	0.321123	5.13547	15.9922	3.9993	0.0562316	0.471504	755	TRUE	TRUE	250
756_fwd	0.552613	0.321123	0.784103	2.44175	1.28792	1	1	756	TRUE	FALSE
757_fwd	0	0	0					757	TRUE	FALSE
758_fwd	0.873735	0.963368	0.784103	0.813918	-0.297044	1	1	758	TRUE	TRUE	251
759_fwd	2.53253	3.58517	1.47989	0.412781	-1.27655	0.61259	1	759	TRUE	FALSE
760_fwd	4.24429	7.79278	0.695789	0.0892864	-3.48542	0.0641461	0.499882	760	TRUE	FALSE
761_fwd	135.692	20.7631	250.621	12.0705	3.59341	1.79723e-09	9.3935e-08	761	TRUE	TRUE	252
762_fwd	8.19949	8.12711	8.27188	1.01781	0.025472	1	1	762	TRUE	FALSE
763_fwd	0	0	0					763	TRUE	FALSE
764_fwd	0.160561	0.321123	0	0	#NAME?	1	1	764	TRUE	TRUE	253
765_fwd	4.78464	4.52213	5.04715	1.1161	0.158468	0.971596	1	765	TRUE	FALSE
766_fwd	1.40896	0.642245	2.17568	3.38762	1.76027	0.576296	1	766	TRUE	FALSE
767_fwd	0	0	0					767	TRUE	TRUE	254
768_fwd	0	0	0					768	TRUE	FALSE
769_fwd	5.8378	9.4116	2.26399	0.240554	-2.05557	0.126841	0.76657	769	TRUE	FALSE
770_fwd	1.38549	1.29109	1.47989	1.14623	0.196898	1	1	770	TRUE	TRUE	255
771_fwd	0	0	0					771	TRUE	FALSE
772_fwd	5.14442	3.58517	6.70367	1.86983	0.902909	0.517055	1	772	TRUE	FALSE
773_fwd	1.55926	1.63863	1.47989	0.903129	-0.146997	1	1	773	TRUE	TRUE	256
774_fwd	0.488287	0.976574	0	0	#NAME?	0.851856	1	774	TRUE	FALSE
775_fwd	2.64564	3.89969	1.39158	0.356843	-1.48664	0.55442	1	775	TRUE	FALSE
776_fwd	0	0	0					776	TRUE	TRUE	257
777_fwd	0	0	0					777	TRUE	FALSE
778_fwd	0.973272	1.94654	0	0	#NAME?	0.484976	1	778	TRUE	FALSE
779_fwd	0.321123	0.642245	0	0	#NAME?	1	1	779	TRUE	TRUE	258
780_fwd	0	0	0					780	TRUE	FALSE
781_fwd	0	0	0					781	TRUE	FALSE
782_fwd	1.34134	1.29109	1.39158	1.07783	0.108129	1	1	782	TRUE	TRUE	259
783_fwd	0.645547	1.29109	0	0	#NAME?	0.709546	1	783	TRUE	FALSE
784_fwd	0	0	0					784	TRUE	FALSE
785_fwd	2.77282	4.84985	0.695789	0.143466	-2.80122	0.231072	0.979757	785	TRUE	TRUE	260
786_fwd	7.17216	6.16076	8.18356	1.32834	0.409621	0.772385	1	786	TRUE	FALSE
787_fwd	0.80941	1.61882	0	0	#NAME?	0.586833	1	787	TRUE	FALSE
788_fwd	1.62542	3.25084	0	0	#NAME?	0.228313	0.979757	788	TRUE	TRUE	261
789_fwd	1.93994	3.87988	0	0	#NAME?	0.159088	0.848467	789	TRUE	FALSE
790_fwd	3.57857	7.15714	0	0	#NAME?	0.0271842	0.288378	790	TRUE	FALSE
791_fwd	0	0	0					791	TRUE	TRUE	262
792_fwd	0.321123	0.642245	0	0	#NAME?	1	1	792	TRUE	FALSE
793_fwd	2.82358	4.86306	0.784103	0.161236	-2.63275	0.225712	0.979757	793	TRUE	FALSE
794_fwd	9.9224	17.4925	2.35231	0.134475	-2.89459	0.0086752	0.111498	794	TRUE	TRUE	263
795_fwd	0	0	0					795	TRUE	FALSE
796_fwd	1.45496	2.90991	0	0	#NAME?	0.27661	1	796	TRUE	FALSE
797_fwd	7.64306	6.49509	8.79104	1.35349	0.436685	0.716439	1	797	TRUE	TRUE	264
798_fwd	2.31461	3.23764	1.39158	0.429813	-1.21822	0.69572	1	798	TRUE	FALSE
799_fwd	6.26506	11.0502	1.47989	0.133924	-2.90051	0.0388049	0.375349	799	TRUE	FALSE
800_fwd	4.91147	6.16736	3.65557	0.592729	-0.754555	0.656738	1	800	TRUE	TRUE	265
801_fwd	15.4123	16.5555	14.269	0.861889	-0.214425	0.916095	1	801	TRUE	FALSE
802_fwd	0	0	0					802	TRUE	FALSE
803_fwd	5.12887	5.2106	5.04715	0.968633	-0.0459786	1	1	803	TRUE	TRUE	266
804_fwd	1.36863	1.95315	0.784103	0.401456	-1.31669	0.791782	1	804	TRUE	FALSE
805_fwd	0	0	0					805	TRUE	FALSE
806_fwd	1.13383	2.26767	0	0	#NAME?	0.401837	1	806	TRUE	TRUE	267
807_fwd	0.324424	0.648848	0	0	#NAME?	1	1	807	TRUE	FALSE
808_fwd	0	0	0					808	TRUE	FALSE
809_fwd	0.488287	0.976574	0	0	#NAME?	0.851856	1	809	TRUE	TRUE	268
810_fwd	0.321123	0.642245	0	0	#NAME?	1	1	810	TRUE	FALSE
811_fwd	0	0	0					811	TRUE	FALSE
812_fwd	7.6694	10.7225	4.6163	0.430525	-1.21583	0.271142	1	812	TRUE	TRUE	269
813_fwd	5.83875	5.84624	5.83126	0.997437	-0.00370203	1	1	813	TRUE	FALSE
814_fwd	0.648848	1.2977	0	0	#NAME?	0.707974	1	814	TRUE	FALSE
815_fwd	13.1902	19.1575	7.22283	0.377023	-1.40727	0.133099	0.775833	815	TRUE	TRUE	270
816_fwd	3.26441	5.83303	0.695789	0.119284	-3.06752	0.15048	0.845252	816	TRUE	FALSE
817_fwd	1.2977	2.59539	0	0	#NAME?	0.332443	1	817	TRUE	FALSE
818_fwd	0	0	0					818	TRUE	TRUE	271
819_fwd	0	0	0					819	TRUE	FALSE
820_fwd	1.13383	2.26767	0	0	#NAME?	0.401837	1	820	TRUE	FALSE
821_fwd	3.16766	3.55216	2.78316	0.783512	-0.351973	1	1	821	TRUE	TRUE	272
822_fwd	0	0	0					822	TRUE	FALSE
823_fwd	0	0	0					823	TRUE	FALSE
824_fwd	0.642245	1.28449	0	0	#NAME?	0.741593	1	824	TRUE	TRUE	273
825_fwd	0	0	0					825	TRUE	FALSE
826_fwd	0.488287	0.976574	0	0	#NAME?	0.851856	1	826	TRUE	FALSE
827_fwd	0.80941	1.61882	0	0	#NAME?	0.586833	1	827	TRUE	TRUE	274
828_fwd	1.77938	3.55876	0	0	#NAME?	0.190892	0.911411	828	TRUE	FALSE
829_fwd	0	0	0					829	TRUE	FALSE
830_fwd	0	0	0					830	TRUE	TRUE	275
831_fwd	0.856351	0.321123	1.39158	4.33348	2.11553	0.675547	1	831	TRUE	FALSE
832_fwd	2.74935	5.4987	0	0	#NAME?	0.0650357	0.499882	832	TRUE	FALSE
833_fwd	4.40815	8.12051	0.695789	0.085683	-3.54485	0.0556971	0.471504	833	TRUE	TRUE	276
834_fwd	0.321123	0.642245	0	0	#NAME?	1	1	834	TRUE	FALSE
835_fwd	0.65215	1.3043	0	0	#NAME?	0.706412	1	835	TRUE	FALSE
836_fwd	3.9602	5.83303	2.08737	0.357853	-1.48256	0.417329	1	836	TRUE	TRUE	277
837_fwd	0	0	0					837	TRUE	FALSE
838_fwd	1.45826	2.91652	0	0	#NAME?	0.275968	1	838	TRUE	FALSE
839_fwd	0	0	0					839	TRUE	TRUE	278
840_fwd	0.163863	0.327726	0	0	#NAME?	1	1	840	TRUE	FALSE
841_fwd	0.163863	0.327726	0	0	#NAME?	1	1	841	TRUE	FALSE
842_fwd	0.324424	0.648848	0	0	#NAME?	1	1	842	TRUE	TRUE	279
843_fwd	0	0	0					843	TRUE	FALSE
844_fwd	0	0	0					844	TRUE	FALSE
845_fwd	0.655451	1.3109	0	0	#NAME?	0.739538	1	845	TRUE	TRUE	280
846_fwd	6.31765	8.1073	4.52799	0.558508	-0.840351	0.512573	1	846	TRUE	FALSE
847_fwd	4.1072	6.82281	1.39158	0.20396	-2.29364	0.191234	0.911411	847	TRUE	FALSE
848_fwd	28.7122	15.5459	41.8785	2.69386	1.42967	0.0416653	0.391205	848	TRUE	TRUE	281
849_fwd	23.4567	31.1645	15.7489	0.505348	-0.984651	0.213194	0.97745	849	TRUE	FALSE
850_fwd	0	0	0					850	TRUE	FALSE
851_fwd	0	0	0					851	TRUE	TRUE	282
852_fwd	0	0	0					852	TRUE	FALSE
853_fwd	0	0	0					853	TRUE	FALSE
854_fwd	0	0	0					854	TRUE	TRUE	283
855_fwd	0	0	0					855	TRUE	FALSE
856_fwd	0.655451	1.3109	0	0	#NAME?	0.739538	1	856	TRUE	FALSE
857_fwd	0	0	0					857	TRUE	TRUE	284
858_fwd	20.4369	29.2114	11.6625	0.399245	-1.32465	0.0954746	0.650888	858	TRUE	FALSE
859_fwd	3.756	6.81621	0.695789	0.102079	-3.29225	0.0980518	0.661818	859	TRUE	FALSE
860_fwd	96.9031	13.6126	180.194	13.2373	3.72653	1.89412e-09	9.58058e-08	860	TRUE	TRUE	285
861_fwd	6.26219	6.17396	6.35042	1.02858	0.0406546	0.991754	1	861	TRUE	FALSE
862_fwd	9.22815	11.0568	7.39946	0.669221	-0.579446	0.612049	1	862	TRUE	FALSE
863_fwd	15.452	7.13733	23.7666	3.3299	1.73548	0.0355024	0.354572	863	TRUE	TRUE	286
864_fwd	0	0	0					864	TRUE	FALSE
865_fwd	0	0	0					865	TRUE	FALSE
866_fwd	30.403	5.17758	55.6284	10.7441	3.42547	3.73091e-06	9.14074e-05	866	TRUE	TRUE	287
867_fwd	9.83519	15.9265	3.74389	0.235073	-2.08882	0.0473725	0.422046	867	TRUE	FALSE
868_fwd	0	0	0					868	TRUE	FALSE
869_fwd	0	0	0					869	TRUE	TRUE	288
870_fwd	8.35859	10.7093	6.00788	0.560997	-0.833936	0.450142	1	870	TRUE	FALSE
871_fwd	1.63203	3.26405	0	0	#NAME?	0.231817	0.979757	871	TRUE	FALSE
872_fwd	7.77318	2.92312	12.6232	4.31841	2.1105	0.0501177	0.43902	872	TRUE	TRUE	289
873_fwd	0	0	0					873	TRUE	FALSE
874_fwd	0	0	0					874	TRUE	FALSE
875_fwd	2.12082	0.321123	3.92051	12.2088	3.60985	0.465343	1	875	TRUE	TRUE	290
876_fwd	0.648848	1.2977	0	0	#NAME?	0.707974	1	876	TRUE	FALSE
877_fwd	5.3622	7.15714	3.56726	0.49842	-1.00457	0.519679	1	877	TRUE	FALSE
878_fwd	76.3852	14.2681	138.502	9.70716	3.27905	1.49827e-07	4.60644e-06	878	TRUE	TRUE	291
879_fwd	0.484985	0.969971	0	0	#NAME?	0.853607	1	879	TRUE	FALSE
880_fwd	0.324424	0.648848	0	0	#NAME?	1	1	880	TRUE	FALSE
881_fwd	25.826	5.85284	45.7991	7.8251	2.96811	0.00149907	0.0254204	881	TRUE	TRUE	292
882_fwd	0.645547	1.29109	0	0	#NAME?	0.709546	1	882	TRUE	FALSE
883_fwd	0.812711	1.62542	0	0	#NAME?	0.585496	1	883	TRUE	FALSE
884_fwd	5.38434	0.321123	10.4476	32.5345	5.0239	0.00190101	0.0313766	884	TRUE	TRUE	293
885_fwd	0	0	0					885	TRUE	FALSE
886_fwd	0	0	0					886	TRUE	FALSE
887_fwd	51.56	2.57558	100.544	39.0375	5.28679	3.41232e-12	3.56701e-10	887	TRUE	TRUE	294
888_fwd	1.48833	2.28087	0.695789	0.305054	-1.71286	0.701876	1	888	TRUE	FALSE
889_fwd	0	0	0					889	TRUE	FALSE
890_fwd	0	0	0					890	TRUE	TRUE	295
891_fwd	2.59539	5.19079	0	0	#NAME?	0.0771413	0.558651	891	TRUE	FALSE
892_fwd	0.969971	1.93994	0	0	#NAME?	0.4861	1	892	TRUE	FALSE
893_fwd	24.1021	4.85646	43.3477	8.92579	3.15798	3.73079e-05	0.000801353	893	TRUE	TRUE	296
894_fwd	1.45496	2.90991	0	0	#NAME?	0.27661	1	894	TRUE	FALSE
895_fwd	0	0	0					895	TRUE	FALSE
896_fwd	4.44005	4.52873	4.35136	0.960835	-0.0576398	1	1	896	TRUE	TRUE	297
897_fwd	1.29109	2.58219	0	0	#NAME?	0.333994	1	897	TRUE	FALSE
898_fwd	0.160561	0.321123	0	0	#NAME?	1	1	898	TRUE	FALSE
899_fwd	0	0	0					899	TRUE	TRUE	298
900_fwd	0	0	0					900	TRUE	FALSE
901_fwd	8.49941	6.81621	10.1826	1.49388	0.579067	0.579396	1	901	TRUE	FALSE
902_fwd	3.25282	0.321123	6.18451	19.259	4.26746	0.228081	0.979757	902	TRUE	TRUE	299
903_fwd	4.46587	7.45185	1.47989	0.198594	-2.33211	0.148164	0.838704	903	TRUE	FALSE
904_fwd	3.01752	4.55514	1.47989	0.324884	-1.622	0.433629	1	904	TRUE	FALSE
905_fwd	21.571	8.40862	34.7333	4.13068	2.04638	0.00643942	0.0874252	905	TRUE	TRUE	300
906_fwd	1.78268	3.56536	0	0	#NAME?	0.190453	0.911411	906	TRUE	FALSE
907_fwd	1.7193	0.655451	2.78316	4.24617	2.08616	0.574821	1	907	TRUE	FALSE
908_fwd	2.81991	0.327726	5.31209	16.209	4.01872	0.055851	0.471504	908	TRUE	TRUE	301
909_fwd	2.47055	2.58879	2.35231	0.908652	-0.138201	1	1	909	TRUE	FALSE
910_fwd	0	0	0					910	TRUE	FALSE
911_fwd	77.962	7.77958	148.144	19.0427	4.25117	8.14347e-11	6.38448e-09	911	TRUE	TRUE	302
912_fwd	0.324424	0.648848	0	0	#NAME?	1	1	912	TRUE	FALSE
913_fwd	0.160561	0.321123	0	0	#NAME?	1	1	913	TRUE	FALSE
914_fwd	13.611	12.3347	14.8872	1.20694	0.271351	0.802686	1	914	TRUE	TRUE	303
915_fwd	0	0	0					915	TRUE	FALSE
916_fwd	4.47482	5.81322	3.13641	0.53953	-0.890224	0.617613	1	916	TRUE	FALSE
917_fwd	5.89463	2.90991	8.87935	3.05142	1.60948	0.18508	0.911411	917	TRUE	TRUE	304
918_fwd	0.969971	1.93994	0	0	#NAME?	0.4861	1	918	TRUE	FALSE
919_fwd	7.72002	13.9601	1.47989	0.106008	-3.23775	0.0133194	0.157028	919	TRUE	FALSE
920_fwd	54.4008	6.18057	102.621	16.6038	4.05344	2.672e-09	1.23226e-07	920	TRUE	TRUE	305
921_fwd	0	0	0					921	TRUE	FALSE
922_fwd	0.327726	0.655451	0	0	#NAME?	1	1	922	TRUE	FALSE
923_fwd	0	0	0					923	TRUE	TRUE	306
924_fwd	0	0	0					924	TRUE	FALSE
925_fwd	0.160561	0.321123	0	0	#NAME?	1	1	925	TRUE	FALSE
926_fwd	13.5684	1.62542	25.5114	15.6953	3.97226	0.00013801	0.002705	926	TRUE	TRUE	307
927_fwd	4.93399	9.08388	0.784103	0.0863181	-3.53419	0.035947	0.35674	927	TRUE	FALSE
928_fwd	0	0	0					928	TRUE	FALSE
929_fwd	144.631	12.2885	276.973	22.5392	4.49436	4.79431e-13	7.88845e-11	929	TRUE	TRUE	308
930_fwd	24.1346	34.3427	13.9265	0.405515	-1.30217	0.0823926	0.59196	930	TRUE	FALSE
931_fwd	1.94654	3.89309	0	0	#NAME?	0.158361	0.848467	931	TRUE	FALSE
932_fwd	95.7448	5.2106	186.279	35.7501	5.15987	2.7065e-14	8.48758e-12	932	TRUE	TRUE	309
933_fwd	0	0	0					933	TRUE	FALSE
934_fwd	0	0	0					934	TRUE	FALSE
935_fwd	9.47744	1.28449	17.6704	13.7567	3.78207	0.000571281	0.0105385	935	TRUE	TRUE	310
936_fwd	1.12723	2.25446	0	0	#NAME?	0.403715	1	936	TRUE	FALSE
937_fwd	0.163863	0.327726	0	0	#NAME?	1	1	937	TRUE	FALSE
938_fwd	0	0	0					938	TRUE	TRUE	311
939_fwd	0	0	0					939	TRUE	FALSE
940_fwd	10.4333	11.9872	8.87935	0.740737	-0.432967	0.698652	1	940	TRUE	FALSE
941_fwd	157.797	15.2644	300.33	19.6751	4.2983	2.1319e-12	2.78569e-10	941	TRUE	TRUE	312
942_fwd	0.324424	0.648848	0	0	#NAME?	1	1	942	TRUE	FALSE
943_fwd	0	0	0					943	TRUE	FALSE
944_fwd	27.9151	1.94654	53.8836	27.6817	4.79086	1.03338e-08	4.37929e-07	944	TRUE	TRUE	313
945_fwd	0.347895	0	0.695789	inf	inf	0.813546	1	945	TRUE	FALSE
946_fwd	0	0	0					946	TRUE	FALSE
947_fwd	8.99627	1.62542	16.3671	10.0695	3.33191	0.00215325	0.0348071	947	TRUE	TRUE	314
948_fwd	0.160561	0.321123	0	0	#NAME?	1	1	948	TRUE	FALSE
949_fwd	0	0	0					949	TRUE	FALSE
950_fwd	0	0	0					950	TRUE	TRUE	315
951_fwd	1.48173	2.26767	0.695789	0.30683	-1.70449	0.703515	1	951	TRUE	FALSE
952_fwd	29.3306	52.2224	6.43873	0.123294	-3.01982	0.000124078	0.00252668	952	TRUE	FALSE
953_fwd	52.5046	1.94654	103.063	52.9464	5.72646	2.7253e-13	5.3416e-11	953	TRUE	TRUE	316
954_fwd	7.11151	11.3515	2.87147	0.252959	-1.98303	0.113075	0.720737	954	TRUE	FALSE
955_fwd	2.1038	4.20761	0	0	#NAME?	0.132466	0.775027	955	TRUE	FALSE
956_fwd	0.392051	0	0.784103	inf	inf	0.813927	1	956	TRUE	TRUE	317
957_fwd	0	0	0					957	TRUE	FALSE
958_fwd	0	0	0					958	TRUE	FALSE
959_fwd	3.10018	0.976574	5.22378	5.34909	2.41929	0.167347	0.866008	959	TRUE	TRUE	318
960_fwd	2.10711	4.21421	0	0	#NAME?	0.132166	0.775027	960	TRUE	FALSE
961_fwd	0.163863	0.327726	0	0	#NAME?	1	1	961	TRUE	FALSE
962_fwd	199.938	40.6157	359.261	8.84535	3.14492	3.5531e-08	1.2662e-06	962	TRUE	TRUE	319
963_fwd	5.96829	10.3684	1.56821	0.151249	-2.725	0.048845	0.432706	963	TRUE	FALSE
964_fwd	0.488287	0.976574	0	0	#NAME?	0.851856	1	964	TRUE	FALSE
965_fwd	57.8214	9.71952	105.923	10.898	3.44599	1.08593e-07	3.40547e-06	965	TRUE	TRUE	320
966_fwd	0	0	0					966	TRUE	FALSE
967_fwd	2.08737	0	4.17474	inf	inf	0.301628	1	967	TRUE	FALSE
968_fwd	29.0818	2.28087	55.8826	24.5005	4.61474	1.38591e-08	5.57205e-07	968	TRUE	TRUE	321
969_fwd	0.488287	0.976574	0	0	#NAME?	0.851856	1	969	TRUE	FALSE
970_fwd	1.45826	2.91652	0	0	#NAME?	0.275968	1	970	TRUE	FALSE
971_fwd	181.646	17.5387	345.754	19.7138	4.30113	1.12104e-12	1.59799e-10	971	TRUE	TRUE	322
972_fwd	1.13053	2.26106	0	0	#NAME?	0.402774	1	972	TRUE	FALSE
973_fwd	0	0	0					973	TRUE	FALSE
974_fwd	1.9161	0	3.8322	inf	inf	0.105476	0.697831	974	TRUE	TRUE	323
975_fwd	0	0	0					975	TRUE	FALSE
976_fwd	0	0	0					976	TRUE	FALSE
977_fwd	0	0	0					977	TRUE	TRUE	324
978_fwd	0	0	0					978	TRUE	FALSE
979_fwd	0.488287	0.976574	0	0	#NAME?	0.851856	1	979	TRUE	FALSE
980_fwd	38.4831	1.3043	75.6618	58.0096	5.85822	5.51747e-08	1.882e-06	980	TRUE	TRUE	325
981_fwd	52.1281	66.0439	38.2123	0.578589	-0.789389	0.207735	0.963694	981	TRUE	FALSE
982_fwd	3.3949	6.7898	0	0	#NAME?	0.0326529	0.332466	982	TRUE	FALSE
983_fwd	10.5351	0.969971	20.1003	20.7226	4.37313	0.00933251	0.117415	983	TRUE	TRUE	326
984_fwd	0.163863	0.327726	0	0	#NAME?	1	1	984	TRUE	FALSE
985_fwd	0.324424	0.648848	0	0	#NAME?	1	1	985	TRUE	FALSE
986_fwd	0	0	0					986	TRUE	TRUE	327
987_fwd	0.672319	0.648848	0.695789	1.07235	0.10077	1	1	987	TRUE	FALSE
988_fwd	0	0	0					988	TRUE	FALSE
989_fwd	0	0	0					989	TRUE	TRUE	328
990_fwd	7.70262	8.0941	7.31115	0.903269	-0.146772	0.992303	1	990	TRUE	FALSE
991_fwd	0.324424	0.648848	0	0	#NAME?	1	1	991	TRUE	FALSE
992_fwd	6.85609	1.61882	12.0934	7.47048	2.9012	0.140174	0.808063	992	TRUE	TRUE	329
993_fwd	0	0	0					993	TRUE	FALSE
994_fwd	0	0	0					994	TRUE	FALSE
995_fwd	68.5405	4.50892	132.572	29.4022	4.87785	2.85233e-12	3.44035e-10	995	TRUE	TRUE	330
996_fwd	0.160561	0.321123	0	0	#NAME?	1	1	996	TRUE	FALSE
997_fwd	2.01087	3.23764	0.784103	0.242184	-2.04583	0.458067	1	997	TRUE	FALSE
998_fwd	17.1914	7.13733	27.2455	3.81733	1.93256	0.0149194	0.173287	998	TRUE	TRUE	331
999_fwd	1.0409	1.2977	0.784103	0.604227	-0.726839	1	1	999	TRUE	FALSE
1000_fwd	4.74944	8.1073	1.39158	0.171645	-2.5425	0.118081	0.733322	1000	TRUE	FALSE
1001_fwd	115.593	9.05746	222.128	24.5243	4.61614	5.0309e-13	7.88845e-11	1001	TRUE	TRUE	332
1002_fwd	0.672319	0.648848	0.695789	1.07235	0.10077	1	1	1002	TRUE	FALSE
1003_fwd	0	0	0					1003	TRUE	FALSE
1004_fwd	4.55938	0.327726	8.79104	26.8244	4.74547	0.00488398	0.0743503	1004	TRUE	TRUE	333
1005_fwd	0	0	0					1005	TRUE	FALSE
1006_fwd	0	0	0					1006	TRUE	FALSE
1007_fwd	3.68697	0.327726	7.04621	21.5003	4.42629	0.184592	0.911411	1007	TRUE	TRUE	334
1008_fwd	4.22118	7.74656	0.695789	0.0898191	-3.47683	0.112158	0.720737	1008	TRUE	FALSE
1009_fwd	11.2427	18.8298	3.65557	0.194138	-2.36485	0.0214402	0.236748	1009	TRUE	FALSE
1010_fwd	37.7038	4.90268	70.5049	14.3809	3.84608	9.11338e-08	2.97704e-06	1010	TRUE	TRUE	335
1011_fwd	3.10949	3.86668	2.35231	0.608354	-0.717017	0.799649	1	1011	TRUE	FALSE
1012_fwd	2.18794	3.59178	0.784103	0.218305	-2.19558	0.427699	1	1012	TRUE	FALSE
1013_fwd	46.0131	2.8901	89.1361	30.8418	4.94682	5.63399e-11	4.90783e-09	1013	TRUE	TRUE	336
1014_fwd	0	0	0					1014	TRUE	FALSE
1015_fwd	0	0	0					1015	TRUE	FALSE
1016_fwd	0	0	0					1016	TRUE	TRUE	337
1017_fwd	0.484985	0.969971	0	0	#NAME?	0.853607	1	1017	TRUE	FALSE
1018_fwd	1.13383	2.26767	0	0	#NAME?	0.401837	1	1018	TRUE	FALSE
1019_fwd	28.4235	2.26767	54.5794	24.0685	4.58908	2.04705e-08	7.82873e-07	1019	TRUE	TRUE	338
1020_fwd	1.32117	1.94654	0.695789	0.357448	-1.48419	0.803819	1	1020	TRUE	FALSE
1021_fwd	0.160561	0.321123	0	0	#NAME?	1	1	1021	TRUE	FALSE
1022_fwd	0	0	0					1022	TRUE	TRUE	339
1023_fwd	0.160561	0.321123	0	0	#NAME?	1	1	1023	TRUE	FALSE
1024_fwd	0.160561	0.321123	0	0	#NAME?	1	1	1024	TRUE	FALSE
1025_fwd	5.91957	0	11.8391	inf	inf	0.00015416	0.00298423	1025	TRUE	TRUE	340
1026_fwd	16.485	18.4361	14.534	0.788346	-0.3431	0.736823	1	1026	TRUE	FALSE
1027_fwd	6.99364	13.2915	0.695789	0.0523485	-4.25571	0.00636259	0.0874252	1027	TRUE	FALSE
1028_fwd	3.59125	0.655451	6.52704	9.95809	3.31587	0.0445586	0.408584	1028	TRUE	TRUE	341
1029_fwd	4.72083	6.48188	2.95978	0.456624	-1.13092	0.466014	1	1029	TRUE	FALSE
1030_fwd	0	0	0					1030	TRUE	FALSE
1031_fwd	0	0	0					1031	TRUE	TRUE	342
1032_fwd	0	0	0					1032	TRUE	FALSE
1033_fwd	0.163863	0.327726	0	0	#NAME?	1	1	1033	TRUE	FALSE
1034_fwd	108.802	16.8568	200.746	11.9089	3.57397	4.51313e-09	1.96572e-07	1034	TRUE	TRUE	343
1035_fwd	19.6421	29.5325	9.75177	0.330205	-1.59857	0.0421982	0.392615	1035	TRUE	FALSE
1036_fwd	0.327726	0.655451	0	0	#NAME?	1	1	1036	TRUE	FALSE
1037_fwd	31.9631	11.6991	52.2271	4.4642	2.1584	0.00152393	0.0254204	1037	TRUE	TRUE	344
1038_fwd	5.46261	8.74955	2.17568	0.248662	-2.00774	0.159898	0.849897	1038	TRUE	FALSE
1039_fwd	1.2977	2.59539	0	0	#NAME?	0.332443	1	1039	TRUE	FALSE
1040_fwd	57.5497	2.27427	112.825	49.6093	5.63254	1.9178e-13	5.01186e-11	1040	TRUE	TRUE	345
1041_fwd	0	0	0					1041	TRUE	FALSE
1042_fwd	0.969971	1.93994	0	0	#NAME?	0.4861	1	1042	TRUE	FALSE
1043_fwd	95.3884	12.3281	178.449	14.4749	3.85549	6.93102e-10	4.02512e-08	1043	TRUE	TRUE	346
1044_fwd	7.18427	12.977	1.39158	0.107235	-3.22116	0.0193694	0.221688	1044	TRUE	FALSE
1045_fwd	10.191	11.6793	8.70273	0.745143	-0.424411	0.739595	1	1045	TRUE	FALSE
1046_fwd	325.013	40.8973	609.13	14.8941	3.89667	1.44807e-11	1.41911e-09	1046	TRUE	TRUE	347
1047_fwd	2.98744	5.19079	0.784103	0.151057	-2.72684	0.195602	0.923807	1047	TRUE	FALSE
1048_fwd	0.484985	0.969971	0	0	#NAME?	0.853607	1	1048	TRUE	FALSE
1049_fwd	38.1289	4.86966	71.3881	14.6598	3.87379	9.50912e-08	3.04292e-06	1049	TRUE	TRUE	348
1050_fwd	0	0	0					1050	TRUE	FALSE
1051_fwd	0	0	0					1051	TRUE	FALSE
1052_fwd	0	0	0					1052	TRUE	TRUE	349
1053_fwd	0.324424	0.648848	0	0	#NAME?	1	1	1053	TRUE	FALSE
1054_fwd	0	0	0					1054	TRUE	FALSE
1055_fwd	6.43873	0	12.8775	inf	inf	0.0063992	0.0874252	1055	TRUE	TRUE	350
1056_fwd	0.806108	1.61222	0	0	#NAME?	0.588179	1	1056	TRUE	FALSE
1057_fwd	0.327726	0.655451	0	0	#NAME?	1	1	1057	TRUE	FALSE
1058_fwd	169.396	14.2747	324.517	22.7337	4.50676	2.27367e-13	5.09302e-11	1058	TRUE	TRUE	351
1059_fwd	6.32278	10.3816	2.26399	0.218078	-2.19708	0.0918057	0.636326	1059	TRUE	FALSE
1060_fwd	0	0	0					1060	TRUE	FALSE
1061_fwd	336.994	23.044	650.944	28.2478	4.82007	9.23543e-16	1.31206e-12	1061	TRUE	TRUE	352
1062_fwd	2.75595	5.51191	0	0	#NAME?	0.0647482	0.499882	1062	TRUE	FALSE
1063_fwd	0.836182	0.976574	0.695789	0.71248	-0.489079	1	1	1063	TRUE	FALSE
1064_fwd	14.0202	0	28.0404	inf	inf	0.000627104	0.0114337	1064	TRUE	TRUE	353
1065_fwd	0	0	0					1065	TRUE	FALSE
1066_fwd	0.163863	0.327726	0	0	#NAME?	1	1	1066	TRUE	FALSE
1067_fwd	1.82779	0	3.65557	inf	inf	0.0642336	0.499882	1067	TRUE	TRUE	354
1068_fwd	12.5115	0.648848	24.3741	37.5651	5.23132	3.84364e-06	9.27204e-05	1068	TRUE	FALSE
1069_fwd	0.160561	0.321123	0	0	#NAME?	1	1	1069	TRUE	FALSE
1070_fwd	3.95931	0	7.91862	inf	inf	0.00208494	0.034054	1070	TRUE	TRUE	355
1071_fwd	11.2652	16.5225	6.00788	0.363618	-1.45951	0.12711	0.76657	1071	TRUE	FALSE
1072_fwd	1.62872	3.25745	0	0	#NAME?	0.227788	0.979757	1072	TRUE	FALSE
1073_fwd	29.8712	2.28087	57.4616	25.1928	4.65494	1.19083e-08	4.91375e-07	1073	TRUE	TRUE	356
1074_fwd	0	0	0					1074	TRUE	FALSE
1075_fwd	0.163863	0.327726	0	0	#NAME?	1	1	1075	TRUE	FALSE
1076_fwd	5.08852	1.2977	8.87935	6.8424	2.7745	0.0394978	0.375349	1076	TRUE	TRUE	357
1077_fwd	0.160561	0.321123	0	0	#NAME?	1	1	1077	TRUE	FALSE
1078_fwd	0	0	0					1078	TRUE	FALSE
1079_fwd	34.6052	3.56536	65.6451	18.4119	4.20257	3.31566e-08	1.20906e-06	1079	TRUE	TRUE	358
1080_fwd	10.1821	14.2681	6.0962	0.427262	-1.22681	0.208372	0.963797	1080	TRUE	FALSE
1081_fwd	0	0	0					1081	TRUE	FALSE
1082_fwd	11.8879	0.969971	22.8059	23.5119	4.55532	2.32403e-05	0.000513252	1082	TRUE	TRUE	359
1083_fwd	0.324424	0.648848	0	0	#NAME?	1	1	1083	TRUE	FALSE
1084_fwd	0	0	0					1084	TRUE	FALSE
1085_fwd	0	0	0					1085	TRUE	TRUE	360
1086_fwd	0	0	0					1086	TRUE	FALSE
1087_fwd	0.163863	0.327726	0	0	#NAME?	1	1	1087	TRUE	FALSE
1088_fwd	35.2229	1.93994	68.5059	35.3134	5.14214	2.60213e-10	1.77397e-08	1088	TRUE	TRUE	361
1089_fwd	19.1307	23.385	14.8765	0.636158	-0.652544	0.554681	1	1089	TRUE	FALSE
1090_fwd	9.04206	16.5159	1.56821	0.0949512	-3.39667	0.005218	0.0779221	1090	TRUE	FALSE
1091_fwd	326.072	24.9906	627.153	25.0956	4.64936	7.04934e-15	3.68446e-12	1091	TRUE	TRUE	362
1092_fwd	0	0	0					1092	TRUE	FALSE
1093_fwd	0	0	0					1093	TRUE	FALSE
1094_fwd	0	0	0					1094	TRUE	TRUE	363
1095_fwd	0	0	0					1095	TRUE	FALSE
1096_fwd	0	0	0					1096	TRUE	FALSE
1097_fwd	15.3207	1.2977	29.3436	22.6121	4.49902	0.000366668	0.00684448	1097	TRUE	TRUE	364
1098_fwd	1.76068	1.95315	1.56821	0.802912	-0.316687	1	1	1098	TRUE	FALSE
1099_fwd	3.15131	5.51851	0.784103	0.142086	-2.81516	0.169497	0.866487	1099	TRUE	FALSE
1100_fwd	31.7966	4.22082	59.3723	14.0665	3.8142	3.8917e-07	1.10949e-05	1100	TRUE	TRUE	365
1101_fwd	9.22536	12.3545	6.0962	0.493438	-1.01906	0.317117	1	1101	TRUE	FALSE
1102_fwd	3.41471	6.82941	0	0	#NAME?	0.0322337	0.332466	1102	TRUE	FALSE
1103_fwd	54.181	3.56536	104.797	29.393	4.8774	1.66447e-11	1.53523e-09	1103	TRUE	TRUE	366
1104_fwd	0	0	0					1104	TRUE	FALSE
1105_fwd	0	0	0					1105	TRUE	FALSE
1106_fwd	4.69185	0.327726	9.05598	27.6328	4.78831	0.00483517	0.0743289	1106	TRUE	TRUE	367
1107_fwd	4.89313	9.09048	0.695789	0.0765405	-3.70763	0.0366796	0.357812	1107	TRUE	FALSE
1108_fwd	1.46486	2.92972	0	0	#NAME?	0.274693	1	1108	TRUE	FALSE
1109_fwd	0.739946	0	1.47989	inf	inf	0.426418	1	1109	TRUE	TRUE	368
1110_fwd	0.324424	0.648848	0	0	#NAME?	1	1	1110	TRUE	FALSE
1111_fwd	0	0	0					1111	TRUE	FALSE
1112_fwd	146.764	9.76574	283.762	29.0569	4.86081	4.96554e-06	0.000117969	1112	TRUE	TRUE	369
1113_fwd	0.80941	1.61882	0	0	#NAME?	0.586833	1	1113	TRUE	FALSE
1114_fwd	0.160561	0.321123	0	0	#NAME?	1	1	1114	TRUE	FALSE
1115_fwd	97.2761	7.79939	186.753	23.9446	4.58163	2.18974e-09	1.07297e-07	1115	TRUE	TRUE	370
1116_fwd	5.03169	7.79939	2.26399	0.290279	-1.78449	0.216504	0.979757	1116	TRUE	FALSE
1117_fwd	0.511758	0.327726	0.695789	2.12308	1.08616	1	1	1117	TRUE	FALSE
1118_fwd	57.0114	6.48848	107.534	16.5731	4.05077	0.000281593	0.00531973	1118	TRUE	TRUE
1119_fwd	0	0	0					1119	TRUE	FALSE
1120_fwd	21.6055	1.93994	41.2711	21.2744	4.41105	3.72632e-05	0.000801353	1120	TRUE	FALSE
2_rev	0	0	0					2	FALSE	TRUE
3_rev	0	0	0					3	FALSE	FALSE
4_rev	0	0	0					4	FALSE	FALSE
5_rev	2.34336	1.63863	3.0481	1.86015	0.89542	0.751548	1	5	FALSE	TRUE
6_rev	0.508456	0.321123	0.695789	2.16674	1.11553	1	1	6	FALSE	FALSE
7_rev	6.11307	4.56175	7.6644	1.68015	0.748586	0.689267	1	7	FALSE	FALSE
8_rev	4.93032	4.54854	5.31209	1.16787	0.223876	0.986329	1	8	FALSE	TRUE
9_rev	0.784103	0	1.56821	inf	inf	0.522778	1	9	FALSE	FALSE
10_rev	0.324424	0.648848	0	0	#NAME?	1	1	10	FALSE	FALSE
11_rev	0.555914	0.327726	0.784103	2.39256	1.25855	1	1	11	FALSE	TRUE
12_rev	0	0	0					12	FALSE	FALSE
13_rev	0	0	0					13	FALSE	FALSE
14_rev	4.48619	3.57197	5.40041	1.51189	0.596349	0.812293	1	14	FALSE	TRUE
15_rev	6.88361	5.2304	8.53682	1.63215	0.706776	0.796608	1	15	FALSE	FALSE
16_rev	0	0	0					16	FALSE	FALSE
17_rev	0.672319	0.648848	0.695789	1.07235	0.10077	1	1	17	FALSE	TRUE
18_rev	6.78723	7.47826	6.0962	0.815189	-0.294794	0.843111	1	18	FALSE	FALSE
19_rev	1.55596	1.63203	1.47989	0.906783	-0.141171	1	1	19	FALSE	FALSE
20_rev	7.75764	9.77234	5.74294	0.587673	-0.766914	0.557711	1	20	FALSE	TRUE
21_rev	4.29321	5.53832	3.0481	0.550365	-0.86154	0.602598	1	21	FALSE	FALSE
22_rev	1.10523	0.642245	1.56821	2.44175	1.28792	0.871062	1	22	FALSE	FALSE
23_rev	0.65215	1.3043	0	0	#NAME?	0.706412	1	23	FALSE	TRUE
24_rev	5.52855	2.6086	8.4485	3.23871	1.69542	0.408618	1	24	FALSE	FALSE
25_rev	0.508456	0.321123	0.695789	2.16674	1.11553	1	1	25	FALSE	FALSE
26_rev	0	0	0					26	FALSE	TRUE
27_rev	0.880338	0.976574	0.784103	0.802912	-0.316687	1	1	27	FALSE	FALSE
28_rev	23.1731	19.5315	26.8147	1.3729	0.457222	0.555054	1	28	FALSE	FALSE
29_rev	69.5479	65.3446	73.7511	1.12865	0.174596	0.840324	1	29	FALSE	TRUE
30_rev	0.859652	0.327726	1.39158	4.24617	2.08616	0.675335	1	30	FALSE	FALSE
31_rev	4.16308	3.88649	4.43968	1.14234	0.191988	0.996829	1	31	FALSE	FALSE
32_rev	2.20811	2.93632	1.47989	0.503995	-0.98852	0.766288	1	32	FALSE	TRUE
33_rev	0	0	0					33	FALSE	FALSE
34_rev	1.62359	0.983177	2.26399	2.30273	1.20335	0.726775	1	34	FALSE	FALSE
35_rev	5.69703	3.9063	7.48777	1.91685	0.938736	0.478178	1	35	FALSE	TRUE
36_rev	13.6196	11.3912	15.848	1.39125	0.476383	0.641525	1	36	FALSE	FALSE
37_rev	40.3466	35.0708	45.6224	1.30087	0.379472	0.588481	1	37	FALSE	FALSE
38_rev	2.06111	1.94654	2.17568	1.11771	0.160552	1	1	38	FALSE	TRUE
39_rev	2.20099	1.61882	2.78316	1.71925	0.781781	0.788219	1	39	FALSE	FALSE
40_rev	0	0	0					40	FALSE	FALSE
41_rev	0.511758	0.327726	0.695789	2.12308	1.08616	1	1	41	FALSE	TRUE
42_rev	9.34308	8.41522	10.2709	1.22052	0.287494	0.811409	1	42	FALSE	FALSE
43_rev	0	0	0					43	FALSE	FALSE
44_rev	9.39912	7.47826	11.32	1.51372	0.598096	0.599391	1	44	FALSE	TRUE
45_rev	44.5168	39.3247	49.7089	1.26406	0.338069	0.607945	1	45	FALSE	FALSE
46_rev	4.01096	5.84624	2.17568	0.372151	-1.42604	0.411649	1	46	FALSE	FALSE
47_rev	9.16911	10.7621	7.57609	0.703958	-0.506438	0.70959	1	47	FALSE	TRUE
48_rev	28.483	22.6635	34.3025	1.51356	0.597943	0.408989	1	48	FALSE	FALSE
49_rev	0	0	0					49	FALSE	FALSE
50_rev	0	0	0					50	FALSE	TRUE
51_rev	10.4755	8.76936	12.1817	1.38912	0.474169	0.605235	1	51	FALSE	FALSE
52_rev	1.7193	0.655451	2.78316	4.24617	2.08616	0.574821	1	52	FALSE	FALSE
53_rev	13.4805	6.15415	20.8068	3.38094	1.75742	0.0423163	0.392615	53	FALSE	TRUE
54_rev	14.4195	8.12051	20.7185	2.55138	1.35128	0.106192	0.699618	54	FALSE	FALSE
55_rev	1.73669	1.2977	2.17568	1.67657	0.745514	0.852599	1	55	FALSE	FALSE
56_rev	4.50584	1.61222	7.39946	4.58962	2.19837	0.116847	0.733322	56	FALSE	TRUE
57_rev	30.5434	31.7539	29.3329	0.923756	-0.114416	0.915001	1	57	FALSE	FALSE
58_rev	0	0	0					58	FALSE	FALSE
59_rev	0	0	0					59	FALSE	TRUE
60_rev	3.86543	2.59539	5.13547	1.97869	0.984542	0.536474	1	60	FALSE	FALSE
61_rev	0.160561	0.321123	0	0	#NAME?	1	1	61	FALSE	FALSE
62_rev	12.675	12.6492	12.7008	1.00408	0.00587274	0.969759	1	62	FALSE	TRUE
63_rev	78.7858	69.8271	87.7445	1.2566	0.329521	0.567278	1	63	FALSE	FALSE
64_rev	5.90359	6.49509	5.31209	0.817863	-0.290068	0.873796	1	64	FALSE	FALSE
65_rev	0	0	0					65	FALSE	TRUE
66_rev	1.00004	1.3043	0.695789	0.533458	-0.906553	1	1	66	FALSE	FALSE
67_rev	0.508456	0.321123	0.695789	2.16674	1.11553	1	1	67	FALSE	FALSE
68_rev	16.4064	15.9265	16.8863	1.06026	0.0844234	0.946464	1	68	FALSE	TRUE
69_rev	4.31704	4.1944	4.43968	1.05848	0.0819889	1	1	69	FALSE	FALSE
70_rev	1.06107	0.642245	1.47989	2.30425	1.2043	0.852081	1	70	FALSE	FALSE
71_rev	7.89656	7.78618	8.00694	1.02835	0.0403348	1	1	71	FALSE	TRUE
72_rev	42.2621	36.991	47.5332	1.28499	0.361762	0.58954	1	72	FALSE	FALSE
73_rev	0	0	0					73	FALSE	FALSE
74_rev	2.42969	2.59539	2.26399	0.872313	-0.197082	1	1	74	FALSE	TRUE
75_rev	0.327726	0.655451	0	0	#NAME?	1	1	75	FALSE	FALSE
76_rev	0	0	0					76	FALSE	FALSE
77_rev	15.7808	16.1552	15.4064	0.953651	-0.068467	0.999691	1	77	FALSE	TRUE
78_rev	26.4805	21.7067	31.2544	1.43985	0.525917	0.476938	1	78	FALSE	FALSE
79_rev	2.79959	4.20761	1.39158	0.330729	-1.59628	0.495583	1	79	FALSE	FALSE
80_rev	6.32373	6.81621	5.83126	0.855498	-0.225163	0.960056	1	80	FALSE	TRUE
81_rev	14.8429	12.6228	17.0629	1.35175	0.434829	0.634535	1	81	FALSE	FALSE
82_rev	0.672319	0.648848	0.695789	1.07235	0.10077	1	1	82	FALSE	FALSE
83_rev	2.84984	2.91652	2.78316	0.954275	-0.0675232	1	1	83	FALSE	TRUE
84_rev	0	0	0					84	FALSE	FALSE
85_rev	0	0	0					85	FALSE	FALSE
86_rev	0	0	0					86	FALSE	TRUE
87_rev	0	0	0					87	FALSE	FALSE
88_rev	0.321123	0.642245	0	0	#NAME?	1	1	88	FALSE	FALSE
89_rev	6.37397	5.52512	7.22283	1.30727	0.386561	0.764347	1	89	FALSE	TRUE
90_rev	37.5036	24.3483	50.6589	2.08059	1.05699	0.0983441	0.661818	90	FALSE	FALSE
91_rev	2.33954	0.327726	4.35136	13.2775	3.73091	0.0929328	0.636326	91	FALSE	FALSE
92_rev	4.16125	1.61882	6.70367	4.14109	2.05001	0.162481	0.854934	92	FALSE	TRUE
93_rev	4.18934	1.93994	6.43873	3.31903	1.73076	0.218008	0.979757	93	FALSE	FALSE
94_rev	0	0	0					94	FALSE	FALSE
95_rev	0	0	0					95	FALSE	TRUE
96_rev	0.903809	0.327726	1.47989	4.51564	2.17493	0.668541	1	96	FALSE	FALSE
97_rev	0	0	0					97	FALSE	FALSE
98_rev	0	0	0					98	FALSE	TRUE
99_rev	9.02247	9.07727	8.96767	0.987925	-0.0175264	1	1	99	FALSE	FALSE
100_rev	1.76398	1.95975	1.56821	0.800206	-0.321556	1	1	100	FALSE	FALSE
101_rev	28.347	25.3513	31.3427	1.23633	0.306068	0.695135	1	101	FALSE	TRUE
102_rev	101.489	88.9384	114.04	1.28224	0.358661	0.531503	1	102	FALSE	FALSE
103_rev	11.616	12.0004	11.2317	0.935941	-0.0955103	0.963196	1	103	FALSE	FALSE
104_rev	2.85182	1.95975	3.74389	1.91039	0.933867	0.664012	1	104	FALSE	TRUE
105_rev	0	0	0					105	FALSE	FALSE
106_rev	0	0	0					106	FALSE	FALSE
107_rev	0.163863	0.327726	0	0	#NAME?	1	1	107	FALSE	TRUE
108_rev	6.47402	2.58879	10.3592	4.00158	2.00057	0.0855211	0.604041	108	FALSE	FALSE
109_rev	0	0	0					109	FALSE	FALSE
110_rev	0	0	0					110	FALSE	TRUE
111_rev	0.739946	0	1.47989	inf	inf	0.426418	1	111	FALSE	FALSE
112_rev	0	0	0					112	FALSE	FALSE
113_rev	20.655	15.8869	25.4231	1.60026	0.678305	0.390724	1	113	FALSE	TRUE
114_rev	1.3921	1.3043	1.47989	1.13463	0.182217	1	1	114	FALSE	FALSE
115_rev	6.22618	4.87627	7.57609	1.55367	0.635676	0.659862	1	115	FALSE	FALSE
116_rev	45.0182	39.9075	50.129	1.25613	0.328986	0.57157	1	116	FALSE	TRUE
117_rev	4.68892	4.84985	4.52799	0.933634	-0.0990708	1	1	117	FALSE	FALSE
118_rev	0	0	0					118	FALSE	FALSE
119_rev	3.92829	4.20101	3.65557	0.870166	-0.200637	1	1	119	FALSE	TRUE
120_rev	2.64432	2.93632	2.35231	0.801106	-0.319935	0.979378	1	120	FALSE	FALSE
121_rev	0	0	0					121	FALSE	FALSE
122_rev	0.880338	0.976574	0.784103	0.802912	-0.316687	1	1	122	FALSE	TRUE
123_rev	2.47994	1.3043	3.65557	2.80271	1.48682	0.458898	1	123	FALSE	FALSE
124_rev	0.508456	0.321123	0.695789	2.16674	1.11553	1	1	124	FALSE	FALSE
125_rev	9.17789	7.12413	11.2317	1.57657	0.656787	0.552006	1	125	FALSE	TRUE
126_rev	13.6645	11.0502	16.2788	1.47317	0.558919	0.532476	1	126	FALSE	FALSE
127_rev	53.6862	49.0706	58.3018	1.18812	0.248683	0.693808	1	127	FALSE	FALSE
128_rev	39.8256	42.8306	36.8207	0.859682	-0.218125	0.76481	1	128	FALSE	TRUE
129_rev	12.795	10.7027	14.8872	1.39098	0.476102	0.624605	1	129	FALSE	FALSE
130_rev	0	0	0					130	FALSE	FALSE
131_rev	0	0	0					131	FALSE	TRUE
132_rev	0	0	0					132	FALSE	FALSE
133_rev	0.491589	0.983177	0	0	#NAME?	0.850119	1	133	FALSE	FALSE
134_rev	0	0	0					134	FALSE	TRUE
135_rev	3.01238	2.28087	3.74389	1.64143	0.71495	0.760062	1	135	FALSE	FALSE
136_rev	11.0019	11.037	10.9667	0.99363	-0.009219	1	1	136	FALSE	FALSE
137_rev	66.4319	68.2677	64.5961	0.946217	-0.079757	0.900611	1	137	FALSE	TRUE
138_rev	9.61726	10.3552	8.87935	0.857481	-0.221824	0.887185	1	138	FALSE	FALSE
139_rev	5.01151	3.23104	6.79198	2.10211	1.07184	0.454533	1	139	FALSE	FALSE
140_rev	1.0442	1.3043	0.784103	0.601168	-0.734161	1	1	140	FALSE	TRUE
141_rev	3.71565	2.90331	4.52799	1.5596	0.641172	0.767015	1	141	FALSE	FALSE
142_rev	1.06437	0.648848	1.47989	2.2808	1.18954	0.852558	1	142	FALSE	FALSE
143_rev	0	0	0					143	FALSE	TRUE
144_rev	0	0	0					144	FALSE	FALSE
145_rev	0	0	0					145	FALSE	FALSE
146_rev	0	0	0					146	FALSE	TRUE
147_rev	0	0	0					147	FALSE	FALSE
148_rev	0.488287	0.976574	0	0	#NAME?	0.851856	1	148	FALSE	FALSE
149_rev	0.669017	0.642245	0.695789	1.08337	0.115526	1	1	149	FALSE	TRUE
150_rev	11.5887	11.3383	11.8391	1.04417	0.0623548	1	1	150	FALSE	FALSE
151_rev	12.0254	11.6925	12.3583	1.05694	0.0798999	0.954486	1	151	FALSE	FALSE
152_rev	3.93489	4.21421	3.65557	0.867439	-0.205165	1	1	152	FALSE	TRUE
153_rev	13.1157	12.04	14.1914	1.17869	0.237185	0.843467	1	153	FALSE	FALSE
154_rev	0.347895	0	0.695789	inf	inf	0.813546	1	154	FALSE	FALSE
155_rev	1.46156	2.92312	0	0	#NAME?	0.275329	1	155	FALSE	TRUE
156_rev	0	0	0					156	FALSE	FALSE
157_rev	0	0	0					157	FALSE	FALSE
158_rev	3.48512	4.88287	2.08737	0.427488	-1.22604	0.562835	1	158	FALSE	TRUE
159_rev	10.5277	10.6961	10.3592	0.968507	-0.046165	1	1	159	FALSE	FALSE
160_rev	2.93815	2.91652	2.95978	1.01484	0.0212461	1	1	160	FALSE	FALSE
161_rev	5.31526	8.45484	2.17568	0.25733	-1.95831	0.177126	0.887299	161	FALSE	TRUE
162_rev	0	0	0					162	FALSE	FALSE
163_rev	1.18738	0.983177	1.39158	1.41539	0.5012	0.998132	1	163	FALSE	FALSE
164_rev	2.82175	2.59539	3.0481	1.17443	0.231956	1	1	164	FALSE	TRUE
165_rev	0	0	0					165	FALSE	FALSE
166_rev	0	0	0					166	FALSE	FALSE
167_rev	2.72551	1.61882	3.8322	2.36728	1.24323	0.566577	1	167	FALSE	TRUE
168_rev	43.9316	39.2916	48.5715	1.23618	0.305888	0.628182	1	168	FALSE	FALSE
169_rev	3.92741	3.59178	4.26305	1.18689	0.247188	0.92237	1	169	FALSE	FALSE
170_rev	1.71652	1.95315	1.47989	0.757696	-0.400309	1	1	170	FALSE	TRUE
171_rev	1.27569	0.983177	1.56821	1.59504	0.673591	1	1	171	FALSE	FALSE
172_rev	0	0	0					172	FALSE	FALSE
173_rev	0	0	0					173	FALSE	TRUE
174_rev	7.30125	5.20399	9.39852	1.80602	0.852814	0.425219	1	174	FALSE	FALSE
175_rev	0	0	0					175	FALSE	FALSE
176_rev	2.53818	1.93994	3.13641	1.61676	0.693101	0.899435	1	176	FALSE	TRUE
177_rev	15.0796	11.3515	18.8077	1.65684	0.728439	0.412635	1	177	FALSE	FALSE
178_rev	20.0637	22.3688	17.7587	0.793907	-0.332959	0.692307	1	178	FALSE	FALSE
179_rev	52.5682	48.9781	56.1583	1.1466	0.197361	0.793731	1	179	FALSE	TRUE
180_rev	24.1235	29.185	19.062	0.653143	-0.614528	0.423599	1	180	FALSE	FALSE
181_rev	0	0	0					181	FALSE	FALSE
182_rev	0.160561	0.321123	0	0	#NAME?	1	1	182	FALSE	TRUE
183_rev	0	0	0					183	FALSE	FALSE
184_rev	0	0	0					184	FALSE	FALSE
185_rev	5.14956	5.85944	4.43968	0.757696	-0.400309	0.853898	1	185	FALSE	TRUE
186_rev	0	0	0					186	FALSE	FALSE
187_rev	0	0	0					187	FALSE	FALSE
188_rev	4.19367	4.55514	3.8322	0.841291	-0.249324	0.947183	1	188	FALSE	TRUE
189_rev	2.34468	2.602	2.08737	0.802218	-0.317934	1	1	189	FALSE	FALSE
190_rev	1.00004	1.3043	0.695789	0.533458	-0.906553	1	1	190	FALSE	FALSE
191_rev	29.039	29.2642	28.8137	0.984607	-0.0223801	1	1	191	FALSE	TRUE
192_rev	14.6884	16.2344	13.1424	0.80954	-0.304826	0.783896	1	192	FALSE	FALSE
193_rev	13.4597	14.9037	12.0158	0.806227	-0.310742	0.741096	1	193	FALSE	FALSE
194_rev	4.72692	5.19079	4.26305	0.821272	-0.284067	0.986707	1	194	FALSE	TRUE
195_rev	2.22828	2.28087	2.17568	0.953881	-0.0681191	1	1	195	FALSE	FALSE
196_rev	0.324424	0.648848	0	0	#NAME?	1	1	196	FALSE	FALSE
197_rev	0	0	0					197	FALSE	TRUE
198_rev	4.24061	3.25745	5.22378	1.60364	0.681352	0.694529	1	198	FALSE	FALSE
199_rev	0.347895	0	0.695789	inf	inf	0.813546	1	199	FALSE	FALSE
200_rev	1.36863	1.95315	0.784103	0.401456	-1.31669	0.791782	1	200	FALSE	TRUE
201_rev	4.28939	4.22742	4.35136	1.02932	0.0416905	1	1	201	FALSE	FALSE
202_rev	0	0	0					202	FALSE	FALSE
203_rev	0	0	0					203	FALSE	TRUE
204_rev	14.5129	19.7932	9.23261	0.466454	-1.10019	0.183525	0.911411	204	FALSE	FALSE
205_rev	1.0376	1.29109	0.784103	0.607317	-0.719479	1	1	205	FALSE	FALSE
206_rev	0	0	0					206	FALSE	TRUE
207_rev	1.55596	1.63203	1.47989	0.906783	-0.141171	1	1	207	FALSE	FALSE
208_rev	0	0	0					208	FALSE	FALSE
209_rev	0.160561	0.321123	0	0	#NAME?	1	1	209	FALSE	TRUE
210_rev	9.32621	9.07727	9.57514	1.05485	0.0770349	1	1	210	FALSE	FALSE
211_rev	0.321123	0.642245	0	0	#NAME?	1	1	211	FALSE	FALSE
212_rev	1.97332	3.25084	0.695789	0.214033	-2.22409	0.465187	1	212	FALSE	TRUE
213_rev	63.9641	74.3096	53.6187	0.721557	-0.470814	0.447571	1	213	FALSE	FALSE
214_rev	0	0	0					214	FALSE	FALSE
215_rev	0.327726	0.655451	0	0	#NAME?	1	1	215	FALSE	TRUE
216_rev	5.83596	7.14393	4.52799	0.633823	-0.657848	0.640131	1	216	FALSE	FALSE
217_rev	1.70992	1.93994	1.47989	0.762854	-0.390521	1	1	217	FALSE	FALSE
218_rev	3.81615	5.54492	2.08737	0.376447	-1.40948	0.534132	1	218	FALSE	TRUE
219_rev	3.8011	3.25084	4.35136	1.33853	0.420653	0.840563	1	219	FALSE	FALSE
220_rev	0.163863	0.327726	0	0	#NAME?	1	1	220	FALSE	FALSE
221_rev	2.26399	0	4.52799	inf	inf	0.0345258	0.348896	221	FALSE	TRUE
222_rev	20.2483	23.3453	17.1512	0.734675	-0.444822	0.570355	1	222	FALSE	FALSE
223_rev	0.160561	0.321123	0	0	#NAME?	1	1	223	FALSE	FALSE
224_rev	0	0	0					224	FALSE	TRUE
225_rev	0	0	0					225	FALSE	FALSE
226_rev	2.1762	1.3043	3.0481	2.33696	1.22463	0.636182	1	226	FALSE	FALSE
227_rev	1.76016	0.648848	2.87147	4.42549	2.14584	0.383523	1	227	FALSE	TRUE
228_rev	4.91675	5.2172	4.6163	0.884824	-0.176537	0.973796	1	228	FALSE	FALSE
229_rev	0	0	0					229	FALSE	FALSE
230_rev	0.163863	0.327726	0	0	#NAME?	1	1	230	FALSE	TRUE
231_rev	26.4349	29.1916	23.6783	0.811134	-0.301988	0.693507	1	231	FALSE	FALSE
232_rev	7.2659	6.7898	7.742	1.14024	0.189337	0.896317	1	232	FALSE	FALSE
233_rev	1.94985	3.89969	0	0	#NAME?	0.158	0.848467	233	FALSE	TRUE
234_rev	0	0	0					234	FALSE	FALSE
235_rev	0.555914	0.327726	0.784103	2.39256	1.25855	1	1	235	FALSE	FALSE
236_rev	7.33368	8.14032	6.52704	0.801817	-0.318655	0.878683	1	236	FALSE	TRUE
237_rev	0	0	0					237	FALSE	FALSE
238_rev	1.23153	0.983177	1.47989	1.50521	0.589969	1	1	238	FALSE	FALSE
239_rev	0.347895	0	0.695789	inf	inf	0.813546	1	239	FALSE	TRUE
240_rev	6.50828	7.79278	5.22378	0.670336	-0.577045	0.677709	1	240	FALSE	FALSE
241_rev	0	0	0					241	FALSE	FALSE
242_rev	0	0	0					242	FALSE	TRUE
243_rev	0	0	0					243	FALSE	FALSE
244_rev	0	0	0					244	FALSE	FALSE
245_rev	0.877037	0.969971	0.784103	0.808378	-0.306899	1	1	245	FALSE	TRUE
246_rev	0	0	0					246	FALSE	FALSE
247_rev	1.73669	1.2977	2.17568	1.67657	0.745514	0.852599	1	247	FALSE	FALSE
248_rev	0.976574	1.95315	0	0	#NAME?	0.483858	1	248	FALSE	TRUE
249_rev	11.8508	11.6859	12.0158	1.02823	0.0401629	1	1	249	FALSE	FALSE
250_rev	18.1309	19.8064	16.4554	0.830815	-0.267401	0.752398	1	250	FALSE	FALSE
251_rev	31.5567	43.5323	19.5811	0.449807	-1.15262	0.104488	0.694225	251	FALSE	TRUE
252_rev	6.75282	5.4987	8.00694	1.45615	0.542159	0.656035	1	252	FALSE	FALSE
253_rev	0	0	0					253	FALSE	FALSE
254_rev	0.163863	0.327726	0	0	#NAME?	1	1	254	FALSE	TRUE
255_rev	0	0	0					255	FALSE	FALSE
256_rev	2.75412	3.24424	2.26399	0.69785	-0.519011	0.894689	1	256	FALSE	FALSE
257_rev	0	0	0					257	FALSE	TRUE
258_rev	0	0	0					258	FALSE	FALSE
259_rev	1.40896	0.642245	2.17568	3.38762	1.76027	0.576296	1	259	FALSE	FALSE
260_rev	0.327726	0.655451	0	0	#NAME?	1	1	260	FALSE	TRUE
261_rev	0.511758	0.327726	0.695789	2.12308	1.08616	1	1	261	FALSE	FALSE
262_rev	0.672319	0.648848	0.695789	1.07235	0.10077	1	1	262	FALSE	FALSE
263_rev	0	0	0					263	FALSE	TRUE
264_rev	24.9555	25.2721	24.639	0.97495	-0.0365999	0.977194	1	264	FALSE	FALSE
265_rev	19.9027	20.7433	19.062	0.918944	-0.121951	0.932994	1	265	FALSE	FALSE
266_rev	6.67214	8.12051	5.22378	0.643282	-0.636476	0.633464	1	266	FALSE	TRUE
267_rev	0.645547	1.29109	0	0	#NAME?	0.709546	1	267	FALSE	FALSE
268_rev	0	0	0					268	FALSE	FALSE
269_rev	0	0	0					269	FALSE	TRUE
270_rev	1.45642	0.648848	2.26399	3.48925	1.80292	0.579171	1	270	FALSE	FALSE
271_rev	0	0	0					271	FALSE	FALSE
272_rev	0	0	0					272	FALSE	TRUE
273_rev	2.56957	2.26767	2.87147	1.26627	0.340581	0.946933	1	273	FALSE	FALSE
274_rev	1.31787	1.93994	0.695789	0.358665	-1.47929	0.804678	1	274	FALSE	FALSE
275_rev	5.14428	6.80961	3.47895	0.510888	-0.96892	0.569423	1	275	FALSE	TRUE
276_rev	1.06437	0.648848	1.47989	2.2808	1.18954	0.852558	1	276	FALSE	FALSE
277_rev	0.324424	0.648848	0	0	#NAME?	1	1	277	FALSE	FALSE
278_rev	0	0	0					278	FALSE	TRUE
279_rev	4.49264	6.80961	2.17568	0.319502	-1.6461	0.301991	1	279	FALSE	FALSE
280_rev	5.80171	7.16374	4.43968	0.619743	-0.690259	0.643522	1	280	FALSE	FALSE
281_rev	0.163863	0.327726	0	0	#NAME?	1	1	281	FALSE	TRUE
282_rev	0.324424	0.648848	0	0	#NAME?	1	1	282	FALSE	FALSE
283_rev	0.508456	0.321123	0.695789	2.16674	1.11553	1	1	283	FALSE	FALSE
284_rev	0.324424	0.648848	0	0	#NAME?	1	1	284	FALSE	TRUE
285_rev	0.160561	0.321123	0	0	#NAME?	1	1	285	FALSE	FALSE
286_rev	0	0	0					286	FALSE	FALSE
287_rev	4.27582	4.89608	3.65557	0.746633	-0.421528	0.889387	1	287	FALSE	TRUE
288_rev	83.5424	94.8243	72.2605	0.762046	-0.39205	0.486147	1	288	FALSE	FALSE
289_rev	15.0889	18.5153	11.6625	0.629885	-0.666839	0.468682	1	289	FALSE	FALSE
290_rev	0.976574	1.95315	0	0	#NAME?	0.483858	1	290	FALSE	TRUE
291_rev	1.16391	1.63203	0.695789	0.426335	-1.22994	0.915705	1	291	FALSE	FALSE
292_rev	0.163863	0.327726	0	0	#NAME?	1	1	292	FALSE	FALSE
293_rev	0	0	0					293	FALSE	TRUE
294_rev	4.1856	6.803	1.56821	0.230517	-2.11706	0.185729	0.911411	294	FALSE	FALSE
295_rev	0	0	0					295	FALSE	FALSE
296_rev	8.7516	12.3677	5.13547	0.415231	-1.26801	0.249727	1	296	FALSE	TRUE
297_rev	19.5161	27.5463	11.4859	0.416966	-1.262	0.124549	0.757174	297	FALSE	FALSE
298_rev	10.8563	11.9608	9.75177	0.815313	-0.294575	0.786386	1	298	FALSE	FALSE
299_rev	1.88038	2.28087	1.47989	0.648827	-0.624094	0.952465	1	299	FALSE	TRUE
300_rev	2.26437	4.52873	0	0	#NAME?	0.11071	0.717325	300	FALSE	FALSE
301_rev	0.321123	0.642245	0	0	#NAME?	1	1	301	FALSE	FALSE
302_rev	0	0	0					302	FALSE	TRUE
303_rev	3.00013	3.9129	2.08737	0.533458	-0.906553	0.768823	1	303	FALSE	FALSE
304_rev	0	0	0					304	FALSE	FALSE
305_rev	0.739946	0	1.47989	inf	inf	0.426418	1	305	FALSE	TRUE
306_rev	9.54875	10.3948	8.70273	0.837221	-0.25632	0.892414	1	306	FALSE	FALSE
307_rev	0.160561	0.321123	0	0	#NAME?	1	1	307	FALSE	FALSE
308_rev	6.55281	12.3215	0.784103	0.0636369	-3.97399	0.00924648	0.117415	308	FALSE	TRUE
309_rev	47.9922	51.9409	44.0435	0.847955	-0.237941	0.736116	1	309	FALSE	FALSE
310_rev	0	0	0					310	FALSE	FALSE
311_rev	1.301	2.602	0	0	#NAME?	0.331672	1	311	FALSE	TRUE
312_rev	5.43401	7.12413	3.74389	0.525522	-0.928176	0.512594	1	312	FALSE	FALSE
313_rev	1.57613	0.976574	2.17568	2.22787	1.15567	0.721881	1	313	FALSE	FALSE
314_rev	5.1332	2.602	7.6644	2.94558	1.55855	0.405101	1	314	FALSE	TRUE
315_rev	4.70161	3.57197	5.83126	1.63251	0.707088	0.62839	1	315	FALSE	FALSE
316_rev	0.163863	0.327726	0	0	#NAME?	1	1	316	FALSE	FALSE
317_rev	4.80716	7.43864	2.17568	0.292484	-1.77357	0.245383	1	317	FALSE	TRUE
318_rev	0	0	0					318	FALSE	FALSE
319_rev	0	0	0					319	FALSE	FALSE
320_rev	0.347895	0	0.695789	inf	inf	0.813546	1	320	FALSE	TRUE
321_rev	0.327726	0.655451	0	0	#NAME?	1	1	321	FALSE	FALSE
322_rev	0.160561	0.321123	0	0	#NAME?	1	1	322	FALSE	FALSE
323_rev	1.16061	1.62542	0.695789	0.428067	-1.22409	0.916562	1	323	FALSE	TRUE
324_rev	39.3379	37.9345	40.7412	1.07399	0.102977	0.901069	1	324	FALSE	FALSE
325_rev	4.11284	5.17758	3.0481	0.588711	-0.764369	0.660195	1	325	FALSE	FALSE
326_rev	3.24849	2.92972	3.56726	1.21761	0.284053	0.929065	1	326	FALSE	TRUE
327_rev	4.72413	6.48848	2.95978	0.45616	-1.13239	0.465671	1	327	FALSE	FALSE
328_rev	13.4682	17.1846	9.75177	0.567472	-0.817378	0.354608	1	328	FALSE	FALSE
329_rev	2.73065	3.89309	1.56821	0.402818	-1.3118	0.540876	1	329	FALSE	TRUE
330_rev	0	0	0					330	FALSE	FALSE
331_rev	0	0	0					331	FALSE	FALSE
332_rev	0	0	0					332	FALSE	TRUE
333_rev	2.94805	2.93632	2.95978	1.00799	0.0114804	1	1	333	FALSE	FALSE
334_rev	5.24762	3.87988	6.61536	1.70504	0.769806	0.577626	1	334	FALSE	FALSE
335_rev	11.9656	17.4925	6.43873	0.368085	-1.44189	0.142343	0.817561	335	FALSE	TRUE
336_rev	9.2445	9.09048	9.39852	1.03389	0.0480766	0.99419	1	336	FALSE	FALSE
337_rev	0	0	0					337	FALSE	FALSE
338_rev	1.96341	3.23104	0.695789	0.215346	-2.21527	0.467102	1	338	FALSE	TRUE
339_rev	2.52263	3.56536	1.47989	0.415075	-1.26856	0.614265	1	339	FALSE	FALSE
340_rev	1.0343	1.28449	0.784103	0.610439	-0.712082	1	1	340	FALSE	FALSE
341_rev	4.26863	7.75316	0.784103	0.101133	-3.30567	0.0633821	0.499882	341	FALSE	TRUE
342_rev	0.648848	1.2977	0	0	#NAME?	0.707974	1	342	FALSE	FALSE
343_rev	1.51928	2.25446	0.784103	0.3478	-1.52367	0.694327	1	343	FALSE	FALSE
344_rev	2.44143	4.88287	0	0	#NAME?	0.0916249	0.636326	344	FALSE	TRUE
345_rev	0	0	0					345	FALSE	FALSE
346_rev	6.29036	7.44525	5.13547	0.689764	-0.535825	0.729564	1	346	FALSE	FALSE
347_rev	0.555914	0.327726	0.784103	2.39256	1.25855	1	1	347	FALSE	TRUE
348_rev	0	0	0					348	FALSE	FALSE
349_rev	13.299	17.807	8.79104	0.493684	-1.01834	0.268576	1	349	FALSE	FALSE
350_rev	1.61552	3.23104	0	0	#NAME?	0.229901	0.979757	350	FALSE	TRUE
351_rev	2.3419	3.89969	0.784103	0.201068	-2.31425	0.344784	1	351	FALSE	FALSE
352_rev	17.203	22.0476	12.3583	0.560527	-0.835144	0.330561	1	352	FALSE	FALSE
353_rev	8.8187	5.19079	12.4466	2.39783	1.26173	0.204123	0.949748	353	FALSE	TRUE
354_rev	0	0	0					354	FALSE	FALSE
355_rev	0	0	0					355	FALSE	FALSE
356_rev	0	0	0					356	FALSE	TRUE
357_rev	2.96544	3.57857	2.35231	0.657332	-0.605306	0.807559	1	357	FALSE	FALSE
358_rev	0	0	0					358	FALSE	FALSE
359_rev	0	0	0					359	FALSE	TRUE
360_rev	3.89455	5.52512	2.26399	0.409764	-1.28713	0.450545	1	360	FALSE	FALSE
361_rev	0	0	0					361	FALSE	FALSE
362_rev	3.12548	2.59539	3.65557	1.40849	0.494145	0.84665	1	362	FALSE	TRUE
363_rev	1.70662	1.93334	1.47989	0.765459	-0.385602	1	1	363	FALSE	FALSE
364_rev	0.392051	0	0.784103	inf	inf	0.813927	1	364	FALSE	FALSE
365_rev	1.96671	3.23764	0.695789	0.214906	-2.21822	0.466462	1	365	FALSE	TRUE
366_rev	0	0	0					366	FALSE	FALSE
367_rev	0	0	0					367	FALSE	FALSE
368_rev	0	0	0					368	FALSE	TRUE
369_rev	1.57283	0.969971	2.17568	2.24304	1.16545	0.721534	1	369	FALSE	FALSE
370_rev	1.52589	2.26767	0.784103	0.345775	-1.53209	0.692745	1	370	FALSE	FALSE
371_rev	2.24052	0.648848	3.8322	5.90616	2.56222	0.27941	1	371	FALSE	TRUE
372_rev	0	0	0					372	FALSE	FALSE
373_rev	4.70543	4.88287	4.52799	0.927321	-0.108859	1	1	373	FALSE	FALSE
374_rev	1.29109	2.58219	0	0	#NAME?	0.333994	1	374	FALSE	TRUE
375_rev	0.160561	0.321123	0	0	#NAME?	1	1	375	FALSE	FALSE
376_rev	8.57732	10.7159	6.43873	0.600858	-0.734905	0.557561	1	376	FALSE	FALSE
377_rev	1.63203	3.26405	0	0	#NAME?	0.231817	0.979757	377	FALSE	TRUE
378_rev	0	0	0					378	FALSE	FALSE
379_rev	0.80941	1.61882	0	0	#NAME?	0.586833	1	379	FALSE	FALSE
380_rev	0	0	0					380	FALSE	TRUE
381_rev	0.324424	0.648848	0	0	#NAME?	1	1	381	FALSE	FALSE
382_rev	4.76081	5.86605	3.65557	0.623175	-0.682291	0.708821	1	382	FALSE	FALSE
383_rev	4.81193	5.18418	4.43968	0.856389	-0.223662	0.977419	1	383	FALSE	TRUE
384_rev	0	0	0					384	FALSE	FALSE
385_rev	0	0	0					385	FALSE	FALSE
386_rev	0	0	0					386	FALSE	TRUE
387_rev	0	0	0					387	FALSE	FALSE
388_rev	0	0	0					388	FALSE	FALSE
389_rev	0	0	0					389	FALSE	TRUE
390_rev	0	0	0					390	FALSE	FALSE
391_rev	0	0	0					391	FALSE	FALSE
392_rev	0.321123	0.642245	0	0	#NAME?	1	1	392	FALSE	TRUE
393_rev	1.96305	3.92611	0	0	#NAME?	0.37479	1	393	FALSE	FALSE
394_rev	6.62138	8.1073	5.13547	0.633437	-0.658727	0.638104	1	394	FALSE	FALSE
395_rev	0.973272	1.94654	0	0	#NAME?	0.484976	1	395	FALSE	TRUE
396_rev	0.880338	0.976574	0.784103	0.802912	-0.316687	1	1	396	FALSE	FALSE
397_rev	1.55266	1.62542	1.47989	0.910466	-0.135323	1	1	397	FALSE	FALSE
398_rev	0.163863	0.327726	0	0	#NAME?	1	1	398	FALSE	TRUE
399_rev	2.32121	3.25084	1.39158	0.428067	-1.22409	0.694512	1	399	FALSE	FALSE
400_rev	0	0	0					400	FALSE	FALSE
401_rev	0	0	0					401	FALSE	TRUE
402_rev	0	0	0					402	FALSE	FALSE
403_rev	0	0	0					403	FALSE	FALSE
404_rev	0	0	0					404	FALSE	TRUE
405_rev	0.163863	0.327726	0	0	#NAME?	1	1	405	FALSE	FALSE
406_rev	2.35877	3.23764	1.47989	0.45709	-1.12945	0.687739	1	406	FALSE	FALSE
407_rev	14.2774	22.0278	6.52704	0.296309	-1.75483	0.0537908	0.465989	407	FALSE	TRUE
408_rev	1.98226	1.61222	2.35231	1.45905	0.545032	0.988394	1	408	FALSE	FALSE
409_rev	2.70666	3.23764	2.17568	0.671996	-0.573474	0.901959	1	409	FALSE	FALSE
410_rev	0.484985	0.969971	0	0	#NAME?	0.853607	1	410	FALSE	TRUE
411_rev	1.63569	2.57558	0.695789	0.270148	-1.88818	0.634727	1	411	FALSE	FALSE
412_rev	2.87382	3.57197	2.17568	0.609099	-0.715251	0.821373	1	412	FALSE	FALSE
413_rev	3.61561	5.83963	1.39158	0.238299	-2.06916	0.274762	1	413	FALSE	TRUE
414_rev	0	0	0					414	FALSE	FALSE
415_rev	0	0	0					415	FALSE	FALSE
416_rev	0	0	0					416	FALSE	TRUE
417_rev	0.83288	0.969971	0.695789	0.71733	-0.479291	1	1	417	FALSE	FALSE
418_rev	0.160561	0.321123	0	0	#NAME?	1	1	418	FALSE	FALSE
419_rev	0	0	0					419	FALSE	TRUE
420_rev	0.324424	0.648848	0	0	#NAME?	1	1	420	FALSE	FALSE
421_rev	0.324424	0.648848	0	0	#NAME?	1	1	421	FALSE	FALSE
422_rev	0	0	0					422	FALSE	TRUE
423_rev	0.65215	1.3043	0	0	#NAME?	0.706412	1	423	FALSE	FALSE
424_rev	0.648848	1.2977	0	0	#NAME?	0.707974	1	424	FALSE	FALSE
425_rev	1.19816	1.61222	0.784103	0.486351	-1.03993	0.90699	1	425	FALSE	TRUE
426_rev	0	0	0					426	FALSE	FALSE
427_rev	0.324424	0.648848	0	0	#NAME?	1	1	427	FALSE	FALSE
428_rev	2.49732	1.94654	3.0481	1.5659	0.646993	0.85829	1	428	FALSE	TRUE
429_rev	0	0	0					429	FALSE	FALSE
430_rev	0.900507	0.321123	1.47989	4.6085	2.2043	0.668341	1	430	FALSE	FALSE
431_rev	1.46486	2.92972	0	0	#NAME?	0.274693	1	431	FALSE	TRUE
432_rev	0.160561	0.321123	0	0	#NAME?	1	1	432	FALSE	FALSE
433_rev	1.2944	2.58879	0	0	#NAME?	0.333217	1	433	FALSE	FALSE
434_rev	1.45826	2.91652	0	0	#NAME?	0.275968	1	434	FALSE	TRUE
435_rev	0.488287	0.976574	0	0	#NAME?	0.851856	1	435	FALSE	FALSE
436_rev	1.00335	1.3109	0.695789	0.530771	-0.913838	1	1	436	FALSE	FALSE
437_rev	0.327726	0.655451	0	0	#NAME?	1	1	437	FALSE	TRUE
438_rev	4.19551	6.82281	1.56821	0.229847	-2.12125	0.185051	0.911411	438	FALSE	FALSE
439_rev	0.484985	0.969971	0	0	#NAME?	0.853607	1	439	FALSE	FALSE
440_rev	0.321123	0.642245	0	0	#NAME?	1	1	440	FALSE	TRUE
441_rev	0	0	0					441	FALSE	FALSE
442_rev	0	0	0					442	FALSE	FALSE
443_rev	2.27757	4.55514	0	0	#NAME?	0.109715	0.717325	443	FALSE	TRUE
444_rev	2.40622	3.24424	1.56821	0.483381	-1.04877	0.6794	1	444	FALSE	FALSE
445_rev	7.2717	7.14393	7.39946	1.03577	0.0507013	1	1	445	FALSE	FALSE
446_rev	2.85644	2.92972	2.78316	0.949973	-0.0740411	1	1	446	FALSE	TRUE
447_rev	1.64229	2.58879	0.695789	0.26877	-1.89556	0.614624	1	447	FALSE	FALSE
448_rev	0.67562	0.655451	0.695789	1.06154	0.086162	1	1	448	FALSE	FALSE
449_rev	7.25006	10.0605	4.43968	0.4413	-1.18017	0.324379	1	449	FALSE	TRUE
450_rev	0	0	0					450	FALSE	FALSE
451_rev	1.00004	1.3043	0.695789	0.533458	-0.906553	1	1	451	FALSE	FALSE
452_rev	0.484985	0.969971	0	0	#NAME?	0.853607	1	452	FALSE	TRUE
453_rev	0	0	0					453	FALSE	FALSE
454_rev	2.66118	2.27427	3.0481	1.34025	0.422505	0.95888	1	454	FALSE	FALSE
455_rev	2.3419	3.89969	0.784103	0.201068	-2.31425	0.344784	1	455	FALSE	TRUE
456_rev	1.34464	1.2977	1.39158	1.07235	0.10077	1	1	456	FALSE	FALSE
457_rev	0.163863	0.327726	0	0	#NAME?	1	1	457	FALSE	FALSE
458_rev	0	0	0					458	FALSE	TRUE
459_rev	10.6056	14.5958	6.61536	0.453238	-1.14166	0.256136	1	459	FALSE	FALSE
460_rev	2.84705	4.21421	1.47989	0.351167	-1.50977	0.488421	1	460	FALSE	FALSE
461_rev	5.53024	8.1007	2.95978	0.365374	-1.45255	0.292985	1	461	FALSE	TRUE
462_rev	2.03764	2.59539	1.47989	0.5702	-0.810461	0.8564	1	462	FALSE	FALSE
463_rev	0.488287	0.976574	0	0	#NAME?	0.851856	1	463	FALSE	FALSE
464_rev	1.00004	1.3043	0.695789	0.533458	-0.906553	1	1	464	FALSE	TRUE
465_rev	0	0	0					465	FALSE	FALSE
466_rev	1.70992	1.93994	1.47989	0.762854	-0.390521	1	1	466	FALSE	FALSE
467_rev	0	0	0					467	FALSE	TRUE
468_rev	6.20696	1.96635	10.4476	5.31316	2.40957	0.0457754	0.410148	468	FALSE	FALSE
469_rev	11.6921	8.40862	14.9755	1.78098	0.832669	0.384186	1	469	FALSE	FALSE
470_rev	1.46156	2.92312	0	0	#NAME?	0.275329	1	470	FALSE	TRUE
471_rev	0.80941	1.61882	0	0	#NAME?	0.586833	1	471	FALSE	FALSE
472_rev	0.392051	0	0.784103	inf	inf	0.813927	1	472	FALSE	FALSE
473_rev	0	0	0					473	FALSE	TRUE
474_rev	0	0	0					474	FALSE	FALSE
475_rev	0.324424	0.648848	0	0	#NAME?	1	1	475	FALSE	FALSE
476_rev	0.65215	1.3043	0	0	#NAME?	0.706412	1	476	FALSE	TRUE
477_rev	0.555914	0.327726	0.784103	2.39256	1.25855	1	1	477	FALSE	FALSE
478_rev	0	0	0					478	FALSE	FALSE
479_rev	9.69898	15.5658	3.8322	0.246194	-2.02213	0.0514616	0.448287	479	FALSE	TRUE
480_rev	0.655451	1.3109	0	0	#NAME?	0.739538	1	480	FALSE	FALSE
481_rev	3.6429	6.50169	0.784103	0.1206	-3.0517	0.110337	0.717325	481	FALSE	FALSE
482_rev	0	0	0					482	FALSE	TRUE
483_rev	0	0	0					483	FALSE	FALSE
484_rev	12.8461	15.2446	10.4476	0.685327	-0.545136	0.559837	1	484	FALSE	FALSE
485_rev	1.46156	2.92312	0	0	#NAME?	0.275329	1	485	FALSE	TRUE
486_rev	1.0442	1.3043	0.784103	0.601168	-0.734161	1	1	486	FALSE	FALSE
487_rev	0.163863	0.327726	0	0	#NAME?	1	1	487	FALSE	FALSE
488_rev	0.163863	0.327726	0	0	#NAME?	1	1	488	FALSE	TRUE
489_rev	0	0	0					489	FALSE	FALSE
490_rev	0	0	0					490	FALSE	FALSE
491_rev	0	0	0					491	FALSE	TRUE
492_rev	0	0	0					492	FALSE	FALSE
493_rev	1.41226	0.648848	2.17568	3.35314	1.74551	0.5765	1	493	FALSE	FALSE
494_rev	2.81368	4.84325	0.784103	0.161896	-2.62686	0.226742	0.979757	494	FALSE	TRUE
495_rev	0	0	0					495	FALSE	FALSE
496_rev	2.58512	0.642245	4.52799	7.05025	2.81767	0.164681	0.857872	496	FALSE	FALSE
497_rev	3.19495	4.21421	2.17568	0.516272	-0.953796	0.679322	1	497	FALSE	TRUE
498_rev	0.648848	1.2977	0	0	#NAME?	0.707974	1	498	FALSE	FALSE
499_rev	0	0	0					499	FALSE	FALSE
500_rev	0.969971	1.93994	0	0	#NAME?	0.4861	1	500	FALSE	TRUE
501_rev	0.65215	1.3043	0	0	#NAME?	0.706412	1	501	FALSE	FALSE
502_rev	9.03883	12.3347	5.74294	0.465592	-1.10286	0.327569	1	502	FALSE	FALSE
503_rev	2.75265	5.50531	0	0	#NAME?	0.0648917	0.499882	503	FALSE	TRUE
504_rev	0	0	0					504	FALSE	FALSE
505_rev	0	0	0					505	FALSE	FALSE
506_rev	0	0	0					506	FALSE	TRUE
507_rev	2.01696	1.94654	2.08737	1.07235	0.10077	1	1	507	FALSE	FALSE
508_rev	0.969971	1.93994	0	0	#NAME?	0.4861	1	508	FALSE	FALSE
509_rev	0.160561	0.321123	0	0	#NAME?	1	1	509	FALSE	TRUE
510_rev	0.65215	1.3043	0	0	#NAME?	0.706412	1	510	FALSE	FALSE
511_rev	4.6466	7.11752	2.17568	0.30568	-1.70991	0.272553	1	511	FALSE	FALSE
512_rev	3.59874	6.50169	0.695789	0.107017	-3.22409	0.112717	0.720737	512	FALSE	TRUE
513_rev	0	0	0					513	FALSE	FALSE
514_rev	1.69305	2.602	0.784103	0.301347	-1.7305	0.603073	1	514	FALSE	FALSE
515_rev	0.491589	0.983177	0	0	#NAME?	0.850119	1	515	FALSE	TRUE
516_rev	0	0	0					516	FALSE	FALSE
517_rev	1.68975	2.59539	0.784103	0.302113	-1.72684	0.603808	1	517	FALSE	FALSE
518_rev	0.648848	1.2977	0	0	#NAME?	0.707974	1	518	FALSE	TRUE
519_rev	2.39962	3.23104	1.56821	0.485357	-1.04288	0.680546	1	519	FALSE	FALSE
520_rev	5.39315	7.13073	3.65557	0.512651	-0.963952	0.516605	1	520	FALSE	FALSE
521_rev	0	0	0					521	FALSE	TRUE
522_rev	4.62313	7.76637	1.47989	0.190551	-2.39175	0.131473	0.775027	522	FALSE	FALSE
523_rev	0	0	0					523	FALSE	FALSE
524_rev	0	0	0					524	FALSE	TRUE
525_rev	0.321123	0.642245	0	0	#NAME?	1	1	525	FALSE	FALSE
526_rev	0	0	0					526	FALSE	FALSE
527_rev	2.78933	4.88287	0.695789	0.142496	-2.81101	0.229306	0.979757	527	FALSE	TRUE
528_rev	8.57966	9.06407	8.09525	0.893115	-0.163083	0.958341	1	528	FALSE	FALSE
529_rev	0.669017	0.642245	0.695789	1.08337	0.115526	1	1	529	FALSE	FALSE
530_rev	4.96259	5.4855	4.43968	0.809348	-0.305168	0.91624	1	530	FALSE	TRUE
531_rev	2.82358	4.86306	0.784103	0.161236	-2.63275	0.225712	0.979757	531	FALSE	FALSE
532_rev	0.484985	0.969971	0	0	#NAME?	0.853607	1	532	FALSE	FALSE
533_rev	0.484985	0.969971	0	0	#NAME?	0.853607	1	533	FALSE	TRUE
534_rev	0.672319	0.648848	0.695789	1.07235	0.10077	1	1	534	FALSE	FALSE
535_rev	0.880338	0.976574	0.784103	0.802912	-0.316687	1	1	535	FALSE	FALSE
536_rev	1.45826	2.91652	0	0	#NAME?	0.275968	1	536	FALSE	TRUE
537_rev	4.37477	8.74955	0	0	#NAME?	0.0120003	0.14314	537	FALSE	FALSE
538_rev	0	0	0					538	FALSE	FALSE
539_rev	0.806108	1.61222	0	0	#NAME?	0.588179	1	539	FALSE	TRUE
540_rev	3.89272	3.25745	4.52799	1.39004	0.475129	0.849829	1	540	FALSE	FALSE
541_rev	0	0	0					541	FALSE	FALSE
542_rev	3.33629	1.62542	5.04715	3.10513	1.63466	0.305197	1	542	FALSE	TRUE
543_rev	0.716475	0.648848	0.784103	1.20845	0.273161	1	1	543	FALSE	FALSE
544_rev	0	0	0					544	FALSE	FALSE
545_rev	0.806108	1.61222	0	0	#NAME?	0.588179	1	545	FALSE	TRUE
546_rev	1.2944	2.58879	0	0	#NAME?	0.333217	1	546	FALSE	FALSE
547_rev	0.719777	0.655451	0.784103	1.19628	0.258554	1	1	547	FALSE	FALSE
548_rev	0.484985	0.969971	0	0	#NAME?	0.853607	1	548	FALSE	TRUE
549_rev	1.97332	3.25084	0.695789	0.214033	-2.22409	0.465187	1	549	FALSE	FALSE
550_rev	1.77424	1.28449	2.26399	1.76256	0.817674	0.857602	1	550	FALSE	FALSE
551_rev	8.6115	14.8707	2.35231	0.158184	-2.66032	0.030675	0.318532	551	FALSE	TRUE
552_rev	6.87818	9.405	4.35136	0.462665	-1.11196	0.383165	1	552	FALSE	FALSE
553_rev	0.488287	0.976574	0	0	#NAME?	0.851856	1	553	FALSE	FALSE
554_rev	1.13714	2.27427	0	0	#NAME?	0.400905	1	554	FALSE	TRUE
555_rev	5.2111	6.50169	3.92051	0.602999	-0.729772	0.630915	1	555	FALSE	FALSE
556_rev	3.32456	4.56175	2.08737	0.457581	-1.1279	0.620829	1	556	FALSE	FALSE
557_rev	2.87052	3.56536	2.17568	0.610227	-0.712582	0.821882	1	557	FALSE	TRUE
558_rev	0	0	0					558	FALSE	FALSE
559_rev	0	0	0					559	FALSE	FALSE
560_rev	0.324424	0.648848	0	0	#NAME?	1	1	560	FALSE	TRUE
561_rev	0.973272	1.94654	0	0	#NAME?	0.484976	1	561	FALSE	FALSE
562_rev	0.160561	0.321123	0	0	#NAME?	1	1	562	FALSE	FALSE
563_rev	0.488287	0.976574	0	0	#NAME?	0.851856	1	563	FALSE	TRUE
564_rev	0.812711	1.62542	0	0	#NAME?	0.585496	1	564	FALSE	FALSE
565_rev	0	0	0					565	FALSE	FALSE
566_rev	9.1768	13.9139	4.43968	0.319082	-1.648	0.122711	0.754553	566	FALSE	TRUE
567_rev	12.2097	20.0681	4.35136	0.21683	-2.20536	0.0254904	0.274634	567	FALSE	FALSE
568_rev	0	0	0					568	FALSE	FALSE
569_rev	0.163863	0.327726	0	0	#NAME?	1	1	569	FALSE	TRUE
570_rev	0.484985	0.969971	0	0	#NAME?	0.853607	1	570	FALSE	FALSE
571_rev	0.648848	1.2977	0	0	#NAME?	0.707974	1	571	FALSE	FALSE
572_rev	0.979875	1.95975	0	0	#NAME?	0.482746	1	572	FALSE	TRUE
573_rev	0	0	0					573	FALSE	FALSE
574_rev	0	0	0					574	FALSE	FALSE
575_rev	0.160561	0.321123	0	0	#NAME?	1	1	575	FALSE	TRUE
576_rev	0	0	0					576	FALSE	FALSE
577_rev	1.45165	2.90331	0	0	#NAME?	0.277254	1	577	FALSE	FALSE
578_rev	4.89644	9.09708	0.695789	0.0764849	-3.70868	0.0366196	0.357812	578	FALSE	TRUE
579_rev	0.973272	1.94654	0	0	#NAME?	0.484976	1	579	FALSE	FALSE
580_rev	0.321123	0.642245	0	0	#NAME?	1	1	580	FALSE	FALSE
581_rev	0	0	0					581	FALSE	TRUE
582_rev	0	0	0					582	FALSE	FALSE
583_rev	2.35877	3.23764	1.47989	0.45709	-1.12945	0.687739	1	583	FALSE	FALSE
584_rev	0	0	0					584	FALSE	TRUE
585_rev	0	0	0					585	FALSE	FALSE
586_rev	0.392051	0	0.784103	inf	inf	0.813927	1	586	FALSE	FALSE
587_rev	0.160561	0.321123	0	0	#NAME?	1	1	587	FALSE	TRUE
588_rev	0.324424	0.648848	0	0	#NAME?	1	1	588	FALSE	FALSE
589_rev	1.14374	2.28748	0	0	#NAME?	0.406554	1	589	FALSE	FALSE
590_rev	0	0	0					590	FALSE	TRUE
591_rev	0	0	0					591	FALSE	FALSE
592_rev	4.36876	5.86605	2.87147	0.489507	-1.0306	0.56118	1	592	FALSE	FALSE
593_rev	7.71488	11.6859	3.74389	0.320377	-1.64216	0.152833	0.845252	593	FALSE	TRUE
594_rev	0	0	0					594	FALSE	FALSE
595_rev	0	0	0					595	FALSE	FALSE
596_rev	0.80941	1.61882	0	0	#NAME?	0.586833	1	596	FALSE	TRUE
597_rev	0.642245	1.28449	0	0	#NAME?	0.741593	1	597	FALSE	FALSE
598_rev	0	0	0					598	FALSE	FALSE
599_rev	0.327726	0.655451	0	0	#NAME?	1	1	599	FALSE	TRUE
600_rev	3.2171	2.602	3.8322	1.47279	0.558554	0.856599	1	600	FALSE	FALSE
601_rev	5.0702	9.44462	0.695789	0.0736705	-3.76277	0.0325026	0.332466	601	FALSE	FALSE
602_rev	9.13594	13.9205	4.35136	0.312586	-1.67767	0.12393	0.757174	602	FALSE	TRUE
603_rev	0	0	0					603	FALSE	FALSE
604_rev	0	0	0					604	FALSE	FALSE
605_rev	5.69373	3.89969	7.48777	1.92009	0.941176	0.478	1	605	FALSE	TRUE
606_rev	0.996743	1.2977	0.695789	0.536173	-0.89923	1	1	606	FALSE	FALSE
607_rev	0	0	0					607	FALSE	FALSE
608_rev	0	0	0					608	FALSE	TRUE
609_rev	0.321123	0.642245	0	0	#NAME?	1	1	609	FALSE	FALSE
610_rev	0	0	0					610	FALSE	FALSE
611_rev	0.324424	0.648848	0	0	#NAME?	1	1	611	FALSE	TRUE
612_rev	1.2977	2.59539	0	0	#NAME?	0.332443	1	612	FALSE	FALSE
613_rev	1.43955	1.3109	1.56821	1.19628	0.258554	1	1	613	FALSE	FALSE
614_rev	0	0	0					614	FALSE	TRUE
615_rev	1.85691	2.92972	0.784103	0.267637	-1.90165	0.524849	1	615	FALSE	FALSE
616_rev	1.87378	2.26767	1.47989	0.652605	-0.615717	0.953678	1	616	FALSE	FALSE
617_rev	6.92512	8.1073	5.74294	0.708367	-0.497432	0.764348	1	617	FALSE	TRUE
618_rev	1.76068	1.95315	1.56821	0.802912	-0.316687	1	1	618	FALSE	FALSE
619_rev	0.806108	1.61222	0	0	#NAME?	0.588179	1	619	FALSE	FALSE
620_rev	5.45087	6.46207	4.43968	0.687036	-0.541542	0.745594	1	620	FALSE	TRUE
621_rev	0.347895	0	0.695789	inf	inf	0.813546	1	621	FALSE	FALSE
622_rev	0	0	0					622	FALSE	FALSE
623_rev	0.324424	0.648848	0	0	#NAME?	1	1	623	FALSE	TRUE
624_rev	2.00339	2.6152	1.39158	0.532111	-0.9102	0.88309	1	624	FALSE	FALSE
625_rev	3.13392	4.87627	1.39158	0.285378	-1.80905	0.39143	1	625	FALSE	FALSE
626_rev	4.85792	7.45185	2.26399	0.303816	-1.71873	0.241633	1	626	FALSE	TRUE
627_rev	6.40581	11.3317	1.47989	0.130597	-2.9368	0.0347116	0.348896	627	FALSE	FALSE
628_rev	0	0	0					628	FALSE	FALSE
629_rev	3.77581	6.85583	0.695789	0.101489	-3.30061	0.239645	1	629	FALSE	TRUE
630_rev	0.481684	0.963368	0	0	#NAME?	0.855372	1	630	FALSE	FALSE
631_rev	6.56418	10.0803	3.0481	0.302383	-1.72555	0.162075	0.854934	631	FALSE	FALSE
632_rev	7.69325	14.6024	0.784103	0.0536969	-4.21902	0.00369383	0.0573458	632	FALSE	TRUE
633_rev	2.85035	4.22082	1.47989	0.350618	-1.51203	0.48793	1	633	FALSE	FALSE
634_rev	0	0	0					634	FALSE	FALSE
635_rev	0	0	0					635	FALSE	TRUE
636_rev	1.13714	2.27427	0	0	#NAME?	0.400905	1	636	FALSE	FALSE
637_rev	0	0	0					637	FALSE	FALSE
638_rev	0.645547	1.29109	0	0	#NAME?	0.709546	1	638	FALSE	TRUE
639_rev	0.484985	0.969971	0	0	#NAME?	0.853607	1	639	FALSE	FALSE
640_rev	1.62872	3.25745	0	0	#NAME?	0.227788	0.979757	640	FALSE	FALSE
641_rev	9.9045	15.5459	4.26305	0.274223	-1.86658	0.082678	0.59196	641	FALSE	TRUE
642_rev	0	0	0					642	FALSE	FALSE
643_rev	0	0	0					643	FALSE	FALSE
644_rev	15.5621	21.3724	9.75177	0.456279	-1.13201	0.175194	0.88046	644	FALSE	TRUE
645_rev	1.80945	2.92312	0.695789	0.23803	-2.07079	0.534739	1	645	FALSE	FALSE
646_rev	0	0	0					646	FALSE	FALSE
647_rev	2.14048	3.58517	0.695789	0.194074	-2.36532	0.403669	1	647	FALSE	TRUE
648_rev	2.97336	4.55514	1.39158	0.305496	-1.71077	0.439759	1	648	FALSE	FALSE
649_rev	0	0	0					649	FALSE	FALSE
650_rev	0.645547	1.29109	0	0	#NAME?	0.709546	1	650	FALSE	TRUE
651_rev	0	0	0					651	FALSE	FALSE
652_rev	0.163863	0.327726	0	0	#NAME?	1	1	652	FALSE	FALSE
653_rev	7.32613	11.6925	2.95978	0.253136	-1.98202	0.100968	0.676134	653	FALSE	TRUE
654_rev	6.08197	2.58879	9.57514	3.69869	1.88702	0.112453	0.720737	654	FALSE	FALSE
655_rev	1.69253	1.2977	2.08737	1.60852	0.685732	0.854168	1	655	FALSE	FALSE
656_rev	1.45826	2.91652	0	0	#NAME?	0.275968	1	656	FALSE	TRUE
657_rev	0	0	0					657	FALSE	FALSE
658_rev	0.65215	1.3043	0	0	#NAME?	0.706412	1	658	FALSE	FALSE
659_rev	0.806108	1.61222	0	0	#NAME?	0.588179	1	659	FALSE	TRUE
660_rev	0.324424	0.648848	0	0	#NAME?	1	1	660	FALSE	FALSE
661_rev	0	0	0					661	FALSE	FALSE
662_rev	0.163863	0.327726	0	0	#NAME?	1	1	662	FALSE	TRUE
663_rev	0.65215	1.3043	0	0	#NAME?	0.706412	1	663	FALSE	FALSE
664_rev	3.15791	5.53172	0.784103	0.141747	-2.81861	0.168972	0.866487	664	FALSE	FALSE
665_rev	7.64725	12.3347	2.95978	0.239956	-2.05916	0.0831009	0.592283	665	FALSE	TRUE
666_rev	3.89125	5.51851	2.26399	0.410255	-1.28541	0.450928	1	666	FALSE	FALSE
667_rev	0.829579	0.963368	0.695789	0.722247	-0.469436	1	1	667	FALSE	FALSE
668_rev	2.42163	4.84325	0	0	#NAME?	0.0928665	0.636326	668	FALSE	TRUE
669_rev	5.13819	8.1007	2.17568	0.268579	-1.89658	0.198021	0.932423	669	FALSE	FALSE
670_rev	0	0	0					670	FALSE	FALSE
671_rev	0	0	0					671	FALSE	TRUE
672_rev	0	0	0					672	FALSE	FALSE
673_rev	0	0	0					673	FALSE	FALSE
674_rev	5.56032	7.46506	3.65557	0.489691	-1.03006	0.475392	1	674	FALSE	TRUE
675_rev	0	0	0					675	FALSE	FALSE
676_rev	4.12274	5.19739	3.0481	0.586467	-0.769878	0.658979	1	676	FALSE	FALSE
677_rev	7.1707	8.42182	5.91957	0.702885	-0.50864	0.711824	1	677	FALSE	TRUE
678_rev	0	0	0					678	FALSE	FALSE
679_rev	2.07102	1.96635	2.17568	1.10645	0.145944	1	1	679	FALSE	FALSE
680_rev	1.78268	3.56536	0	0	#NAME?	0.190453	0.911411	680	FALSE	TRUE
681_rev	0	0	0					681	FALSE	FALSE
682_rev	0	0	0					682	FALSE	FALSE
683_rev	1.81606	2.93632	0.695789	0.236959	-2.07729	0.533338	1	683	FALSE	TRUE
684_rev	0.163863	0.327726	0	0	#NAME?	1	1	684	FALSE	FALSE
685_rev	0.719777	0.655451	0.784103	1.19628	0.258554	1	1	685	FALSE	FALSE
686_rev	0.812711	1.62542	0	0	#NAME?	0.585496	1	686	FALSE	TRUE
687_rev	0.484985	0.969971	0	0	#NAME?	0.853607	1	687	FALSE	FALSE
688_rev	0	0	0					688	FALSE	FALSE
689_rev	1.45496	2.90991	0	0	#NAME?	0.27661	1	689	FALSE	TRUE
690_rev	1.78929	3.57857	0	0	#NAME?	0.189581	0.911411	690	FALSE	FALSE
691_rev	0.491589	0.983177	0	0	#NAME?	0.850119	1	691	FALSE	FALSE
692_rev	0	0	0					692	FALSE	TRUE
693_rev	0.839483	0.983177	0.695789	0.707695	-0.4988	1	1	693	FALSE	FALSE
694_rev	4.99171	8.41522	1.56821	0.186353	-2.42389	0.101334	0.676134	694	FALSE	FALSE
695_rev	1.13714	2.27427	0	0	#NAME?	0.400905	1	695	FALSE	TRUE
696_rev	0	0	0					696	FALSE	FALSE
697_rev	7.49365	11.3317	3.65557	0.322596	-1.6322	0.169564	0.866487	697	FALSE	FALSE
698_rev	0.321123	0.642245	0	0	#NAME?	1	1	698	FALSE	TRUE
699_rev	0	0	0					699	FALSE	FALSE
700_rev	0.481684	0.963368	0	0	#NAME?	0.855372	1	700	FALSE	FALSE
701_rev	0	0	0					701	FALSE	TRUE
702_rev	0.324424	0.648848	0	0	#NAME?	1	1	702	FALSE	FALSE
703_rev	6.92894	9.4182	4.43968	0.471393	-1.085	0.379411	1	703	FALSE	FALSE
704_rev	0	0	0					704	FALSE	TRUE
705_rev	0	0	0					705	FALSE	FALSE
706_rev	1.78268	3.56536	0	0	#NAME?	0.190453	0.911411	706	FALSE	FALSE
707_rev	4.47196	6.16076	2.78316	0.451756	-1.14639	0.519824	1	707	FALSE	TRUE
708_rev	2.29114	3.88649	0.695789	0.179028	-2.48174	0.352506	1	708	FALSE	FALSE
709_rev	0.392051	0	0.784103	inf	inf	0.813927	1	709	FALSE	FALSE
710_rev	0.80941	1.61882	0	0	#NAME?	0.586833	1	710	FALSE	TRUE
711_rev	0	0	0					711	FALSE	FALSE
712_rev	0	0	0					712	FALSE	FALSE
713_rev	5.07019	4.22082	5.91957	1.40247	0.48797	0.769452	1	713	FALSE	TRUE
714_rev	0.877037	0.969971	0.784103	0.808378	-0.306899	1	1	714	FALSE	FALSE
715_rev	0	0	0					715	FALSE	FALSE
716_rev	0	0	0					716	FALSE	TRUE
717_rev	1.52589	2.26767	0.784103	0.345775	-1.53209	0.692745	1	717	FALSE	FALSE
718_rev	0.484985	0.969971	0	0	#NAME?	0.853607	1	718	FALSE	FALSE
719_rev	47.2267	67.1195	27.3338	0.407242	-1.29604	0.0410354	0.387611	719	FALSE	TRUE
720_rev	6.81291	13.6258	0	0	#NAME?	0.00119342	0.0207921	720	FALSE	FALSE
721_rev	0	0	0					721	FALSE	FALSE
722_rev	1.61552	3.23104	0	0	#NAME?	0.229901	0.979757	722	FALSE	TRUE
723_rev	0.508456	0.321123	0.695789	2.16674	1.11553	1	1	723	FALSE	FALSE
724_rev	0.324424	0.648848	0	0	#NAME?	1	1	724	FALSE	FALSE
725_rev	0.321123	0.642245	0	0	#NAME?	1	1	725	FALSE	TRUE
726_rev	0	0	0					726	FALSE	FALSE
727_rev	0	0	0					727	FALSE	FALSE
728_rev	2.75926	5.51851	0	0	#NAME?	0.0646051	0.499882	728	FALSE	TRUE
729_rev	0.163863	0.327726	0	0	#NAME?	1	1	729	FALSE	FALSE
730_rev	0	0	0					730	FALSE	FALSE
731_rev	0	0	0					731	FALSE	TRUE
732_rev	0	0	0					732	FALSE	FALSE
733_rev	0	0	0					733	FALSE	FALSE
734_rev	1.20146	1.61882	0.784103	0.484367	-1.04583	0.906166	1	734	FALSE	TRUE
735_rev	6.04384	10.6961	1.39158	0.130102	-2.94229	0.0448472	0.40884	735	FALSE	FALSE
736_rev	0.324424	0.648848	0	0	#NAME?	1	1	736	FALSE	FALSE
737_rev	2.02078	3.25745	0.784103	0.240711	-2.05463	0.456226	1	737	FALSE	TRUE
738_rev	2.71656	3.25745	2.17568	0.66791	-0.582275	0.900428	1	738	FALSE	FALSE
739_rev	0	0	0					739	FALSE	FALSE
740_rev	12.001	21.1305	2.87147	0.135892	-2.87946	0.00615791	0.0871777	740	FALSE	TRUE
741_rev	0	0	0					741	FALSE	FALSE
742_rev	1.00335	1.3109	0.695789	0.530771	-0.913838	1	1	742	FALSE	FALSE
743_rev	11.9436	21.1041	2.78316	0.131878	-2.92273	0.00627508	0.0874252	743	FALSE	TRUE
744_rev	0	0	0					744	FALSE	FALSE
745_rev	0.491589	0.983177	0	0	#NAME?	0.850119	1	745	FALSE	FALSE
746_rev	0.880338	0.976574	0.784103	0.802912	-0.316687	1	1	746	FALSE	TRUE
747_rev	0.160561	0.321123	0	0	#NAME?	1	1	747	FALSE	FALSE
748_rev	4.25983	6.16736	2.35231	0.381412	-1.39058	0.362625	1	748	FALSE	FALSE
749_rev	0.481684	0.963368	0	0	#NAME?	0.855372	1	749	FALSE	TRUE
750_rev	0	0	0					750	FALSE	FALSE
751_rev	13.5479	23.3519	3.74389	0.160324	-2.64093	0.00616935	0.0871777	751	FALSE	FALSE
752_rev	3.99556	4.24723	3.74389	0.88149	-0.181985	1	1	752	FALSE	TRUE
753_rev	0	0	0					753	FALSE	FALSE
754_rev	0	0	0					754	FALSE	FALSE
755_rev	0.324424	0.648848	0	0	#NAME?	1	1	755	FALSE	TRUE
756_rev	0.160561	0.321123	0	0	#NAME?	1	1	756	FALSE	FALSE
757_rev	0	0	0					757	FALSE	FALSE
758_rev	0	0	0					758	FALSE	TRUE
759_rev	0.163863	0.327726	0	0	#NAME?	1	1	759	FALSE	FALSE
760_rev	2.64981	4.51553	0.784103	0.173646	-2.52578	0.284318	1	760	FALSE	FALSE
761_rev	11.0591	14.2879	7.83031	0.548039	-0.867649	0.41989	1	761	FALSE	TRUE
762_rev	1.45496	2.90991	0	0	#NAME?	0.27661	1	762	FALSE	FALSE
763_rev	0	0	0					763	FALSE	FALSE
764_rev	0	0	0					764	FALSE	TRUE
765_rev	0.642245	1.28449	0	0	#NAME?	0.741593	1	765	FALSE	FALSE
766_rev	0.481684	0.963368	0	0	#NAME?	0.855372	1	766	FALSE	FALSE
767_rev	0.160561	0.321123	0	0	#NAME?	1	1	767	FALSE	TRUE
768_rev	0	0	0					768	FALSE	FALSE
769_rev	1.62212	3.24424	0	0	#NAME?	0.22884	0.979757	769	FALSE	FALSE
770_rev	4.44335	4.53534	4.35136	0.959436	-0.0597417	1	1	770	FALSE	TRUE
771_rev	0	0	0					771	FALSE	FALSE
772_rev	0.324424	0.648848	0	0	#NAME?	1	1	772	FALSE	FALSE
773_rev	0.80941	1.61882	0	0	#NAME?	0.586833	1	773	FALSE	TRUE
774_rev	0.555914	0.327726	0.784103	2.39256	1.25855	1	1	774	FALSE	FALSE
775_rev	0.491589	0.983177	0	0	#NAME?	0.850119	1	775	FALSE	FALSE
776_rev	0	0	0					776	FALSE	TRUE
777_rev	0	0	0					777	FALSE	FALSE
778_rev	0.655451	1.3109	0	0	#NAME?	0.739538	1	778	FALSE	FALSE
779_rev	0	0	0					779	FALSE	TRUE
780_rev	0	0	0					780	FALSE	FALSE
781_rev	0	0	0					781	FALSE	FALSE
782_rev	0.324424	0.648848	0	0	#NAME?	1	1	782	FALSE	TRUE
783_rev	0.160561	0.321123	0	0	#NAME?	1	1	783	FALSE	FALSE
784_rev	0	0	0					784	FALSE	FALSE
785_rev	3.09028	6.18057	0	0	#NAME?	0.0454079	0.410148	785	FALSE	TRUE
786_rev	1.53249	2.28087	0.784103	0.343773	-1.54047	0.691173	1	786	FALSE	FALSE
787_rev	0	0	0					787	FALSE	FALSE
788_rev	0.160561	0.321123	0	0	#NAME?	1	1	788	FALSE	TRUE
789_rev	0.484985	0.969971	0	0	#NAME?	0.853607	1	789	FALSE	FALSE
790_rev	0.976574	1.95315	0	0	#NAME?	0.483858	1	790	FALSE	FALSE
791_rev	0.80941	1.61882	0	0	#NAME?	0.586833	1	791	FALSE	TRUE
792_rev	0	0	0					792	FALSE	FALSE
793_rev	0	0	0					793	FALSE	FALSE
794_rev	1.61552	3.23104	0	0	#NAME?	0.229901	0.979757	794	FALSE	TRUE
795_rev	0	0	0					795	FALSE	FALSE
796_rev	0.966669	1.93334	0	0	#NAME?	0.48723	1	796	FALSE	FALSE
797_rev	0.327726	0.655451	0	0	#NAME?	1	1	797	FALSE	TRUE
798_rev	0.321123	0.642245	0	0	#NAME?	1	1	798	FALSE	FALSE
799_rev	1.29109	2.58219	0	0	#NAME?	0.333994	1	799	FALSE	FALSE
800_rev	2.67292	4.56175	0.784103	0.171886	-2.54047	0.258864	1	800	FALSE	TRUE
801_rev	4.56357	6.16736	2.95978	0.479911	-1.05916	0.509635	1	801	FALSE	FALSE
802_rev	0	0	0					802	FALSE	FALSE
803_rev	6.31434	8.1007	4.52799	0.558963	-0.839176	0.512865	1	803	FALSE	TRUE
804_rev	0	0	0					804	FALSE	FALSE
805_rev	0	0	0					805	FALSE	FALSE
806_rev	0.973272	1.94654	0	0	#NAME?	0.484976	1	806	FALSE	TRUE
807_rev	0.877037	0.969971	0.784103	0.808378	-0.306899	1	1	807	FALSE	FALSE
808_rev	0	0	0					808	FALSE	FALSE
809_rev	0	0	0					809	FALSE	TRUE
810_rev	0.484985	0.969971	0	0	#NAME?	0.853607	1	810	FALSE	FALSE
811_rev	0	0	0					811	FALSE	FALSE
812_rev	4.11468	7.44525	0.784103	0.105316	-3.24721	0.072675	0.545236	812	FALSE	TRUE
813_rev	0.491589	0.983177	0	0	#NAME?	0.850119	1	813	FALSE	FALSE
814_rev	0	0	0					814	FALSE	FALSE
815_rev	9.43418	12.3413	6.52704	0.528877	-0.918995	0.406056	1	815	FALSE	TRUE
816_rev	2.36207	3.24424	1.47989	0.45616	-1.13239	0.687151	1	816	FALSE	FALSE
817_rev	1.36863	1.95315	0.784103	0.401456	-1.31669	0.791782	1	817	FALSE	FALSE
818_rev	1.13714	2.27427	0	0	#NAME?	0.400905	1	818	FALSE	TRUE
819_rev	0	0	0					819	FALSE	FALSE
820_rev	2.16813	3.55216	0.784103	0.22074	-2.17958	0.398958	1	820	FALSE	FALSE
821_rev	2.59209	5.18418	0	0	#NAME?	0.0773133	0.558651	821	FALSE	TRUE
822_rev	0	0	0					822	FALSE	FALSE
823_rev	0	0	0					823	FALSE	FALSE
824_rev	0	0	0					824	FALSE	TRUE
825_rev	0	0	0					825	FALSE	FALSE
826_rev	0.160561	0.321123	0	0	#NAME?	1	1	826	FALSE	FALSE
827_rev	0	0	0					827	FALSE	TRUE
828_rev	0.655451	1.3109	0	0	#NAME?	0.739538	1	828	FALSE	FALSE
829_rev	0	0	0					829	FALSE	FALSE
830_rev	0	0	0					830	FALSE	TRUE
831_rev	0	0	0					831	FALSE	FALSE
832_rev	0.969971	1.93994	0	0	#NAME?	0.4861	1	832	FALSE	FALSE
833_rev	3.42827	6.16076	0.695789	0.112939	-3.14639	0.130436	0.775027	833	FALSE	TRUE
834_rev	0	0	0					834	FALSE	FALSE
835_rev	0.160561	0.321123	0	0	#NAME?	1	1	835	FALSE	FALSE
836_rev	1.13383	2.26767	0	0	#NAME?	0.401837	1	836	FALSE	TRUE
837_rev	0	0	0					837	FALSE	FALSE
838_rev	1.45496	2.90991	0	0	#NAME?	0.27661	1	838	FALSE	FALSE
839_rev	0	0	0					839	FALSE	TRUE
840_rev	0	0	0					840	FALSE	FALSE
841_rev	0	0	0					841	FALSE	FALSE
842_rev	0	0	0					842	FALSE	TRUE
843_rev	0	0	0					843	FALSE	FALSE
844_rev	0	0	0					844	FALSE	FALSE
845_rev	0.160561	0.321123	0	0	#NAME?	1	1	845	FALSE	TRUE
846_rev	4.04998	3.57197	4.52799	1.26765	0.342152	0.9275	1	846	FALSE	FALSE
847_rev	4.28184	7.77958	0.784103	0.10079	-3.31058	0.062973	0.499882	847	FALSE	FALSE
848_rev	8.05104	14.6222	1.47989	0.101209	-3.3046	0.0105097	0.128744	848	FALSE	TRUE
849_rev	3.39966	4.53534	2.26399	0.49919	-1.00234	0.610282	1	849	FALSE	FALSE
850_rev	0	0	0					850	FALSE	FALSE
851_rev	0.321123	0.642245	0	0	#NAME?	1	1	851	FALSE	TRUE
852_rev	0	0	0					852	FALSE	FALSE
853_rev	0	0	0					853	FALSE	FALSE
854_rev	0	0	0					854	FALSE	TRUE
855_rev	0	0	0					855	FALSE	FALSE
856_rev	0.163863	0.327726	0	0	#NAME?	1	1	856	FALSE	FALSE
857_rev	0	0	0					857	FALSE	TRUE
858_rev	2.4517	4.20761	0.695789	0.165365	-2.59628	0.306339	1	858	FALSE	FALSE
859_rev	4.26446	7.13733	1.39158	0.194972	-2.35866	0.169775	0.866487	859	FALSE	FALSE
860_rev	3.09725	5.4987	0.695789	0.126537	-2.98237	0.17389	0.876718	860	FALSE	TRUE
861_rev	2.14708	3.59838	0.695789	0.193362	-2.37062	0.55925	1	861	FALSE	FALSE
862_rev	9.05636	9.75253	8.36019	0.857233	-0.222241	0.859065	1	862	FALSE	FALSE
863_rev	2.78273	4.86966	0.695789	0.142882	-2.8071	0.23001	0.979757	863	FALSE	TRUE
864_rev	0	0	0					864	FALSE	FALSE
865_rev	0.324424	0.648848	0	0	#NAME?	1	1	865	FALSE	FALSE
866_rev	1.45496	2.90991	0	0	#NAME?	0.27661	1	866	FALSE	TRUE
867_rev	2.42163	4.84325	0	0	#NAME?	0.0928665	0.636326	867	FALSE	FALSE
868_rev	0	0	0					868	FALSE	FALSE
869_rev	0	0	0					869	FALSE	TRUE
870_rev	0.324424	0.648848	0	0	#NAME?	1	1	870	FALSE	FALSE
871_rev	0	0	0					871	FALSE	FALSE
872_rev	1.46156	2.92312	0	0	#NAME?	0.275329	1	872	FALSE	TRUE
873_rev	0	0	0					873	FALSE	FALSE
874_rev	0.347895	0	0.695789	inf	inf	0.813546	1	874	FALSE	FALSE
875_rev	0	0	0					875	FALSE	TRUE
876_rev	1.2977	2.59539	0	0	#NAME?	0.332443	1	876	FALSE	FALSE
877_rev	4.24575	5.53172	2.95978	0.535057	-0.902236	0.608231	1	877	FALSE	FALSE
878_rev	5.20252	7.44525	2.95978	0.39754	-1.33083	0.353818	1	878	FALSE	TRUE
879_rev	0	0	0					879	FALSE	FALSE
880_rev	0.491589	0.983177	0	0	#NAME?	0.850119	1	880	FALSE	FALSE
881_rev	1.13383	2.26767	0	0	#NAME?	0.401837	1	881	FALSE	TRUE
[truncated: 239 more rows]

## Sheet: TMBP_r0_r1_enrich
id	baseMean	baseMeanA	baseMeanB	foldChange	log2FoldChange	pval	padj	insertion_site	forward_insertion	in_frame	amino_acid
2_fwd	0	0	0					2	TRUE	TRUE
3_fwd	1.90821	2.11959	1.69682	0.800541	-0.320952	0.85363	1	3	TRUE	FALSE
4_fwd	0.407168	0.400683	0.413654	1.03237	0.0459626	1	1	4	TRUE	FALSE
5_fwd	0.497548	0.597623	0.397474	0.665092	-0.588374	1	1	5	TRUE	TRUE
6_fwd	0.205767	0.300094	0.11144	0.371348	-1.42916	1	1	6	TRUE	FALSE
7_fwd	0.249588	0.313033	0.186143	0.594644	-0.749901	0.92017	1	7	TRUE	FALSE
8_fwd	0.292887	0.090999	0.494775	5.43715	2.44285	0.256359	1	8	TRUE	TRUE	1
9_fwd	0.560862	0.462642	0.659082	1.4246	0.510561	0.628091	1	9	TRUE	FALSE
10_fwd	0	0	0					10	TRUE	FALSE
11_fwd	0.0486505	0	0.0973011	inf	inf	0.941882	1	11	TRUE	TRUE	2
12_fwd	0	0	0					12	TRUE	FALSE
13_fwd	0	0	0					13	TRUE	FALSE
14_fwd	12.284	6.2109	18.3572	2.95564	1.56347	0.0763053	0.789162	14	TRUE	TRUE	3
15_fwd	6.75837	8.56084	4.95589	0.578903	-0.788607	0.157838	1	15	TRUE	FALSE
16_fwd	0.297902	0.595803	0	0	#NAME?	0.172193	1	16	TRUE	FALSE
17_fwd	2.84522	0.679338	5.0111	7.37645	2.88293	0.00350723	0.0724828	17	TRUE	TRUE	4
18_fwd	0.480673	0.4386	0.522747	1.19185	0.253208	0.993997	1	18	TRUE	FALSE
19_fwd	0.399561	0.482029	0.317093	0.65783	-0.604214	0.795005	1	19	TRUE	FALSE
20_fwd	2.74051	1.12209	4.35892	3.88465	1.95778	0.0789761	0.799926	20	TRUE	TRUE	5
21_fwd	1.67096	1.90049	1.44143	0.758453	-0.398869	0.660177	1	21	TRUE	FALSE
22_fwd	0.0720407	0.144081	0	0	#NAME?	0.723947	1	22	TRUE	FALSE
23_fwd	1.21147	0.462642	1.96029	4.23716	2.0831	0.0111621	0.179823	23	TRUE	TRUE	6
24_fwd	1.66672	2.21089	1.12256	0.507741	-0.977836	0.301244	1	24	TRUE	FALSE
25_fwd	0.179222	0.172301	0.186143	1.08034	0.111482	1	1	25	TRUE	FALSE
26_fwd	0	0	0					26	TRUE	TRUE	7
27_fwd	0	0	0					27	TRUE	FALSE
28_fwd	0	0	0					28	TRUE	FALSE
29_fwd	0.585888	1.08552	0.0862523	0.0794569	-3.65368	0.0771419	0.789162	29	TRUE	TRUE	8
30_fwd	0.960184	0.812179	1.10819	1.36446	0.448332	1	1	30	TRUE	FALSE
31_fwd	0.202554	0.232604	0.172505	0.741623	-0.431242	0.906857	1	31	TRUE	FALSE
32_fwd	1.54515	0.83192	2.25838	2.71466	1.44077	0.0338936	0.43614	32	TRUE	TRUE	9
33_fwd	0	0	0					33	TRUE	FALSE
34_fwd	1.03181	0.918671	1.14495	1.24631	0.31766	0.839982	1	34	TRUE	FALSE
35_fwd	3.7661	4.61578	2.91642	0.631836	-0.662377	0.317873	1	35	TRUE	TRUE	10
36_fwd	0.68437	0.78184	0.586899	0.750663	-0.413763	1	1	36	TRUE	FALSE
37_fwd	2.83072	5.66143	0	0	#NAME?	9.90957e-10	7.79807e-08	37	TRUE	FALSE
38_fwd	31.3228	10.335	52.3106	5.06149	2.33956	1.30536e-05	0.000460478	38	TRUE	TRUE	11
39_fwd	8.98297	9.46228	8.50366	0.89869	-0.154104	1	1	39	TRUE	FALSE
40_fwd	0.380324	0.644771	0.115877	0.179717	-2.4762	0.307295	1	40	TRUE	FALSE
41_fwd	10.7695	4.24058	17.2985	4.07927	2.02831	1.64178e-05	0.000569336	41	TRUE	TRUE	12
42_fwd	0.615702	0.714772	0.516632	0.722793	-0.468346	1	1	42	TRUE	FALSE
43_fwd	0.171536	0.343072	0	0	#NAME?	0.307661	1	43	TRUE	FALSE
44_fwd	1.11781	1.0533	1.18233	1.1225	0.166712	0.992819	1	44	TRUE	TRUE	13
45_fwd	8.63291	9.06147	8.20435	0.90541	-0.143357	0.891889	1	45	TRUE	FALSE
46_fwd	3.59368	4.04528	3.14207	0.776726	-0.364522	0.319945	1	46	TRUE	FALSE
47_fwd	1.64334	1.79337	1.49331	0.83268	-0.264167	0.814745	1	47	TRUE	TRUE	14
48_fwd	1.11457	1.06422	1.16493	1.09463	0.130443	0.9687	1	48	TRUE	FALSE
49_fwd	1.36759	2.62375	0.11144	0.0424734	-4.5573	0.000115268	0.00314452	49	TRUE	FALSE
50_fwd	4.28351	4.10944	4.45758	1.08472	0.117317	0.902657	1	50	TRUE	TRUE	15
51_fwd	0.811195	0.524605	1.09778	2.09259	1.06529	0.773705	1	51	TRUE	FALSE
52_fwd	11.2923	12.3218	10.2628	0.832897	-0.26379	0.404334	1	52	TRUE	FALSE
53_fwd	7.06766	8.51006	5.62525	0.661012	-0.597251	0.239421	1	53	TRUE	TRUE	16
54_fwd	0.435571	0.337138	0.534003	1.58393	0.66351	1	1	54	TRUE	FALSE
55_fwd	0	0	0					55	TRUE	FALSE
56_fwd	0	0	0					56	TRUE	TRUE	17
57_fwd	2.57565	1.67825	3.47304	2.06944	1.04924	0.098268	0.930816	57	TRUE	FALSE
58_fwd	0	0	0					58	TRUE	FALSE
59_fwd	0.41278	0.397028	0.428533	1.07935	0.110166	0.843955	1	59	TRUE	TRUE	18
60_fwd	0	0	0					60	TRUE	FALSE
61_fwd	0	0	0					61	TRUE	FALSE
62_fwd	2.24193	1.19668	3.28717	2.7469	1.45781	0.0569627	0.634136	62	TRUE	TRUE	19
63_fwd	1.0656	1.37741	0.753796	0.547257	-0.86971	0.32328	1	63	TRUE	FALSE
64_fwd	0.879367	1.34343	0.415306	0.309139	-1.69367	0.185782	1	64	TRUE	FALSE
65_fwd	0	0	0					65	TRUE	TRUE	20
66_fwd	0.224443	0.448887	0	0	#NAME?	0.276561	1	66	TRUE	FALSE
67_fwd	2.20546	1.8388	2.57211	1.3988	0.484192	0.575008	1	67	TRUE	FALSE
68_fwd	1.52205	2.39422	0.64988	0.271437	-1.88131	0.0482732	0.571619	68	TRUE	TRUE	21
69_fwd	20.8935	22.7713	19.0157	0.835074	-0.260024	0.436576	1	69	TRUE	FALSE
70_fwd	32.2823	34.5109	30.0537	0.870845	-0.199512	0.58645	1	70	TRUE	FALSE
71_fwd	2.60595	1.37415	3.83775	2.79282	1.48172	0.0493938	0.574203	71	TRUE	TRUE	22
72_fwd	1.96589	2.26012	1.67166	0.739633	-0.435118	0.559509	1	72	TRUE	FALSE
73_fwd	0.845283	1.27711	0.413459	0.323747	-1.62706	0.285487	1	73	TRUE	FALSE
74_fwd	1.09919	1.52223	0.676155	0.444188	-1.17076	0.175629	1	74	TRUE	TRUE	23
75_fwd	4.83085	2.47083	7.19088	2.91031	1.54117	0.00386405	0.0780862	75	TRUE	FALSE
76_fwd	0.37715	0.484495	0.269806	0.55688	-0.844561	1	1	76	TRUE	FALSE
77_fwd	1.9198	2.19321	1.64639	0.750674	-0.413741	0.583105	1	77	TRUE	TRUE	24
78_fwd	8.09689	9.29833	6.89545	0.741579	-0.431327	0.346176	1	78	TRUE	FALSE
79_fwd	0	0	0					79	TRUE	FALSE
80_fwd	2.29927	2.28765	2.31089	1.01016	0.0145811	1	1	80	TRUE	TRUE	25
81_fwd	0.0454995	0.090999	0	0	#NAME?	1	1	81	TRUE	FALSE
82_fwd	0	0	0					82	TRUE	FALSE
83_fwd	6.65129	6.58796	6.71463	1.01923	0.0274771	1	1	83	TRUE	TRUE	26
84_fwd	1.92677	2.30497	1.54857	0.671839	-0.573813	0.405766	1	84	TRUE	FALSE
85_fwd	0.701912	0.806811	0.597013	0.739966	-0.43447	1	1	85	TRUE	FALSE
86_fwd	35.1572	12.8162	57.4982	4.48636	2.16555	7.62721e-10	6.5022e-08	86	TRUE	TRUE	27
87_fwd	4.69522	5.28755	4.10289	0.775954	-0.365958	0.721106	1	87	TRUE	FALSE
88_fwd	0.667887	0.572316	0.763458	1.33398	0.415738	0.811773	1	88	TRUE	FALSE
89_fwd	0.220182	0.0813021	0.359062	4.4164	2.14287	0.899982	1	89	TRUE	TRUE	28
90_fwd	0	0	0					90	TRUE	FALSE
91_fwd	0.754668	1.29781	0.211525	0.162986	-2.61718	0.24546	1	91	TRUE	FALSE
92_fwd	4.84637	2.6435	7.04924	2.66664	1.41502	0.0038671	0.0780862	92	TRUE	TRUE	29
93_fwd	5.4789	6.14255	4.81524	0.783915	-0.35123	0.520246	1	93	TRUE	FALSE
94_fwd	0.597325	0.417844	0.776805	1.85908	0.894588	0.8035	1	94	TRUE	FALSE
95_fwd	3.15237	0.567545	5.7372	10.1088	3.33754	0.0275343	0.370627	95	TRUE	TRUE	30
96_fwd	0.279062	0.460823	0.0973011	0.211146	-2.24369	0.802981	1	96	TRUE	FALSE
97_fwd	0.0792446	0.158489	0	0	#NAME?	0.713231	1	97	TRUE	FALSE
98_fwd	0	0	0					98	TRUE	TRUE	31
99_fwd	0	0	0					99	TRUE	FALSE
100_fwd	0.0821204	0.164241	0	0	#NAME?	0.709342	1	100	TRUE	FALSE
101_fwd	0	0	0					101	TRUE	TRUE	32
102_fwd	0.0765912	0.153182	0	0	#NAME?	0.717008	1	102	TRUE	FALSE
103_fwd	0.144837	0.178235	0.11144	0.625238	-0.677523	1	1	103	TRUE	FALSE
104_fwd	0	0	0					104	TRUE	TRUE	33
105_fwd	0.586102	0.243906	0.928298	3.80596	1.92826	0.236577	1	105	TRUE	FALSE
106_fwd	2.27024	2.75506	1.78542	0.648051	-0.625821	0.492486	1	106	TRUE	FALSE
107_fwd	12.3874	13.637	11.1378	0.816738	-0.292054	0.560266	1	107	TRUE	TRUE	34
108_fwd	60.7615	64.9921	56.531	0.869812	-0.201224	0.691731	1	108	TRUE	FALSE
109_fwd	5.89133	5.84753	5.93514	1.01498	0.0214526	0.982725	1	109	TRUE	FALSE
110_fwd	6.68947	7.58345	5.79548	0.764227	-0.387926	0.723229	1	110	TRUE	TRUE	35
111_fwd	0.579967	0.516377	0.643557	1.24629	0.317644	0.801963	1	111	TRUE	FALSE
112_fwd	0	0	0					112	TRUE	FALSE
113_fwd	2.93883	3.88457	1.99309	0.513079	-0.962746	0.253904	1	113	TRUE	TRUE	36
114_fwd	0.0486505	0	0.0973011	inf	inf	0.941882	1	114	TRUE	FALSE
115_fwd	1.77656	1.63961	1.9135	1.16704	0.222855	1	1	115	TRUE	FALSE
116_fwd	27.1436	10.4787	43.8086	4.18073	2.06375	5.85787e-07	2.55004e-05	116	TRUE	TRUE	37
117_fwd	1.24013	1.21464	1.26562	1.04196	0.059306	0.635975	1	117	TRUE	FALSE
118_fwd	4.84119	4.14677	5.5356	1.33492	0.416751	0.756821	1	118	TRUE	FALSE
119_fwd	31.003	18.7693	43.2366	2.30358	1.20388	0.001422	0.0319715	119	TRUE	TRUE	38
120_fwd	1.60474	2.29631	0.913171	0.39767	-1.33036	0.609088	1	120	TRUE	FALSE
121_fwd	4.36555	5.1809	3.5502	0.685247	-0.545304	0.403033	1	121	TRUE	FALSE
122_fwd	6.94744	2.27031	11.6246	5.12027	2.35622	0.00189937	0.0417861	122	TRUE	TRUE	39
123_fwd	0	0	0					123	TRUE	FALSE
124_fwd	10.1832	11.7173	8.64915	0.73815	-0.438014	0.637891	1	124	TRUE	FALSE
125_fwd	0.508138	0.746471	0.269806	0.361441	-1.46817	0.509584	1	125	TRUE	TRUE	40
126_fwd	0	0	0					126	TRUE	FALSE
127_fwd	0.377528	0.385096	0.36996	0.960697	-0.0578473	0.698977	1	127	TRUE	FALSE
128_fwd	0	0	0					128	TRUE	TRUE	41
129_fwd	0.72558	0.638378	0.812782	1.2732	0.348457	1	1	129	TRUE	FALSE
130_fwd	0.777474	0.911942	0.643006	0.705096	-0.504109	1	1	130	TRUE	FALSE
131_fwd	0.438963	0.241015	0.636912	2.64263	1.40197	0.37424	1	131	TRUE	TRUE	42
132_fwd	25.3199	27.3875	23.2522	0.84901	-0.236147	0.521967	1	132	TRUE	FALSE
133_fwd	6.75337	5.44614	8.0606	1.48006	0.565655	0.314537	1	133	TRUE	FALSE
134_fwd	2.51473	2.52843	2.50104	0.989169	-0.0157116	0.861364	1	134	TRUE	TRUE	43
135_fwd	0.284947	0	0.569893	inf	inf	0.158042	1	135	TRUE	FALSE
136_fwd	0.108141	0.216283	0	0	#NAME?	0.490033	1	136	TRUE	FALSE
137_fwd	9.39566	9.19602	9.5953	1.04342	0.0613175	0.988148	1	137	TRUE	TRUE	44
138_fwd	2.56373	2.56862	2.55883	0.996185	-0.00551452	0.885737	1	138	TRUE	FALSE
139_fwd	0.350045	0.275582	0.424508	1.54041	0.623311	0.837872	1	139	TRUE	FALSE
140_fwd	2.22573	1.73355	2.71791	1.56783	0.64877	0.264371	1	140	TRUE	TRUE	45
141_fwd	2.21751	2.35293	2.08209	0.884892	-0.176427	1	1	141	TRUE	FALSE
142_fwd	0	0	0					142	TRUE	FALSE
143_fwd	1.77045	2.21739	1.32352	0.59688	-0.744488	0.800562	1	143	TRUE	TRUE	46
144_fwd	0.136405	0	0.27281	inf	inf	0.968489	1	144	TRUE	FALSE
145_fwd	2.24272	2.67309	1.81234	0.677995	-0.560653	0.565767	1	145	TRUE	FALSE
146_fwd	21.113	19.7192	22.5069	1.14137	0.190768	0.44122	1	146	TRUE	TRUE	47
147_fwd	6.53023	7.32557	5.73489	0.78286	-0.353174	0.43702	1	147	TRUE	FALSE
148_fwd	2.06127	1.96305	2.15948	1.10006	0.137588	0.715635	1	148	TRUE	FALSE
149_fwd	0.177056	0.0813021	0.27281	3.35551	1.74653	1	1	149	TRUE	TRUE	48
150_fwd	3.42754	1.91994	4.93514	2.57046	1.36203	0.026419	0.360356	150	TRUE	FALSE
151_fwd	5.65701	6.18465	5.12937	0.829371	-0.26991	0.465773	1	151	TRUE	FALSE
152_fwd	1.22369	0.493778	1.95361	3.95645	1.98421	0.0120075	0.191933	152	TRUE	TRUE	49
153_fwd	2.51221	1.859	3.16541	1.70275	0.767864	0.153175	1	153	TRUE	FALSE
154_fwd	0.83546	0.347601	1.32332	3.80701	1.92866	0.0725839	0.769464	154	TRUE	FALSE
155_fwd	0	0	0					155	TRUE	TRUE	50
156_fwd	31.3122	13.9685	48.6558	3.48325	1.80043	3.86593e-07	1.7195e-05	156	TRUE	FALSE
157_fwd	0.748038	0.519902	0.976175	1.87761	0.908901	0.629261	1	157	TRUE	FALSE
158_fwd	1.08874	0.330439	1.84705	5.58966	2.48276	0.152444	1	158	TRUE	TRUE	51
159_fwd	8.28338	6.5488	10.018	1.52974	0.613286	0.438868	1	159	TRUE	FALSE
160_fwd	8.97706	9.44709	8.50703	0.900492	-0.151214	0.777302	1	160	TRUE	FALSE
161_fwd	94.9491	33.4834	156.415	4.67141	2.22386	3.62768e-11	4.63889e-09	161	TRUE	TRUE	52
162_fwd	1.29396	0.539886	2.04803	3.79345	1.92351	0.0423405	0.512596	162	TRUE	FALSE
163_fwd	0	0	0					163	TRUE	FALSE
164_fwd	0	0	0					164	TRUE	TRUE	53
165_fwd	8.91173	8.87015	8.95331	1.00938	0.0134634	0.570128	1	165	TRUE	FALSE
166_fwd	13.6145	13.433	13.7961	1.02703	0.0384738	0.955905	1	166	TRUE	FALSE
167_fwd	16.2464	11.9628	20.53	1.71616	0.779182	0.0382054	0.473747	167	TRUE	TRUE	54
168_fwd	0.845799	0.94661	0.744988	0.787006	-0.345553	1	1	168	TRUE	FALSE
169_fwd	0	0	0					169	TRUE	FALSE
170_fwd	5.35626	3.83934	6.87318	1.7902	0.84012	0.274123	1	170	TRUE	TRUE	55
171_fwd	1.24637	0.916854	1.57589	1.7188	0.7814	0.310714	1	171	TRUE	FALSE
172_fwd	0.318583	0.231731	0.405436	1.7496	0.807022	0.834196	1	172	TRUE	FALSE
173_fwd	0.159428	0.232604	0.0862523	0.370811	-1.43124	1	1	173	TRUE	TRUE	56
174_fwd	2.27256	2.33374	2.21137	0.947564	-0.0777049	1	1	174	TRUE	FALSE
175_fwd	2.80769	2.50199	3.1134	1.24437	0.315414	0.889277	1	175	TRUE	FALSE
176_fwd	3.63955	2.10583	5.17327	2.45664	1.29668	0.184102	1	176	TRUE	TRUE	57
177_fwd	0.520258	0.845914	0.194602	0.230049	-2.11998	0.45087	1	177	TRUE	FALSE
178_fwd	0.244794	0.172301	0.317287	1.84147	0.880858	0.880832	1	178	TRUE	FALSE
179_fwd	0.900502	1.02928	0.771725	0.749773	-0.415474	0.95144	1	179	TRUE	TRUE	58
180_fwd	7.52863	7.81613	7.24113	0.926434	-0.11024	0.969878	1	180	TRUE	FALSE
181_fwd	10.5557	11.0583	10.0532	0.909113	-0.137468	0.820775	1	181	TRUE	FALSE
182_fwd	10.9144	12.9602	8.86867	0.684302	-0.547296	0.149312	1	182	TRUE	TRUE	59
183_fwd	89.4883	92.0449	86.9318	0.94445	-0.0824537	0.86635	1	183	TRUE	FALSE
184_fwd	15.1495	17.5539	12.7451	0.726052	-0.461855	0.326108	1	184	TRUE	FALSE
185_fwd	0.0337451	0.0674902	0	0	#NAME?	1	1	185	TRUE	TRUE	60
186_fwd	0.239074	0.478147	0	0	#NAME?	0.270169	1	186	TRUE	FALSE
187_fwd	0	0	0					187	TRUE	FALSE
188_fwd	0	0	0					188	TRUE	TRUE	61
189_fwd	0	0	0					189	TRUE	FALSE
190_fwd	0	0	0					190	TRUE	FALSE
191_fwd	0.298224	0.37481	0.221639	0.591337	-0.757947	1	1	191	TRUE	TRUE	62
192_fwd	3.55694	3.77699	3.33689	0.883481	-0.17873	0.851229	1	192	TRUE	FALSE
193_fwd	2.99458	3.66148	2.32769	0.635724	-0.653528	0.278605	1	193	TRUE	FALSE
194_fwd	28.9016	10.6642	47.139	4.42029	2.14414	2.73983e-09	1.86857e-07	194	TRUE	TRUE	63
195_fwd	4.1601	4.42365	3.89654	0.880842	-0.183045	0.929122	1	195	TRUE	FALSE
196_fwd	0	0	0					196	TRUE	FALSE
197_fwd	2.37378	1.12	3.62757	3.2389	1.6955	0.0152767	0.231526	197	TRUE	TRUE	64
198_fwd	2.13667	2.59309	1.68024	0.647968	-0.626005	0.368169	1	198	TRUE	FALSE
199_fwd	4.12362	5.51456	2.73267	0.495538	-1.01293	0.207155	1	199	TRUE	FALSE
200_fwd	40.3157	12.656	67.9754	5.37102	2.4252	1.80012e-11	2.83311e-09	200	TRUE	TRUE	65
201_fwd	21.0252	23.0275	19.0228	0.826089	-0.275632	0.50672	1	201	TRUE	FALSE
202_fwd	0.455909	0.441535	0.470282	1.06511	0.0909959	0.989332	1	202	TRUE	FALSE
203_fwd	4.04206	1.18342	6.90071	5.83118	2.54379	2.03185e-06	8.15132e-05	203	TRUE	TRUE	66
204_fwd	6.18788	5.13496	7.2408	1.4101	0.495796	0.495492	1	204	TRUE	FALSE
205_fwd	0.213911	0.316382	0.11144	0.35223	-1.50541	0.625846	1	205	TRUE	FALSE
206_fwd	0.954413	0.250116	1.65871	6.63178	2.7294	0.0129288	0.202652	206	TRUE	TRUE	67
207_fwd	0	0	0					207	TRUE	FALSE
208_fwd	0.0337451	0.0674902	0	0	#NAME?	1	1	208	TRUE	FALSE
209_fwd	0.311883	0.0813021	0.542465	6.67221	2.73816	0.381552	1	209	TRUE	TRUE	68
210_fwd	0.313865	0.444176	0.183553	0.413245	-1.27493	0.900893	1	210	TRUE	FALSE
211_fwd	10.3516	12.7482	7.95493	0.624004	-0.680372	0.293801	1	211	TRUE	FALSE
212_fwd	17.3361	17.9663	16.7059	0.929846	-0.104936	0.699726	1	212	TRUE	TRUE	69
213_fwd	0.720837	0.61506	0.826614	1.34396	0.426486	0.765867	1	213	TRUE	FALSE
214_fwd	1.89455	2.19155	1.59755	0.728959	-0.456091	0.359959	1	214	TRUE	FALSE
215_fwd	147.039	53.0868	240.991	4.53956	2.18255	3.99441e-12	8.17257e-10	215	TRUE	TRUE	70
216_fwd	6.3237	7.56847	5.07892	0.671063	-0.57548	0.37722	1	216	TRUE	FALSE
217_fwd	0	0	0					217	TRUE	FALSE
218_fwd	4.40291	1.58145	7.22438	4.56821	2.19163	0.000204056	0.00535238	218	TRUE	TRUE	71
219_fwd	0.454098	0.690994	0.217202	0.314333	-1.66964	0.529898	1	219	TRUE	FALSE
220_fwd	0.17469	0.249488	0.0998911	0.400384	-1.32054	0.837128	1	220	TRUE	FALSE
221_fwd	7.82323	2.32506	13.3214	5.72948	2.5184	1.40197e-07	6.82958e-06	221	TRUE	TRUE	72
222_fwd	0.548453	0.80759	0.289316	0.358246	-1.48098	0.498244	1	222	TRUE	FALSE
223_fwd	4.1772	4.67803	3.67637	0.78588	-0.347619	0.683866	1	223	TRUE	FALSE
224_fwd	18.7701	7.54204	29.9981	3.97745	1.99184	6.81981e-08	3.48833e-06	224	TRUE	TRUE	73
225_fwd	0.262294	0.230094	0.294493	1.27988	0.356008	1	1	225	TRUE	FALSE
226_fwd	14.4323	16.1515	12.713	0.787113	-0.345358	0.588628	1	226	TRUE	FALSE
227_fwd	1.11923	0.513829	1.72463	3.35643	1.74693	0.219861	1	227	TRUE	TRUE	74
228_fwd	0.561695	0.703124	0.420265	0.597712	-0.742478	1	1	228	TRUE	FALSE
229_fwd	20.9357	21.0538	20.8176	0.988778	-0.0162808	0.941746	1	229	TRUE	FALSE
230_fwd	47.4089	16.8156	78.0021	4.63866	2.21371	3.03408e-11	4.43409e-09	230	TRUE	TRUE	75
231_fwd	3.33278	2.96924	3.69633	1.24487	0.315999	0.909028	1	231	TRUE	FALSE
232_fwd	0.238996	0.164423	0.313568	1.90708	0.931364	0.861081	1	232	TRUE	FALSE
233_fwd	0	0	0					233	TRUE	TRUE	76
234_fwd	9.79338	11.0125	8.57429	0.778598	-0.36105	0.528781	1	234	TRUE	FALSE
235_fwd	6.45427	8.93602	3.97252	0.444552	-1.16958	0.0428906	0.5162	235	TRUE	FALSE
236_fwd	0.507432	0.4386	0.576264	1.31387	0.393826	1	1	236	TRUE	TRUE	77
237_fwd	0.104186	0.0969332	0.11144	1.14965	0.201198	1	1	237	TRUE	FALSE
238_fwd	0.473974	0.352173	0.595775	1.69171	0.758482	1	1	238	TRUE	FALSE
239_fwd	4.81521	2.55648	7.07393	2.76706	1.46835	0.0132163	0.203683	239	TRUE	TRUE	78
240_fwd	0.726598	1.13591	0.317287	0.279325	-1.83998	0.232268	1	240	TRUE	FALSE
241_fwd	0.0486505	0	0.0973011	inf	inf	0.941882	1	241	TRUE	FALSE
242_fwd	1.69106	1.08088	2.30124	2.12903	1.0902	0.138166	1	242	TRUE	TRUE	79
243_fwd	0.197259	0.394518	0	0	#NAME?	0.213263	1	243	TRUE	FALSE
244_fwd	0.150182	0	0.300365	inf	inf	0.309556	1	244	TRUE	FALSE
245_fwd	0.566706	0.405255	0.728157	1.79678	0.845417	0.627686	1	245	TRUE	TRUE	80
246_fwd	0.714097	1.42819	0	0	#NAME?	0.00806539	0.141041	246	TRUE	FALSE
247_fwd	12.2559	13.9908	10.521	0.751996	-0.411203	0.300173	1	247	TRUE	FALSE
248_fwd	8.05156	9.31019	6.79293	0.729623	-0.454776	0.362657	1	248	TRUE	TRUE	81
249_fwd	4.74392	7.76941	1.71843	0.221179	-2.17671	0.000291336	0.00726918	249	TRUE	FALSE
250_fwd	1.2558	1.07759	1.434	1.33075	0.412241	0.7288	1	250	TRUE	FALSE
251_fwd	0.320661	0.232604	0.408717	1.75714	0.813226	0.38027	1	251	TRUE	TRUE	82
252_fwd	0.367869	0.624298	0.11144	0.178504	-2.48597	0.416143	1	252	TRUE	FALSE
253_fwd	3.41163	3.48716	3.3361	0.956683	-0.0638873	0.788805	1	253	TRUE	FALSE
254_fwd	0.367875	0.402671	0.333079	0.827174	-0.273738	0.96699	1	254	TRUE	TRUE	83
255_fwd	0.319353	0.638706	0	0	#NAME?	0.185486	1	255	TRUE	FALSE
256_fwd	4.53139	5.49664	3.56613	0.648784	-0.624189	0.378583	1	256	TRUE	FALSE
257_fwd	32.302	12.4655	52.1386	4.18263	2.06441	2.42205e-09	1.7088e-07	257	TRUE	TRUE	84
258_fwd	0.796378	1.59276	0	0	#NAME?	0.00434999	0.0855777	258	TRUE	FALSE
259_fwd	1.19675	0.843673	1.54983	1.83701	0.877358	0.337549	1	259	TRUE	FALSE
260_fwd	0	0	0					260	TRUE	TRUE	85
261_fwd	0.0743962	0.148792	0	0	#NAME?	0.720279	1	261	TRUE	FALSE
262_fwd	2.54161	3.06283	2.0204	0.659652	-0.600223	0.426366	1	262	TRUE	FALSE
263_fwd	2.04309	1.04149	3.0447	2.92342	1.54766	0.00977193	0.163201	263	TRUE	TRUE	86
264_fwd	1.30914	2.53204	0.0862523	0.0340644	-4.87559	0.000207617	0.00535238	264	TRUE	FALSE
265_fwd	11.0261	11.5704	10.4817	0.905912	-0.142557	0.858403	1	265	TRUE	FALSE
266_fwd	18.1311	12.7418	23.5204	1.84593	0.884344	0.0087941	0.151199	266	TRUE	TRUE	87
267_fwd	2.54279	5.08558	0	0	#NAME?	1.88695e-08	1.08579e-06	267	TRUE	FALSE
268_fwd	0.331485	0.0765912	0.586378	7.65595	2.93658	0.37877	1	268	TRUE	FALSE
269_fwd	7.04519	3.78501	10.3054	2.72267	1.44502	0.00389286	0.0780862	269	TRUE	TRUE	88
270_fwd	31.8369	19.2789	44.3949	2.30277	1.20337	0.000386337	0.00929935	270	TRUE	FALSE
271_fwd	0.0983807	0.090999	0.105762	1.16224	0.216905	1	1	271	TRUE	FALSE
272_fwd	0	0	0					272	TRUE	TRUE	89
273_fwd	2.08443	2.7511	1.41775	0.515337	-0.956411	0.170036	1	273	TRUE	FALSE
274_fwd	0.580303	0.787905	0.372701	0.473028	-1.08	0.1807	1	274	TRUE	FALSE
275_fwd	0.119997	0.0674902	0.172505	2.55599	1.35388	0.889296	1	275	TRUE	TRUE	90
276_fwd	1.44201	1.03046	1.85357	1.79877	0.847009	0.600854	1	276	TRUE	FALSE
277_fwd	0.278171	0.347601	0.208741	0.600518	-0.73572	0.910781	1	277	TRUE	FALSE
278_fwd	4.61938	1.83849	7.40027	4.02518	2.00905	3.78201e-05	0.00120906	278	TRUE	TRUE	91
279_fwd	4.57411	8.94257	0.205654	0.0229972	-5.4424	1.77474e-11	2.83311e-09	279	TRUE	FALSE
280_fwd	5.16076	5.67539	4.64614	0.818647	-0.288687	0.733764	1	280	TRUE	FALSE
281_fwd	2.37172	0.969321	3.77411	3.89356	1.96109	0.0105051	0.171947	281	TRUE	TRUE	92
282_fwd	0.338132	0.676265	0	0	#NAME?	0.0608762	0.669638	282	TRUE	FALSE
283_fwd	1.22939	1.461	0.997768	0.682934	-0.550183	0.584772	1	283	TRUE	FALSE
284_fwd	0.769562	0.230094	1.30903	5.6891	2.5082	0.227808	1	284	TRUE	TRUE	93
285_fwd	2.7426	1.84322	3.64198	1.97588	0.982497	0.205251	1	285	TRUE	FALSE
286_fwd	0	0	0					286	TRUE	FALSE
287_fwd	0.574935	0.216283	0.933588	4.31652	2.10987	0.499534	1	287	TRUE	TRUE	94
288_fwd	3.30162	3.60933	2.99391	0.829491	-0.269701	0.58293	1	288	TRUE	FALSE
289_fwd	0	0	0					289	TRUE	FALSE
290_fwd	0	0	0					290	TRUE	TRUE	95
291_fwd	2.13961	2.45577	1.82345	0.742515	-0.429507	0.596636	1	291	TRUE	FALSE
292_fwd	0.76818	0.774798	0.761563	0.982919	-0.024856	1	1	292	TRUE	FALSE
293_fwd	0.400107	0.225383	0.57483	2.55045	1.35075	0.842836	1	293	TRUE	TRUE	96
294_fwd	11.0697	11.5673	10.572	0.913959	-0.129798	0.550582	1	294	TRUE	FALSE
295_fwd	0.274245	0.164241	0.38425	2.33955	1.22623	1	1	295	TRUE	FALSE
296_fwd	0.160127	0.320254	0	0	#NAME?	0.648865	1	296	TRUE	TRUE	97
297_fwd	6.24959	5.52773	6.97145	1.26118	0.334772	0.725746	1	297	TRUE	FALSE
298_fwd	3.7212	3.71838	3.72402	1.00152	0.00218648	0.804036	1	298	TRUE	FALSE
299_fwd	21.1427	20.9382	21.3472	1.01953	0.0279075	0.612836	1	299	TRUE	TRUE	98
300_fwd	0.771652	1.01174	0.531567	0.525401	-0.92851	0.443287	1	300	TRUE	FALSE
301_fwd	3.98753	4.78541	3.18965	0.666536	-0.585245	0.559552	1	301	TRUE	FALSE
302_fwd	44.4105	19.0339	69.7871	3.66646	1.87439	2.22101e-08	1.22816e-06	302	TRUE	TRUE	99
303_fwd	10.7706	12.185	9.35625	0.767849	-0.381106	0.42694	1	303	TRUE	FALSE
304_fwd	1.98948	2.62112	1.35784	0.518037	-0.948874	0.454609	1	304	TRUE	FALSE
305_fwd	2.71838	1.23495	4.20181	3.40241	1.76656	0.0034771	0.0724828	305	TRUE	TRUE	100
306_fwd	0.0406511	0.0813021	0	0	#NAME?	1	1	306	TRUE	FALSE
307_fwd	0.381588	0.454544	0.308632	0.678992	-0.558533	0.800729	1	307	TRUE	FALSE
308_fwd	3.48286	0.467685	6.49804	13.8941	3.7964	4.29928e-08	2.31482e-06	308	TRUE	TRUE	101
309_fwd	0.0674902	0.13498	0	0	#NAME?	0.731542	1	309	TRUE	FALSE
310_fwd	0.951331	1.28757	0.615089	0.477712	-1.06579	0.402693	1	310	TRUE	FALSE
311_fwd	0.219073	0.326707	0.11144	0.3411	-1.55174	0.622794	1	311	TRUE	TRUE	102
312_fwd	7.18132	13.8951	0.467497	0.0336447	-4.89348	1.05366e-13	5.38949e-11	312	TRUE	FALSE
313_fwd	8.04936	9.1615	6.93723	0.757215	-0.401224	0.249355	1	313	TRUE	FALSE
314_fwd	11.4885	7.27918	15.6978	2.15653	1.10872	0.00704973	0.126524	314	TRUE	TRUE	103
315_fwd	0.32028	0.279062	0.361499	1.29541	0.373407	0.899294	1	315	TRUE	FALSE
316_fwd	17.3877	20.3048	14.4705	0.712663	-0.488709	0.193334	1	316	TRUE	FALSE
317_fwd	32.264	29.9991	34.5288	1.15099	0.20288	0.440512	1	317	TRUE	TRUE	104
318_fwd	2.27913	2.8463	1.71196	0.60147	-0.733435	0.245939	1	318	TRUE	FALSE
319_fwd	0.633324	0.559172	0.707476	1.26522	0.339388	1	1	319	TRUE	FALSE
320_fwd	3.66912	2.45595	4.88229	1.98794	0.991274	0.135978	1	320	TRUE	TRUE	105
321_fwd	0	0	0					321	TRUE	FALSE
322_fwd	0	0	0					322	TRUE	FALSE
323_fwd	0.325663	0.539886	0.11144	0.206413	-2.27639	0.430384	1	323	TRUE	TRUE	106
324_fwd	1.34981	2.69963	0	0	#NAME?	0.0123815	0.196376	324	TRUE	FALSE
325_fwd	0	0	0					325	TRUE	FALSE
326_fwd	0.750769	0.436474	1.06507	2.44016	1.28698	0.282814	1	326	TRUE	TRUE	107
327_fwd	1.84871	3.69742	0	0	#NAME?	7.09563e-07	3.02451e-05	327	TRUE	FALSE
328_fwd	6.88436	9.54227	4.22646	0.442919	-1.17488	0.00601125	0.111809	328	TRUE	FALSE
329_fwd	19.5813	19.4655	19.697	1.01189	0.0170563	0.941686	1	329	TRUE	TRUE	108
330_fwd	8.05286	15.9943	0.11144	0.00696746	-7.16515	3.87525e-19	2.64292e-16	330	TRUE	FALSE
331_fwd	3.16386	5.35631	0.971412	0.181359	-2.46308	8.23965e-05	0.00237441	331	TRUE	FALSE
332_fwd	20.6808	19.3377	22.0239	1.13891	0.187654	0.379646	1	332	TRUE	TRUE	109
333_fwd	1.32416	2.64831	0	0	#NAME?	2.50753e-05	0.000841051	333	TRUE	FALSE
334_fwd	0	0	0					334	TRUE	FALSE
335_fwd	0.0406511	0.0813021	0	0	#NAME?	1	1	335	TRUE	TRUE	110
336_fwd	0	0	0					336	TRUE	FALSE
337_fwd	0.512081	0.723797	0.300365	0.414984	-1.26887	0.942961	1	337	TRUE	FALSE
338_fwd	0	0	0					338	TRUE	TRUE	111
339_fwd	6.91365	9.46781	4.35949	0.460454	-1.11887	0.0321182	0.41591	339	TRUE	FALSE
340_fwd	11.4827	12.2534	10.712	0.874208	-0.193952	0.73228	1	340	TRUE	FALSE
341_fwd	10.8739	8.68739	13.0605	1.50338	0.588212	0.189803	1	341	TRUE	TRUE	112
342_fwd	4.67727	4.55461	4.79992	1.05386	0.0756811	0.978722	1	342	TRUE	FALSE
343_fwd	0.430243	0.663294	0.197192	0.297292	-1.75005	0.53667	1	343	TRUE	FALSE
344_fwd	4.45535	3.50328	5.40741	1.54352	0.626228	0.173386	1	344	TRUE	TRUE	113
345_fwd	15.3009	18.4536	12.1481	0.658306	-0.603169	0.135068	1	345	TRUE	FALSE
346_fwd	0.0915927	0.0969332	0.0862523	0.889811	-0.168429	1	1	346	TRUE	FALSE
347_fwd	0.183686	0.16759	0.199782	1.19209	0.253491	1	1	347	TRUE	TRUE	114
348_fwd	1.046	1.31336	0.778634	0.592856	-0.754246	0.543894	1	348	TRUE	FALSE
349_fwd	0.851529	0.999868	0.70319	0.703282	-0.507824	0.604412	1	349	TRUE	FALSE
350_fwd	0.0438249	0.0876497	0	0	#NAME?	1	1	350	TRUE	TRUE	115
351_fwd	2.46259	2.36528	2.5599	1.08229	0.114081	0.824644	1	351	TRUE	FALSE
352_fwd	0.715484	0.94137	0.489598	0.52009	-0.943165	0.534413	1	352	TRUE	FALSE
353_fwd	1.65326	2.42185	0.884676	0.365289	-1.45289	0.0880748	0.865824	353	TRUE	TRUE	116
354_fwd	0	0	0					354	TRUE	FALSE
355_fwd	0.803429	1.32082	0.286035	0.216558	-2.20718	0.278836	1	355	TRUE	FALSE
356_fwd	0.355604	0.447011	0.264198	0.591032	-0.758692	0.791406	1	356	TRUE	TRUE	117
357_fwd	0.640628	0.524306	0.756951	1.44372	0.529791	0.977638	1	357	TRUE	FALSE
358_fwd	1.2416	1.83871	0.644495	0.350514	-1.51246	0.300951	1	358	TRUE	FALSE
359_fwd	4.42697	4.9708	3.88313	0.781188	-0.356258	0.193985	1	359	TRUE	TRUE	118
360_fwd	46.8993	51.4307	42.3678	0.823784	-0.279662	0.373227	1	360	TRUE	FALSE
361_fwd	22.579	28.1434	17.0145	0.604564	-0.726034	0.0420865	0.512553	361	TRUE	FALSE
362_fwd	14.0807	16.6986	11.4628	0.68645	-0.542773	0.162641	1	362	TRUE	TRUE	119
363_fwd	0.0743962	0.148792	0	0	#NAME?	0.720279	1	363	TRUE	FALSE
364_fwd	38.1671	40.7138	35.6203	0.874895	-0.192818	0.734834	1	364	TRUE	FALSE
365_fwd	21.3804	15.6436	27.1172	1.73344	0.793637	0.0159206	0.237763	365	TRUE	TRUE	120
366_fwd	0.690833	0.987523	0.394144	0.399123	-1.32509	0.315034	1	366	TRUE	FALSE
367_fwd	0.56775	0.386871	0.748628	1.93509	0.952397	0.627733	1	367	TRUE	FALSE
368_fwd	2.32424	2.87245	1.77604	0.618303	-0.693613	0.809757	1	368	TRUE	TRUE	121
369_fwd	5.51096	5.81499	5.20694	0.895433	-0.159342	0.654323	1	369	TRUE	FALSE
370_fwd	1.64233	1.47404	1.81061	1.22833	0.296702	1	1	370	TRUE	FALSE
371_fwd	4.18398	2.01005	6.3579	3.16305	1.66132	0.000782241	0.0181871	371	TRUE	TRUE	122
372_fwd	2.07645	1.38528	2.76763	1.99789	0.998475	0.332829	1	372	TRUE	FALSE
373_fwd	0.0821204	0.164241	0	0	#NAME?	0.709342	1	373	TRUE	FALSE
374_fwd	10.8383	4.11657	17.56	4.26568	2.09278	4.23105e-06	0.00016031	374	TRUE	TRUE	123
375_fwd	10.2931	8.35188	12.2344	1.46487	0.550769	0.255397	1	375	TRUE	FALSE
376_fwd	0	0	0					376	TRUE	FALSE
377_fwd	1.05569	0.476454	1.63493	3.43145	1.77882	0.0354102	0.449996	377	TRUE	TRUE	124
378_fwd	3.51398	3.69932	3.32863	0.899796	-0.15233	0.887431	1	378	TRUE	FALSE
379_fwd	8.90413	10.9317	6.87652	0.629041	-0.668773	0.216129	1	379	TRUE	FALSE
380_fwd	23.8411	25.4386	22.2437	0.874406	-0.193625	0.500088	1	380	TRUE	TRUE	125
381_fwd	10.2018	11.4636	8.94003	0.779865	-0.358703	0.457186	1	381	TRUE	FALSE
382_fwd	1.72571	2.48677	0.964652	0.387914	-1.36619	0.135344	1	382	TRUE	FALSE
383_fwd	0.86215	1.20384	0.520462	0.432335	-1.20978	0.504253	1	383	TRUE	TRUE	126
384_fwd	9.49553	10.6719	8.3192	0.779546	-0.359294	0.606409	1	384	TRUE	FALSE
385_fwd	74.9846	81.5362	68.433	0.839297	-0.252747	0.47414	1	385	TRUE	FALSE
386_fwd	2.19286	3.15749	1.22823	0.388991	-1.36219	0.0235994	0.332996	386	TRUE	TRUE	127
387_fwd	2.41717	3.29627	1.53808	0.466613	-1.0997	0.304553	1	387	TRUE	FALSE
388_fwd	11.1424	12.7406	9.54417	0.749115	-0.416742	0.483814	1	388	TRUE	FALSE
389_fwd	2.42487	2.92452	1.92521	0.658298	-0.603188	0.564219	1	389	TRUE	TRUE	128
390_fwd	0.485323	0.49327	0.477375	0.967777	-0.0472538	0.772234	1	390	TRUE	FALSE
391_fwd	1.07798	1.09477	1.06119	0.969322	-0.0449526	0.805068	1	391	TRUE	FALSE
392_fwd	0.74349	0.838242	0.648737	0.773926	-0.369733	1	1	392	TRUE	TRUE	129
393_fwd	32.2169	34.8065	29.6272	0.851197	-0.232434	0.37534	1	393	TRUE	FALSE
394_fwd	20.4304	21.5762	19.2846	0.893787	-0.161996	0.846921	1	394	TRUE	FALSE
395_fwd	2.10464	1.06553	3.14375	2.95041	1.56092	0.119806	1	395	TRUE	TRUE	130
396_fwd	48.0175	50.4362	45.5989	0.90409	-0.145462	0.700695	1	396	TRUE	FALSE
397_fwd	0.927637	0.901648	0.953626	1.05765	0.0808585	1	1	397	TRUE	FALSE
398_fwd	0.705982	0.261174	1.15079	4.40622	2.13954	0.230357	1	398	TRUE	TRUE	131
399_fwd	2.63029	3.09784	2.16275	0.698146	-0.518399	0.511422	1	399	TRUE	FALSE
400_fwd	0.210801	0.148792	0.27281	1.8335	0.874597	1	1	400	TRUE	FALSE
401_fwd	0.0995446	0.0876497	0.11144	1.27142	0.346439	1	1	401	TRUE	TRUE	132
402_fwd	1.01416	0.722511	1.30582	1.80733	0.853862	0.397372	1	402	TRUE	FALSE
403_fwd	0	0	0					403	TRUE	FALSE
404_fwd	0.168648	0.0674902	0.269806	3.9977	1.99917	0.603157	1	404	TRUE	TRUE	133
405_fwd	3.70952	3.31772	4.10132	1.23619	0.305896	0.955205	1	405	TRUE	FALSE
406_fwd	1.85614	2.29545	1.41684	0.617241	-0.696094	0.612104	1	406	TRUE	FALSE
407_fwd	0.763198	1.04206	0.484335	0.464786	-1.10536	0.226401	1	407	TRUE	TRUE	134
408_fwd	2.51574	2.291	2.74047	1.19619	0.258448	0.513808	1	408	TRUE	FALSE
409_fwd	0.770194	0.779714	0.760674	0.97558	-0.0356676	1	1	409	TRUE	FALSE
410_fwd	0.885338	1.16211	0.608561	0.523667	-0.933278	0.667385	1	410	TRUE	TRUE	135
411_fwd	1.76112	1.43998	2.08226	1.44603	0.532102	0.497542	1	411	TRUE	FALSE
412_fwd	0.488276	0.178649	0.797903	4.46633	2.15909	0.293573	1	412	TRUE	FALSE
413_fwd	0	0	0					413	TRUE	TRUE	136
414_fwd	0.116302	0.232604	0	0	#NAME?	1	1	414	TRUE	FALSE
415_fwd	0	0	0					415	TRUE	FALSE
416_fwd	0	0	0					416	TRUE	TRUE	137
417_fwd	0.231739	0.347601	0.115877	0.333361	-1.58484	0.615762	1	417	TRUE	FALSE
418_fwd	3.48208	3.23703	3.72713	1.1514	0.203395	0.846154	1	418	TRUE	FALSE
419_fwd	14.2686	13.724	14.8132	1.07936	0.110176	0.965672	1	419	TRUE	TRUE	138
420_fwd	16.9427	19.9292	13.9561	0.700286	-0.513984	0.23683	1	420	TRUE	FALSE
421_fwd	0.132099	0	0.264198	inf	inf	0.966716	1	421	TRUE	FALSE
422_fwd	0.0557198	0	0.11144	inf	inf	0.941947	1	422	TRUE	TRUE	139
423_fwd	2.3839	1.99305	2.77474	1.39221	0.477378	0.439564	1	423	TRUE	FALSE
424_fwd	0.263798	0.232604	0.294993	1.26822	0.342803	0.589047	1	424	TRUE	FALSE
425_fwd	0.253909	0.313216	0.194602	0.621304	-0.686629	0.918651	1	425	TRUE	TRUE	140
426_fwd	0.0962339	0.0765912	0.115877	1.51292	0.597339	1	1	426	TRUE	FALSE
427_fwd	1.36402	1.47837	1.24968	0.84531	-0.242447	0.854678	1	427	TRUE	FALSE
428_fwd	11.6204	13.4166	9.82427	0.732249	-0.449595	0.483329	1	428	TRUE	TRUE	141
429_fwd	4.54	5.34249	3.73752	0.699583	-0.515432	0.421119	1	429	TRUE	FALSE
430_fwd	0.341572	0.313033	0.370111	1.18234	0.241643	0.894313	1	430	TRUE	FALSE
431_fwd	0.687753	0.999869	0.375637	0.375687	-1.4124	0.500029	1	431	TRUE	TRUE	142
432_fwd	0.0337451	0.0674902	0	0	#NAME?	1	1	432	TRUE	FALSE
433_fwd	4.12846	3.85507	4.40184	1.14183	0.191348	0.876692	1	433	TRUE	FALSE
434_fwd	2.75043	3.2903	2.21055	0.67184	-0.573811	0.222079	1	434	TRUE	TRUE	143
435_fwd	1.96926	1.48735	2.45118	1.64802	0.720733	0.49486	1	435	TRUE	FALSE
436_fwd	12.8834	12.6758	13.0909	1.03275	0.0464866	0.926442	1	436	TRUE	FALSE
437_fwd	35.6348	12.5759	58.6937	4.66716	2.22255	1.84731e-10	1.98926e-08	437	TRUE	TRUE	144
438_fwd	2.24723	1.45703	3.03742	2.08466	1.05981	0.0884444	0.865824	438	TRUE	FALSE
439_fwd	0.730124	1.0216	0.438647	0.429371	-1.2197	0.451378	1	439	TRUE	FALSE
440_fwd	0	0	0					440	TRUE	TRUE	145
441_fwd	0	0	0					441	TRUE	FALSE
442_fwd	0.55206	0.492555	0.611566	1.24162	0.312223	1	1	442	TRUE	FALSE
443_fwd	0	0	0					443	TRUE	TRUE	146
444_fwd	0.149109	0.298219	0	0	#NAME?	1	1	444	TRUE	FALSE
445_fwd	2.53829	2.71795	2.35863	0.867796	-0.204572	1	1	445	TRUE	FALSE
446_fwd	0.592236	0.711534	0.472938	0.664674	-0.589281	0.751175	1	446	TRUE	TRUE	147
447_fwd	2.68714	3.30632	2.06795	0.625453	-0.677027	0.680063	1	447	TRUE	FALSE
448_fwd	17.1456	18.5754	15.7158	0.846055	-0.241177	0.56365	1	448	TRUE	FALSE
449_fwd	71.1589	23.0812	119.237	5.16597	2.36904	3.10652e-12	7.06215e-10	449	TRUE	TRUE	148
450_fwd	1.21448	1.06307	1.36588	1.28484	0.361591	0.934642	1	450	TRUE	FALSE
451_fwd	0.101532	0	0.203064	inf	inf	0.539976	1	451	TRUE	FALSE
452_fwd	0	0	0					452	TRUE	TRUE	149
453_fwd	0.608684	0.917003	0.300365	0.32755	-1.61021	0.389572	1	453	TRUE	FALSE
454_fwd	0.657551	0.886569	0.428533	0.48336	-1.04883	0.563705	1	454	TRUE	FALSE
455_fwd	3.52083	1.40627	5.63539	4.00733	2.00264	0.113938	1	455	TRUE	TRUE	150
456_fwd	0	0	0					456	TRUE	FALSE
457_fwd	0.0337451	0.0674902	0	0	#NAME?	1	1	457	TRUE	FALSE
458_fwd	3.12396	4.4549	1.79303	0.402485	-1.31299	0.0503732	0.579009	458	TRUE	TRUE	151
459_fwd	13.3761	15.4743	11.2778	0.728811	-0.456383	0.335683	1	459	TRUE	FALSE
460_fwd	0.191918	0.297585	0.0862523	0.289841	-1.78667	0.640239	1	460	TRUE	FALSE
461_fwd	2.05696	1.57349	2.54042	1.61451	0.691098	0.370643	1	461	TRUE	TRUE	152
462_fwd	0	0	0					462	TRUE	FALSE
463_fwd	1.6585	1.06883	2.24817	2.1034	1.07273	0.161905	1	463	TRUE	FALSE
464_fwd	11.1518	3.20662	19.097	5.95547	2.57422	1.61568e-09	1.1806e-07	464	TRUE	TRUE	153
465_fwd	0.0743962	0.148792	0	0	#NAME?	0.720279	1	465	TRUE	FALSE
466_fwd	0	0	0					466	TRUE	FALSE
467_fwd	1.54056	0.433199	2.64793	6.1125	2.61176	0.0129753	0.202652	467	TRUE	TRUE	154
468_fwd	3.39079	3.16077	3.62081	1.14555	0.196037	0.632974	1	468	TRUE	FALSE
469_fwd	1.36892	1.54547	1.19237	0.771526	-0.374213	1	1	469	TRUE	FALSE
470_fwd	0.113658	0	0.227316	inf	inf	0.532278	1	470	TRUE	TRUE	155
471_fwd	0.0431261	0	0.0862523	inf	inf	0.941831	1	471	TRUE	FALSE
472_fwd	0.0499456	0	0.0998911	inf	inf	0.941894	1	472	TRUE	FALSE
473_fwd	0	0	0					473	TRUE	TRUE	156
474_fwd	0	0	0					474	TRUE	FALSE
475_fwd	0	0	0					475	TRUE	FALSE
476_fwd	0	0	0					476	TRUE	TRUE	157
477_fwd	0.141733	0.16759	0.115877	0.691428	-0.532349	1	1	477	TRUE	FALSE
478_fwd	0	0	0					478	TRUE	FALSE
479_fwd	0.136405	0	0.27281	inf	inf	0.968489	1	479	TRUE	TRUE	158
480_fwd	0	0	0					480	TRUE	FALSE
481_fwd	22.7681	26.054	19.4823	0.747766	-0.419342	0.285474	1	481	TRUE	FALSE
482_fwd	125.336	128.893	121.78	0.944818	-0.0818924	0.842471	1	482	TRUE	TRUE	159
483_fwd	28.5088	31.5306	25.4871	0.80833	-0.306984	0.480058	1	483	TRUE	FALSE
484_fwd	10.197	11.7976	8.59646	0.728663	-0.456676	0.380669	1	484	TRUE	FALSE
485_fwd	1.7953	1.51897	2.07163	1.36384	0.447672	0.5702	1	485	TRUE	TRUE	160
486_fwd	2.89468	2.97379	2.81557	0.946793	-0.0788786	1	1	486	TRUE	FALSE
487_fwd	0.507525	0.687843	0.327207	0.4757	-1.07188	0.76731	1	487	TRUE	FALSE
488_fwd	0.0940153	0.0765912	0.11144	1.45499	0.541011	1	1	488	TRUE	TRUE	161
489_fwd	0.429677	0.172301	0.687053	3.98752	1.99549	0.428511	1	489	TRUE	FALSE
490_fwd	1.94857	1.83365	2.06349	1.12535	0.17037	1	1	490	TRUE	FALSE
491_fwd	1.24855	0.674721	1.82237	2.70093	1.43346	0.150909	1	491	TRUE	TRUE	162
492_fwd	12.593	13.2057	11.9803	0.907206	-0.140499	0.886911	1	492	TRUE	FALSE
493_fwd	0.78691	0.847801	0.726018	0.856354	-0.22372	0.985601	1	493	TRUE	FALSE
494_fwd	0.268507	0.0969332	0.440081	4.54004	2.18271	0.447329	1	494	TRUE	TRUE	163
495_fwd	0	0	0					495	TRUE	FALSE
496_fwd	0	0	0					496	TRUE	FALSE
497_fwd	1.14031	1.49276	0.787857	0.527784	-0.92198	0.445979	1	497	TRUE	TRUE	164
498_fwd	0.376507	0.525697	0.227316	0.432408	-1.20953	0.554411	1	498	TRUE	FALSE
499_fwd	0	0	0					499	TRUE	FALSE
500_fwd	0.418551	0.300094	0.537008	1.78946	0.839527	1	1	500	TRUE	TRUE	165
501_fwd	0.28041	0.460929	0.0998911	0.216717	-2.20612	0.536119	1	501	TRUE	FALSE
502_fwd	6.61264	6.37767	6.8476	1.07368	0.102569	0.892757	1	502	TRUE	FALSE
503_fwd	3.87955	2.15278	5.60632	2.60422	1.38085	0.0160713	0.238275	503	TRUE	TRUE	166
504_fwd	0.28725	0.357297	0.217202	0.607902	-0.718089	0.908092	1	504	TRUE	FALSE
505_fwd	0	0	0					505	TRUE	FALSE
506_fwd	0	0	0					506	TRUE	TRUE	167
507_fwd	0	0	0					507	TRUE	FALSE
508_fwd	0	0	0					508	TRUE	FALSE
509_fwd	0	0	0					509	TRUE	TRUE	168
510_fwd	0.656077	0.230094	1.08206	4.70268	2.23348	0.507567	1	510	TRUE	FALSE
511_fwd	1.72021	1.36832	2.0721	1.51433	0.598684	0.596465	1	511	TRUE	FALSE
512_fwd	8.14576	5.9035	10.388	1.75964	0.815279	0.00981122	0.163201	512	TRUE	TRUE	169
513_fwd	7.79673	8.49783	7.09562	0.834992	-0.260165	0.611403	1	513	TRUE	FALSE
514_fwd	0.312907	0.164423	0.46139	2.80611	1.48857	0.868655	1	514	TRUE	FALSE
515_fwd	0	0	0					515	TRUE	TRUE	170
516_fwd	0.0438249	0.0876497	0	0	#NAME?	1	1	516	TRUE	FALSE
517_fwd	0.134303	0.0765912	0.192015	2.50701	1.32597	0.89151	1	517	TRUE	FALSE
518_fwd	0.48827	0.475394	0.501146	1.05417	0.076108	0.820896	1	518	TRUE	TRUE	171
519_fwd	0	0	0					519	TRUE	FALSE
520_fwd	0	0	0					520	TRUE	FALSE
521_fwd	0.72947	0.967427	0.491514	0.508063	-0.97692	0.290499	1	521	TRUE	TRUE	172
522_fwd	0.38881	0.328664	0.448955	1.366	0.449956	1	1	522	TRUE	FALSE
523_fwd	3.23145	4.20222	2.26068	0.537973	-0.894396	0.283238	1	523	TRUE	FALSE
524_fwd	0.0557198	0	0.11144	inf	inf	0.941947	1	524	TRUE	TRUE	173
525_fwd	33.3733	35.1679	31.5786	0.897938	-0.155312	0.705688	1	525	TRUE	FALSE
526_fwd	187.58	206.359	168.802	0.818002	-0.289823	0.368105	1	526	TRUE	FALSE
527_fwd	593.712	200.583	986.841	4.91987	2.29862	6.0899e-13	2.07666e-10	527	TRUE	TRUE	174
528_fwd	22.3341	23.05	21.6182	0.937883	-0.0925206	0.759628	1	528	TRUE	FALSE
529_fwd	0.240289	0.383277	0.0973011	0.253866	-1.97786	0.47143	1	529	TRUE	FALSE
530_fwd	1.14459	0.29347	1.99571	6.80041	2.76562	0.0241858	0.338932	530	TRUE	TRUE	175
531_fwd	1.75391	2.32038	1.18744	0.511743	-0.966509	0.330671	1	531	TRUE	FALSE
532_fwd	0.20185	0.187932	0.215768	1.14811	0.199266	1	1	532	TRUE	FALSE
533_fwd	0	0	0					533	TRUE	TRUE	176
534_fwd	1.3973	1.93297	0.861641	0.445761	-1.16566	0.623291	1	534	TRUE	FALSE
535_fwd	3.10571	2.9981	3.21332	1.07179	0.100016	0.892775	1	535	TRUE	FALSE
536_fwd	0.254419	0.236442	0.272396	1.15206	0.204217	1	1	536	TRUE	TRUE	177
537_fwd	1.67407	1.32412	2.02403	1.52858	0.612195	0.593908	1	537	TRUE	FALSE
538_fwd	1.89206	2.01233	1.77179	0.880465	-0.183662	0.634703	1	538	TRUE	FALSE
539_fwd	5.87655	4.18602	7.56707	1.8077	0.854156	0.0391412	0.482427	539	TRUE	TRUE	178
540_fwd	10.9282	12.0789	9.77738	0.809457	-0.304974	0.805013	1	540	TRUE	FALSE
541_fwd	6.88629	6.06755	7.70504	1.26988	0.344689	0.798377	1	541	TRUE	FALSE
542_fwd	5.24383	5.41625	5.07142	0.936336	-0.0949024	0.995602	1	542	TRUE	TRUE	179
543_fwd	5.17257	4.61397	5.73118	1.24214	0.312825	0.811099	1	543	TRUE	FALSE
544_fwd	0.484581	0.507773	0.46139	0.908655	-0.138196	1	1	544	TRUE	FALSE
545_fwd	0.292922	0.313033	0.27281	0.871505	-0.198419	0.588806	1	545	TRUE	TRUE	180
546_fwd	8.56824	9.60738	7.5291	0.78368	-0.351664	0.44112	1	546	TRUE	FALSE
547_fwd	34.6274	36.2302	33.0247	0.911524	-0.133648	0.733562	1	547	TRUE	FALSE
548_fwd	22.1075	28.6656	15.5494	0.542441	-0.882462	0.0770537	0.789162	548	TRUE	TRUE	181
549_fwd	2.61822	3.24297	1.99347	0.614706	-0.702031	0.252709	1	549	TRUE	FALSE
550_fwd	0.506349	0.540105	0.472592	0.875	-0.192644	0.767562	1	550	TRUE	FALSE
551_fwd	1.41234	0.914695	1.90999	2.08811	1.0622	0.281336	1	551	TRUE	TRUE	182
552_fwd	1.44145	1.45709	1.4258	0.97853	-0.0313124	1	1	552	TRUE	FALSE
553_fwd	2.06159	1.58406	2.53912	1.60292	0.680699	0.434543	1	553	TRUE	FALSE
554_fwd	0.294008	0.376685	0.211331	0.561027	-0.833859	1	1	554	TRUE	TRUE	183
555_fwd	0.883805	0.763728	1.00388	1.31445	0.394461	0.737184	1	555	TRUE	FALSE
556_fwd	0	0	0					556	TRUE	FALSE
557_fwd	0.23155	0.463101	0	0	#NAME?	0.195477	1	557	TRUE	TRUE	184
558_fwd	1.20734	1.92318	0.491514	0.255574	-1.96819	0.0636582	0.685498	558	TRUE	FALSE
559_fwd	1.31561	1.37617	1.25505	0.911991	-0.132909	1	1	559	TRUE	FALSE
560_fwd	23.2223	29.6456	16.7991	0.566665	-0.819432	0.0197507	0.280624	560	TRUE	TRUE	185
561_fwd	9.61119	10.4056	8.81674	0.847304	-0.239049	0.790964	1	561	TRUE	FALSE
562_fwd	16.3926	18.1813	14.6039	0.803236	-0.316105	0.723491	1	562	TRUE	FALSE
563_fwd	89.8163	35.9084	143.724	4.00252	2.00091	6.43034e-10	5.72021e-08	563	TRUE	TRUE	186
564_fwd	6.83845	8.88604	4.79086	0.539144	-0.891256	0.0761315	0.789162	564	TRUE	FALSE
565_fwd	0.322102	0.447011	0.197192	0.441135	-1.18071	1	1	565	TRUE	FALSE
566_fwd	1.05503	0.321093	1.78897	5.57151	2.47807	0.0485141	0.571619	566	TRUE	TRUE	187
567_fwd	0	0	0					567	TRUE	FALSE
568_fwd	35.4359	37.6749	33.1968	0.881139	-0.182558	0.817606	1	568	TRUE	FALSE
569_fwd	39.7621	13.1929	66.3314	5.02781	2.32993	9.82455e-11	1.18241e-08	569	TRUE	TRUE	188
570_fwd	44.246	48.5572	39.9347	0.822425	-0.282045	0.350792	1	570	TRUE	FALSE
571_fwd	6.55924	7.77122	5.34727	0.688086	-0.539339	0.330651	1	571	TRUE	FALSE
572_fwd	8.8992	8.79165	9.00675	1.02447	0.0348723	0.953842	1	572	TRUE	TRUE	189
573_fwd	7.91629	8.55324	7.27935	0.851063	-0.232662	0.616928	1	573	TRUE	FALSE
574_fwd	4.39952	4.88903	3.91001	0.799752	-0.322376	0.600523	1	574	TRUE	FALSE
575_fwd	1.31746	0.0813021	2.55362	31.4091	4.97311	0.0763664	0.789162	575	TRUE	TRUE	190
576_fwd	0.0337451	0.0674902	0	0	#NAME?	1	1	576	TRUE	FALSE
577_fwd	3.89483	4.31705	3.47261	0.804394	-0.314026	0.550633	1	577	TRUE	FALSE
578_fwd	0.543512	0	1.08702	inf	inf	0.0101296	0.167139	578	TRUE	TRUE	191
579_fwd	3.11937	3.48923	2.74951	0.787999	-0.343734	0.648838	1	579	TRUE	FALSE
580_fwd	0	0	0					580	TRUE	FALSE
581_fwd	4.71047	5.46989	3.95105	0.722327	-0.469275	0.383005	1	581	TRUE	TRUE	192
582_fwd	89.6768	97.9379	81.4157	0.831299	-0.266561	0.351514	1	582	TRUE	FALSE
583_fwd	4.15684	3.82371	4.48998	1.17425	0.231737	0.854443	1	583	TRUE	FALSE
584_fwd	3.35144	2.95365	3.74923	1.26935	0.344094	0.894283	1	584	TRUE	TRUE	193
585_fwd	6.61696	7.12613	6.10779	0.857097	-0.22247	0.573824	1	585	TRUE	FALSE
586_fwd	1.66355	1.79915	1.52795	0.849263	-0.235717	0.896567	1	586	TRUE	FALSE
587_fwd	0.851345	1.05511	0.647582	0.613759	-0.704257	0.673499	1	587	TRUE	TRUE	194
588_fwd	0.0382956	0.0765912	0	0	#NAME?	1	1	588	TRUE	FALSE
589_fwd	0	0	0					589	TRUE	FALSE
590_fwd	0.480531	0.148792	0.81227	5.45909	2.44866	0.204152	1	590	TRUE	TRUE	195
591_fwd	1.61001	2.03567	1.18435	0.581799	-0.781408	0.557379	1	591	TRUE	FALSE
592_fwd	24.6571	28.1777	21.1365	0.750114	-0.414818	0.291267	1	592	TRUE	FALSE
593_fwd	203.081	66.0685	340.093	5.14758	2.36389	1.42979e-13	5.85069e-11	593	TRUE	TRUE	196
594_fwd	16.8634	17.6781	16.0488	0.907832	-0.139503	0.684357	1	594	TRUE	FALSE
595_fwd	0.0939661	0.187932	0	0	#NAME?	0.695242	1	595	TRUE	FALSE
596_fwd	2.64632	3.29378	1.99885	0.606856	-0.720573	0.651728	1	596	TRUE	TRUE	197
597_fwd	3.58601	3.42792	3.74411	1.09224	0.127288	0.98598	1	597	TRUE	FALSE
598_fwd	0.385919	0.771837	0	0	#NAME?	0.153266	1	598	TRUE	FALSE
599_fwd	0	0	0					599	TRUE	TRUE	198
600_fwd	0	0	0					600	TRUE	FALSE
601_fwd	0	0	0					601	TRUE	FALSE
602_fwd	1.30975	1.55154	1.06795	0.688314	-0.53886	0.520373	1	602	TRUE	TRUE	199
603_fwd	1.73856	1.77853	1.69859	0.955051	-0.0663501	0.724963	1	603	TRUE	FALSE
604_fwd	0.177056	0.0813021	0.27281	3.35551	1.74653	1	1	604	TRUE	FALSE
605_fwd	0.0486505	0	0.0973011	inf	inf	0.941882	1	605	TRUE	TRUE	200
606_fwd	3.46606	3.9508	2.98133	0.754613	-0.40619	0.641994	1	606	TRUE	FALSE
607_fwd	0.0765912	0.153182	0	0	#NAME?	0.717008	1	607	TRUE	FALSE
608_fwd	4.14567	4.6221	3.66925	0.793849	-0.333063	0.331288	1	608	TRUE	TRUE	201
609_fwd	10.1864	12.0982	8.27454	0.683945	-0.548047	0.34943	1	609	TRUE	FALSE
610_fwd	0.821276	0.878053	0.764498	0.870674	-0.199795	0.789127	1	610	TRUE	FALSE
611_fwd	0.776429	0.871026	0.681833	0.782792	-0.353299	0.520772	1	611	TRUE	TRUE	202
612_fwd	3.0143	2.64769	3.38091	1.27693	0.352681	0.772569	1	612	TRUE	FALSE
613_fwd	1.75181	1.57712	1.92649	1.22152	0.288678	1	1	613	TRUE	FALSE
614_fwd	1.01503	0.964077	1.06598	1.1057	0.144956	0.866943	1	614	TRUE	TRUE	203
615_fwd	0.28612	0	0.57224	inf	inf	0.157847	1	615	TRUE	FALSE
616_fwd	2.69193	2.10028	3.28358	1.5634	0.644691	0.51537	1	616	TRUE	FALSE
617_fwd	1.9234	2.14459	1.7022	0.793716	-0.333306	0.526329	1	617	TRUE	TRUE	204
618_fwd	0.198698	0.300094	0.0973011	0.324235	-1.62489	1	1	618	TRUE	FALSE
619_fwd	0.0486505	0	0.0973011	inf	inf	0.941882	1	619	TRUE	FALSE
620_fwd	0.754332	0.476454	1.03221	2.16644	1.11533	0.161607	1	620	TRUE	TRUE	205
621_fwd	3.65815	3.98211	3.33419	0.837293	-0.256195	0.626458	1	621	TRUE	FALSE
622_fwd	14.6177	16.2491	12.9864	0.799205	-0.323363	0.416187	1	622	TRUE	FALSE
623_fwd	10.1858	10.3845	9.98707	0.961727	-0.0563001	0.968041	1	623	TRUE	TRUE	206
624_fwd	0.090999	0.181998	0	0	#NAME?	0.698513	1	624	TRUE	FALSE
625_fwd	0.265807	0.331831	0.199782	0.60206	-0.73202	0.914659	1	625	TRUE	FALSE
626_fwd	0	0	0					626	TRUE	TRUE	207
627_fwd	1.8365	1.45462	2.21839	1.52507	0.608871	0.428429	1	627	TRUE	FALSE
628_fwd	1.23137	1.25676	1.20598	0.959599	-0.0594968	1	1	628	TRUE	FALSE
629_fwd	5.90686	1.93867	9.87505	5.09373	2.34872	4.52366e-05	0.00138141	629	TRUE	TRUE	208
630_fwd	0.10437	0	0.208741	inf	inf	0.538046	1	630	TRUE	FALSE
631_fwd	0.49264	0.336542	0.648737	1.92766	0.946848	0.629304	1	631	TRUE	FALSE
632_fwd	1.58403	0.846441	2.32162	2.74281	1.45565	0.117299	1	632	TRUE	TRUE	209
633_fwd	0.437341	0.54604	0.328641	0.601864	-0.732491	0.784144	1	633	TRUE	FALSE
634_fwd	0.487184	0.0813021	0.893066	10.9845	3.4574	0.149294	1	634	TRUE	FALSE
635_fwd	0	0	0					635	TRUE	TRUE	210
636_fwd	0.667013	0.67738	0.656645	0.969389	-0.0448521	1	1	636	TRUE	FALSE
637_fwd	31.8198	35.2672	28.3724	0.804499	-0.313838	0.532723	1	637	TRUE	FALSE
638_fwd	217.423	95.17	339.676	3.56915	1.83558	3.54683e-09	2.34091e-07	638	TRUE	TRUE	211
639_fwd	9.76627	9.50221	10.0303	1.05558	0.078034	0.939674	1	639	TRUE	FALSE
640_fwd	0	0	0					640	TRUE	FALSE
641_fwd	0	0	0					641	TRUE	TRUE	212
642_fwd	0.464392	0.74523	0.183553	0.246304	-2.02149	0.896252	1	642	TRUE	FALSE
643_fwd	0	0	0					643	TRUE	FALSE
644_fwd	0	0	0					644	TRUE	TRUE	213
645_fwd	0.198944	0.225383	0.172505	0.765382	-0.385747	1	1	645	TRUE	FALSE
646_fwd	0	0	0					646	TRUE	FALSE
647_fwd	10.5479	3.9851	17.1106	4.29365	2.1022	1.64637e-06	6.73694e-05	647	TRUE	TRUE	214
648_fwd	10.6153	9.91704	11.3136	1.14083	0.190078	0.51231	1	648	TRUE	FALSE
649_fwd	1.97237	2.21014	1.7346	0.784836	-0.349537	1	1	649	TRUE	FALSE
650_fwd	8.96312	10.1735	7.75272	0.76205	-0.392043	0.310177	1	650	TRUE	TRUE	215
651_fwd	0.0579383	0	0.115877	inf	inf	0.941967	1	651	TRUE	FALSE
652_fwd	1.45986	1.89727	1.02246	0.538912	-0.891879	0.483626	1	652	TRUE	FALSE
653_fwd	9.01799	10.9381	7.09791	0.648917	-0.623894	0.075176	0.789162	653	TRUE	TRUE	216
654_fwd	33.2943	34.4886	32.1001	0.930744	-0.103544	0.897859	1	654	TRUE	FALSE
655_fwd	41.2256	41.5202	40.931	0.98581	-0.0206185	0.938443	1	655	TRUE	FALSE
656_fwd	41.6273	15.6304	67.6242	4.32644	2.11318	4.44173e-10	4.32752e-08	656	TRUE	TRUE	217
657_fwd	3.03274	3.39595	2.66953	0.786091	-0.347232	0.524892	1	657	TRUE	FALSE
658_fwd	7.17286	7.70025	6.64547	0.863019	-0.212535	0.702356	1	658	TRUE	FALSE
659_fwd	0.0486505	0	0.0973011	inf	inf	0.941882	1	659	TRUE	TRUE	218
660_fwd	0	0	0					660	TRUE	FALSE
661_fwd	0.395454	0.090999	0.699908	7.69138	2.94324	0.240688	1	661	TRUE	FALSE
662_fwd	23.4633	8.38597	38.5405	4.59584	2.20033	8.93016e-09	5.5367e-07	662	TRUE	TRUE	219
663_fwd	0.436191	0.56116	0.311222	0.554605	-0.850469	0.646227	1	663	TRUE	FALSE
664_fwd	0.932167	0.994247	0.870086	0.875121	-0.192445	0.492604	1	664	TRUE	FALSE
665_fwd	71.7341	27.5657	115.903	4.20459	2.07197	6.30713e-10	5.72021e-08	665	TRUE	TRUE	220
666_fwd	5.2682	6.35509	4.1813	0.657946	-0.603959	0.240193	1	666	TRUE	FALSE
667_fwd	4.50913	4.29347	4.72479	1.10046	0.138104	0.478599	1	667	TRUE	FALSE
668_fwd	210.485	70.6362	350.335	4.95971	2.31026	7.29901e-13	2.1334e-10	668	TRUE	TRUE	221
669_fwd	1.03785	1.11535	0.960348	0.861025	-0.215872	0.926539	1	669	TRUE	FALSE
670_fwd	1.42294	1.8222	1.02367	0.561776	-0.831934	0.335773	1	670	TRUE	FALSE
671_fwd	0.65608	0	1.31216	inf	inf	0.0144506	0.220642	671	TRUE	TRUE	222
672_fwd	1.35443	1.17717	1.53169	1.30115	0.379792	0.515254	1	672	TRUE	FALSE
673_fwd	17.1673	17.2923	17.0423	0.985544	-0.0210077	0.906764	1	673	TRUE	FALSE
674_fwd	2.23153	0.539013	3.92404	7.28006	2.86395	0.00113544	0.0258123	674	TRUE	TRUE	223
675_fwd	0.235071	0.178235	0.291906	1.63776	0.71172	0.860584	1	675	TRUE	FALSE
676_fwd	0.162637	0.225383	0.0998911	0.443205	-1.17395	0.84362	1	676	TRUE	FALSE
677_fwd	4.11078	4.34778	3.87377	0.890977	-0.16654	0.812796	1	677	TRUE	TRUE	224
678_fwd	28.7182	57.0345	0.401911	0.0070468	-7.14882	3.82405e-36	7.824e-33	678	TRUE	FALSE
679_fwd	8.94928	8.64865	9.24991	1.06952	0.0969636	0.720232	1	679	TRUE	FALSE
680_fwd	67.1406	23.9975	110.284	4.59564	2.20027	8.41064e-08	4.19711e-06	680	TRUE	TRUE	225
681_fwd	22.3618	44.4105	0.313069	0.00704943	-7.14828	1.20099e-32	1.22862e-29	681	TRUE	FALSE
682_fwd	7.15626	8.05546	6.25705	0.776746	-0.364485	0.424846	1	682	TRUE	FALSE
683_fwd	4.1999	3.49535	4.90444	1.40313	0.48865	0.905585	1	683	TRUE	TRUE	226
684_fwd	2.29574	4.02108	0.570393	0.141851	-2.81755	7.34269e-05	0.00214616	684	TRUE	FALSE
685_fwd	0.724715	0.511666	0.937763	1.83276	0.874022	0.813222	1	685	TRUE	FALSE
686_fwd	1.28261	1.19062	1.37461	1.15454	0.207313	0.713388	1	686	TRUE	TRUE	227
687_fwd	8.52664	8.38881	8.66447	1.03286	0.0466457	0.766878	1	687	TRUE	FALSE
688_fwd	0.13329	0.15514	0.11144	0.718316	-0.477309	1	1	688	TRUE	FALSE
689_fwd	2.57875	3.46776	1.68974	0.48727	-1.03721	0.356684	1	689	TRUE	TRUE	228
690_fwd	0.0579383	0	0.115877	inf	inf	0.941967	1	690	TRUE	FALSE
691_fwd	0.0406511	0.0813021	0	0	#NAME?	1	1	691	TRUE	FALSE
692_fwd	4.29895	4.06537	4.53253	1.11491	0.156931	0.712394	1	692	TRUE	TRUE	229
693_fwd	1.10524	1.16606	1.04442	0.895682	-0.158942	1	1	693	TRUE	FALSE
694_fwd	3.02685	3.38979	2.66391	0.785864	-0.347649	0.614606	1	694	TRUE	FALSE
695_fwd	5.00118	1.39302	8.60933	6.18032	2.62768	4.09736e-05	0.00128972	695	TRUE	TRUE	230
696_fwd	1.19364	1.52096	0.866319	0.569586	-0.812014	0.998814	1	696	TRUE	FALSE
697_fwd	25.2701	29.6164	20.9239	0.706496	-0.501248	0.298063	1	697	TRUE	FALSE
698_fwd	4.89453	1.63706	8.152	4.97966	2.31605	0.005721	0.110426	698	TRUE	TRUE	231
699_fwd	7.77493	8.11539	7.43447	0.916095	-0.126431	0.918237	1	699	TRUE	FALSE
700_fwd	11.5995	13.4615	9.73757	0.723366	-0.467203	0.125898	1	700	TRUE	FALSE
701_fwd	7.3051	2.40735	12.2028	5.06899	2.3417	0.000109894	0.00308006	701	TRUE	TRUE	232
702_fwd	5.89534	5.91077	5.87991	0.99478	-0.00755069	0.923609	1	702	TRUE	FALSE
703_fwd	0.458945	0.484921	0.43297	0.892867	-0.163484	1	1	703	TRUE	FALSE
704_fwd	3.12742	2.93943	3.31541	1.12791	0.173649	0.619285	1	704	TRUE	TRUE	233
705_fwd	5.86074	5.67644	6.04503	1.06494	0.0907654	0.892983	1	705	TRUE	FALSE
706_fwd	0.239603	0.251891	0.227316	0.90244	-0.148098	1	1	706	TRUE	FALSE
707_fwd	8.53882	3.73516	13.3425	3.57212	1.83678	0.000204911	0.00535238	707	TRUE	TRUE	234
708_fwd	6.12124	7.0243	5.21819	0.742876	-0.428806	0.456286	1	708	TRUE	FALSE
709_fwd	0.0557198	0	0.11144	inf	inf	0.941947	1	709	TRUE	FALSE
710_fwd	17.5873	19.0362	16.1384	0.847778	-0.238242	0.557086	1	710	TRUE	TRUE	235
711_fwd	16.601	17.8719	15.3301	0.857779	-0.221322	0.422413	1	711	TRUE	FALSE
712_fwd	55.771	59.1464	52.3957	0.885864	-0.174842	0.607619	1	712	TRUE	FALSE
713_fwd	384.845	217.548	552.143	2.53802	1.3437	8.26721e-06	0.000296749	713	TRUE	TRUE	236
714_fwd	9.65482	10.1231	9.18653	0.907481	-0.140061	0.850484	1	714	TRUE	FALSE
715_fwd	0.0438249	0.0876497	0	0	#NAME?	1	1	715	TRUE	FALSE
716_fwd	0.302249	0.0674902	0.537008	7.95683	2.99219	0.914512	1	716	TRUE	TRUE	237
717_fwd	0	0	0					717	TRUE	FALSE
718_fwd	0	0	0					718	TRUE	FALSE
719_fwd	1.57625	1.10963	2.04286	1.84103	0.880512	0.426997	1	719	TRUE	TRUE	238
720_fwd	0.212375	0.211572	0.213178	1.00759	0.0109102	1	1	720	TRUE	FALSE
721_fwd	7.87988	8.58546	7.1743	0.835633	-0.259059	0.54462	1	721	TRUE	FALSE
722_fwd	143.243	103.734	182.752	1.76174	0.816997	0.0132404	0.203683	722	TRUE	TRUE	239
723_fwd	25.6696	29.4135	21.9258	0.745432	-0.423851	0.27609	1	723	TRUE	FALSE
724_fwd	8.16373	9.45886	6.86859	0.726154	-0.461653	0.435144	1	724	TRUE	FALSE
725_fwd	4.00207	3.01765	4.9865	1.65244	0.724602	0.246707	1	725	TRUE	TRUE	240
726_fwd	0.494591	0.232604	0.756577	3.25264	1.70161	0.148714	1	726	TRUE	FALSE
727_fwd	0.203706	0.0969332	0.310479	3.20302	1.67943	0.596757	1	727	TRUE	FALSE
728_fwd	0.0882411	0.0765912	0.0998911	1.30421	0.383179	1	1	728	TRUE	TRUE	241
729_fwd	0.134529	0.153182	0.115877	0.756462	-0.402661	1	1	729	TRUE	FALSE
730_fwd	15.8654	17.2624	14.4683	0.838143	-0.254732	0.454811	1	730	TRUE	FALSE
731_fwd	8.1619	8.8701	7.4537	0.840318	-0.250993	0.667076	1	731	TRUE	TRUE	242
732_fwd	1.34501	1.69225	0.997765	0.58961	-0.762166	0.499696	1	732	TRUE	FALSE
733_fwd	12.9314	13.5259	12.3369	0.912098	-0.13274	0.804102	1	733	TRUE	FALSE
734_fwd	2.43331	2.49929	2.36732	0.947196	-0.0782649	0.952199	1	734	TRUE	TRUE	243
735_fwd	13.9922	15.5879	12.3964	0.795258	-0.330505	0.528099	1	735	TRUE	FALSE
736_fwd	10.8681	11.7418	9.99438	0.851182	-0.232461	0.681004	1	736	TRUE	FALSE
737_fwd	1.25902	1.8693	0.648737	0.347049	-1.52679	0.171818	1	737	TRUE	TRUE	244
738_fwd	6.60984	8.64946	4.57023	0.528384	-0.920341	0.100706	0.936568	738	TRUE	FALSE
739_fwd	15.0004	15.9546	14.0463	0.880397	-0.183774	0.510502	1	739	TRUE	FALSE
740_fwd	10.0198	11.0397	8.99983	0.815221	-0.294737	0.374038	1	740	TRUE	TRUE	245
741_fwd	0	0	0					741	TRUE	FALSE
742_fwd	0.21373	0.243906	0.183553	0.752557	-0.410128	1	1	742	TRUE	FALSE
743_fwd	3.76667	2.74161	4.79173	1.74778	0.805523	0.141449	1	743	TRUE	TRUE	246
744_fwd	0	0	0					744	TRUE	FALSE
745_fwd	8.47952	9.99714	6.96189	0.696388	-0.522036	0.201305	1	745	TRUE	FALSE
746_fwd	0.779935	0.352173	1.2077	3.42927	1.7779	0.179849	1	746	TRUE	TRUE	247
747_fwd	7.06578	7.66376	6.4678	0.843945	-0.244778	0.540306	1	747	TRUE	FALSE
748_fwd	9.098	9.93728	8.25872	0.831084	-0.266933	0.647465	1	748	TRUE	FALSE
749_fwd	0	0	0					749	TRUE	TRUE	248
750_fwd	16.7461	18.1865	15.3057	0.841593	-0.248806	0.799765	1	750	TRUE	FALSE
751_fwd	25.2844	26.1479	24.4209	0.933953	-0.0985776	0.749958	1	751	TRUE	FALSE
752_fwd	14.2069	14.0119	14.4019	1.02783	0.0396076	0.95722	1	752	TRUE	TRUE	249
753_fwd	10.9586	11.3944	10.5229	0.92352	-0.114785	0.652748	1	753	TRUE	FALSE
754_fwd	1.10164	1.08434	1.11893	1.0319	0.0453079	1	1	754	TRUE	FALSE
755_fwd	3.26297	3.72998	2.79595	0.74959	-0.415827	0.491511	1	755	TRUE	TRUE	250
756_fwd	14.3936	16.5969	12.1902	0.734482	-0.4452	0.192114	1	756	TRUE	FALSE
757_fwd	0	0	0					757	TRUE	FALSE
758_fwd	5.25263	5.07131	5.43396	1.07151	0.0996457	1	1	758	TRUE	TRUE	251
759_fwd	3.05574	2.52159	3.58988	1.42366	0.5096	0.392773	1	759	TRUE	FALSE
760_fwd	3.45253	3.99235	2.91271	0.729571	-0.45488	0.328202	1	760	TRUE	FALSE
761_fwd	15.127	10.1051	20.149	1.99394	0.995625	0.0046139	0.0899052	761	TRUE	TRUE	252
762_fwd	0.333424	0.561086	0.105762	0.188496	-2.40739	0.427537	1	762	TRUE	FALSE
763_fwd	1.10663	1.64049	0.572758	0.349137	-1.51813	0.488821	1	763	TRUE	FALSE
764_fwd	1.4491	0.605776	2.29242	3.78427	1.92001	0.0345319	0.441577	764	TRUE	TRUE	253
765_fwd	0	0	0					765	TRUE	FALSE
766_fwd	0.998129	0.824982	1.17128	1.41976	0.505647	0.625281	1	766	TRUE	FALSE
767_fwd	4.34048	4.78978	3.89119	0.812395	-0.299747	0.53032	1	767	TRUE	TRUE	254
768_fwd	23.4426	24.1262	22.7591	0.943335	-0.0841577	0.727388	1	768	TRUE	FALSE
769_fwd	9.67329	9.80727	9.53931	0.972677	-0.0399676	0.934391	1	769	TRUE	FALSE
770_fwd	1.80972	0.96461	2.65484	2.75224	1.4606	0.100058	0.936568	770	TRUE	TRUE	255
771_fwd	3.24403	3.69639	2.79167	0.755242	-0.40499	0.467195	1	771	TRUE	FALSE
772_fwd	2.13641	1.85495	2.41788	1.30347	0.382362	0.895245	1	772	TRUE	FALSE
773_fwd	0	0	0					773	TRUE	TRUE	256
774_fwd	0.502187	0.688715	0.315659	0.45833	-1.12554	0.511383	1	774	TRUE	FALSE
775_fwd	0	0	0					775	TRUE	FALSE
776_fwd	0	0	0					776	TRUE	TRUE	257
777_fwd	10.1552	9.5893	10.7211	1.11803	0.160961	0.552909	1	777	TRUE	FALSE
778_fwd	69.5319	70.1074	68.9565	0.983583	-0.023881	0.964188	1	778	TRUE	FALSE
779_fwd	18.9208	6.39689	31.4446	4.91561	2.29737	8.05071e-10	6.5887e-08	779	TRUE	TRUE	258
780_fwd	14.6074	15.4236	13.7913	0.894171	-0.161377	0.930721	1	780	TRUE	FALSE
781_fwd	29.8888	31.1598	28.6179	0.918424	-0.122768	0.674466	1	781	TRUE	FALSE
782_fwd	5.88437	1.93489	9.83385	5.08238	2.34551	5.59591e-06	0.000208168	782	TRUE	TRUE	259
783_fwd	2.4144	2.7186	2.11019	0.776207	-0.365488	0.570083	1	783	TRUE	FALSE
784_fwd	0.300337	0.500783	0.0998911	0.19947	-2.32576	0.337546	1	784	TRUE	FALSE
785_fwd	0	0	0					785	TRUE	TRUE	260
786_fwd	0.566017	1.01616	0.115877	0.114034	-3.13246	0.141748	1	786	TRUE	FALSE
787_fwd	0.0454995	0.090999	0	0	#NAME?	1	1	787	TRUE	FALSE
788_fwd	6.05835	2.75644	9.36026	3.39578	1.76375	0.000954857	0.021951	788	TRUE	TRUE	261
789_fwd	34.8537	38.0793	31.6281	0.830587	-0.267796	0.470593	1	789	TRUE	FALSE
790_fwd	102.065	106.828	97.3019	0.910827	-0.134752	0.709418	1	790	TRUE	FALSE
791_fwd	56.6131	35.9144	77.3119	2.15267	1.10613	0.000209282	0.00535238	791	TRUE	TRUE	262
792_fwd	11.0743	11.3431	10.8054	0.952597	-0.0700619	0.916198	1	792	TRUE	FALSE
793_fwd	2.79084	3.55303	2.02865	0.570963	-0.808532	0.240137	1	793	TRUE	FALSE
794_fwd	0.878725	0.814633	0.942818	1.15735	0.210829	0.627827	1	794	TRUE	TRUE	263
795_fwd	11.5678	10.8042	12.3314	1.14135	0.190744	0.507435	1	795	TRUE	FALSE
796_fwd	10.2423	10.6409	9.84366	0.925082	-0.112347	0.712552	1	796	TRUE	FALSE
797_fwd	18.9352	7.18771	30.6826	4.26876	2.09382	6.96648e-06	0.000254525	797	TRUE	TRUE	264
798_fwd	7.24826	4.60489	9.89162	2.14807	1.10304	0.0318987	0.415699	798	TRUE	FALSE
799_fwd	0	0	0					799	TRUE	FALSE
800_fwd	5.2719	1.60771	8.93608	5.55825	2.47463	2.40389e-07	1.11781e-05	800	TRUE	TRUE	265
801_fwd	9.11523	8.81258	9.41789	1.06869	0.0958394	0.767985	1	801	TRUE	FALSE
802_fwd	0	0	0					802	TRUE	FALSE
803_fwd	0	0	0					803	TRUE	TRUE	266
804_fwd	14.0887	9.24179	18.9355	2.0489	1.03485	0.00680136	0.123147	804	TRUE	FALSE
805_fwd	1.84549	2.40829	1.28269	0.532614	-0.908838	0.293834	1	805	TRUE	FALSE
806_fwd	27.5152	22.2795	32.7508	1.46999	0.555809	0.0873312	0.863186	806	TRUE	TRUE	267
807_fwd	47.8181	49.5545	46.0817	0.929921	-0.10482	0.6963	1	807	TRUE	FALSE
808_fwd	0	0	0					808	TRUE	FALSE
809_fwd	2.60323	1.59899	3.60747	2.25609	1.17383	0.0493912	0.574203	809	TRUE	TRUE	268
810_fwd	2.99441	2.93191	3.0569	1.04263	0.0602296	0.912017	1	810	TRUE	FALSE
811_fwd	0	0	0					811	TRUE	FALSE
812_fwd	0.635543	0.425598	0.845489	1.98659	0.990296	1	1	812	TRUE	TRUE	269
813_fwd	0.385858	0.554513	0.217202	0.391698	-1.35218	0.55104	1	813	TRUE	FALSE
814_fwd	5.35077	4.06598	6.63555	1.63197	0.706614	0.219856	1	814	TRUE	FALSE
815_fwd	3.68385	3.73615	3.63155	0.972002	-0.040969	1	1	815	TRUE	TRUE	270
816_fwd	5.88934	7.62419	4.15449	0.544909	-0.875913	0.170286	1	816	TRUE	FALSE
817_fwd	84.0389	87.0258	81.0519	0.931354	-0.102598	0.94684	1	817	TRUE	FALSE
818_fwd	41.3659	47.9007	34.8311	0.727153	-0.45967	0.225498	1	818	TRUE	TRUE	271
819_fwd	3.27724	4.01136	2.54313	0.633983	-0.657484	0.365677	1	819	TRUE	FALSE
820_fwd	0.625331	0.569052	0.68161	1.1978	0.260386	0.922529	1	820	TRUE	FALSE
821_fwd	2.51646	2.13866	2.89427	1.35331	0.436497	0.513839	1	821	TRUE	TRUE	272
822_fwd	0.88683	0.864817	0.908843	1.05091	0.0716366	0.835548	1	822	TRUE	FALSE
823_fwd	4.35575	3.77083	4.94068	1.31024	0.389828	0.960923	1	823	TRUE	FALSE
824_fwd	5.7594	5.87927	5.63952	0.959222	-0.0600635	0.736508	1	824	TRUE	TRUE	273
825_fwd	11.2008	12.3612	10.0404	0.812254	-0.299998	0.515915	1	825	TRUE	FALSE
826_fwd	1.13332	1.32911	0.937533	0.705382	-0.503524	0.508512	1	826	TRUE	FALSE
827_fwd	4.73065	4.8721	4.58921	0.941937	-0.0862977	0.848824	1	827	TRUE	TRUE	274
828_fwd	4.34585	4.5323	4.15939	0.917722	-0.123871	0.964347	1	828	TRUE	FALSE
829_fwd	0.577912	0.162604	0.993221	6.10821	2.61075	0.503985	1	829	TRUE	FALSE
830_fwd	0	0	0					830	TRUE	TRUE	275
831_fwd	0	0	0					831	TRUE	FALSE
832_fwd	0	0	0					832	TRUE	FALSE
833_fwd	14.3982	14.6282	14.1683	0.968561	-0.0460859	0.828442	1	833	TRUE	TRUE	276
834_fwd	31.6138	33.3081	29.9196	0.898267	-0.154784	0.726791	1	834	TRUE	FALSE
835_fwd	1.84431	1.78464	1.90397	1.06687	0.0933814	0.971292	1	835	TRUE	FALSE
836_fwd	3.30895	4.20577	2.41213	0.573527	-0.802066	0.32409	1	836	TRUE	TRUE	277
837_fwd	5.39951	5.58341	5.2156	0.934124	-0.0983139	1	1	837	TRUE	FALSE
838_fwd	0.130862	0.164423	0.0973011	0.591771	-0.756888	1	1	838	TRUE	FALSE
839_fwd	13.0206	6.36646	19.6748	3.09038	1.62779	2.85151e-05	0.000940998	839	TRUE	TRUE	278
840_fwd	0	0	0					840	TRUE	FALSE
841_fwd	0.695045	0.711347	0.678743	0.954165	-0.0676888	1	1	841	TRUE	FALSE
842_fwd	12.2426	14.5084	9.97675	0.687654	-0.540246	0.249181	1	842	TRUE	TRUE	279
843_fwd	3.67388	4.73398	2.61377	0.552129	-0.856922	0.281186	1	843	TRUE	FALSE
844_fwd	30.6768	34.9569	26.3967	0.755121	-0.40522	0.29962	1	844	TRUE	FALSE
845_fwd	20.9734	10.8649	31.082	2.86077	1.5164	4.9503e-05	0.00148946	845	TRUE	TRUE	280
846_fwd	0	0	0					846	TRUE	FALSE
847_fwd	5.71508	5.62814	5.80202	1.03089	0.0438962	0.986145	1	847	TRUE	FALSE
848_fwd	0.447905	0.173524	0.722285	4.16244	2.05743	0.207292	1	848	TRUE	TRUE	281
849_fwd	0.192347	0.278931	0.105762	0.37917	-1.39908	0.828735	1	849	TRUE	FALSE
850_fwd	6.91468	6.32634	7.50302	1.186	0.2461	0.872882	1	850	TRUE	FALSE
851_fwd	0.263199	0.309195	0.217202	0.702475	-0.509481	1	1	851	TRUE	TRUE	282
852_fwd	0.129295	0.258589	0	0	#NAME?	0.464935	1	852	TRUE	FALSE
853_fwd	0.34243	0.251891	0.43297	1.71888	0.781469	0.837027	1	853	TRUE	FALSE
854_fwd	0	0	0					854	TRUE	TRUE	283
855_fwd	0	0	0					855	TRUE	FALSE
856_fwd	0.0484666	0.0969332	0	0	#NAME?	1	1	856	TRUE	FALSE
857_fwd	0	0	0					857	TRUE	TRUE	284
858_fwd	4.06175	4.14702	3.97648	0.958877	-0.0605824	1	1	858	TRUE	FALSE
859_fwd	66.6314	71.3151	61.9476	0.868645	-0.203161	0.576639	1	859	TRUE	FALSE
860_fwd	57.6881	23.1523	92.2239	3.98336	1.99399	1.5107e-09	1.14477e-07	860	TRUE	TRUE	285
861_fwd	8.52568	8.85027	8.2011	0.92665	-0.109904	0.853489	1	861	TRUE	FALSE
862_fwd	0.627205	0.488363	0.766048	1.56861	0.649482	0.780915	1	862	TRUE	FALSE
863_fwd	0.105762	0	0.211525	inf	inf	0.578132	1	863	TRUE	TRUE	286
864_fwd	10.0981	12.3262	7.87013	0.63849	-0.647264	0.405605	1	864	TRUE	FALSE
865_fwd	0.197258	0.0969332	0.297583	3.06998	1.61823	0.597803	1	865	TRUE	FALSE
866_fwd	0	0	0					866	TRUE	TRUE	287
867_fwd	2.15175	2.90934	1.39417	0.479205	-1.06128	0.166975	1	867	TRUE	FALSE
868_fwd	0	0	0					868	TRUE	FALSE
869_fwd	0.145391	0.090999	0.199782	2.19543	1.13451	0.893002	1	869	TRUE	TRUE	288
870_fwd	0.221292	0.326707	0.115877	0.354681	-1.49541	0.621517	1	870	TRUE	FALSE
871_fwd	0	0	0					871	TRUE	FALSE
872_fwd	0.683166	0.443355	0.922977	2.0818	1.05783	0.37382	1	872	TRUE	TRUE	289
873_fwd	2.30284	2.22714	2.37853	1.06798	0.0948797	0.775503	1	873	TRUE	FALSE
874_fwd	3.00871	4.30106	1.71636	0.399055	-1.32534	0.0625171	0.680372	874	TRUE	FALSE
875_fwd	11.481	5.05392	17.9082	3.54342	1.82514	0.00732777	0.130371	875	TRUE	TRUE	290
876_fwd	0	0	0					876	TRUE	FALSE
877_fwd	0.104186	0.0969332	0.11144	1.14965	0.201198	1	1	877	TRUE	FALSE
878_fwd	8.68733	2.33946	15.0352	6.42677	2.68409	0.0022861	0.0492353	878	TRUE	TRUE	291
879_fwd	0.0484666	0.0969332	0	0	#NAME?	1	1	879	TRUE	FALSE
880_fwd	0.1541	0.090999	0.217202	2.38686	1.25511	0.894062	1	880	TRUE	FALSE
881_fwd	4.82024	1.9756	7.66487	3.87976	1.95597	0.0502206	0.579009	881	TRUE	TRUE	292
882_fwd	2.83351	3.02148	2.64553	0.875575	-0.191698	0.920661	1	882	TRUE	FALSE
883_fwd	5.2748	6.84538	3.70422	0.541127	-0.88596	0.119231	1	883	TRUE	FALSE
884_fwd	8.83515	7.21814	10.4521	1.44804	0.5341	0.375606	1	884	TRUE	TRUE	293
885_fwd	2.84433	3.25211	2.43655	0.749222	-0.416535	0.564187	1	885	TRUE	FALSE
886_fwd	0.579837	0.425598	0.734077	1.72482	0.786442	0.628267	1	886	TRUE	FALSE
887_fwd	0.274236	0.548473	0	0	#NAME?	0.257364	1	887	TRUE	TRUE	294
888_fwd	6.25596	7.61975	4.89217	0.642038	-0.639269	0.183554	1	888	TRUE	FALSE
889_fwd	1.20689	1.78546	0.628315	0.351906	-1.50674	0.176836	1	889	TRUE	FALSE
890_fwd	0	0	0					890	TRUE	TRUE	295
891_fwd	17.6837	20.0054	15.362	0.767891	-0.381026	0.609891	1	891	TRUE	FALSE
892_fwd	8.87337	10.4319	7.31485	0.701201	-0.5121	0.197299	1	892	TRUE	FALSE
893_fwd	0.738538	1.12663	0.35045	0.311062	-1.68473	0.424715	1	893	TRUE	TRUE	296
894_fwd	1.60738	1.29849	1.91627	1.47577	0.561464	0.508197	1	894	TRUE	FALSE
895_fwd	0	0	0					895	TRUE	FALSE
896_fwd	1.14902	1.60069	0.697342	0.435649	-1.19876	0.368916	1	896	TRUE	TRUE	297
897_fwd	1.47926	0.972219	1.98631	2.04307	1.03074	0.28205	1	897	TRUE	FALSE
898_fwd	0.0431261	0	0.0862523	inf	inf	0.941831	1	898	TRUE	FALSE
899_fwd	9.62721	11.9128	7.34165	0.616285	-0.698331	0.0556272	0.628802	899	TRUE	TRUE	298
900_fwd	54.6234	56.0565	53.1904	0.948872	-0.0757149	0.885788	1	900	TRUE	FALSE
901_fwd	8.48981	9.43122	7.54839	0.800362	-0.321276	0.735315	1	901	TRUE	FALSE
902_fwd	1.18605	1.29156	1.08055	0.836628	-0.257342	0.83577	1	902	TRUE	TRUE	299
903_fwd	3.98956	4.25755	3.72157	0.874113	-0.194109	0.853435	1	903	TRUE	FALSE
904_fwd	0	0	0					904	TRUE	FALSE
905_fwd	5.98878	4.17917	7.79839	1.86601	0.89996	0.200979	1	905	TRUE	TRUE	300
906_fwd	8.86665	4.67613	13.0572	2.7923	1.48145	0.00973131	0.163201	906	TRUE	FALSE
907_fwd	0.412485	0.824971	0	0	#NAME?	0.0486127	0.571619	907	TRUE	FALSE
908_fwd	10.6567	4.77568	16.5377	3.4629	1.79198	0.0108545	0.176257	908	TRUE	TRUE	301
909_fwd	33.8506	36.3108	31.3904	0.864494	-0.210072	0.822384	1	909	TRUE	FALSE
910_fwd	10.228	12.7786	7.67735	0.600799	-0.735045	0.297555	1	910	TRUE	FALSE
911_fwd	0.969641	0.357297	1.58198	4.42764	2.14654	0.0853412	0.847612	911	TRUE	TRUE	302
912_fwd	3.2949	1.52022	5.06959	3.33478	1.73759	0.0361673	0.45678	912	TRUE	FALSE
913_fwd	0	0	0					913	TRUE	FALSE
914_fwd	2.88679	1.44634	4.32723	2.99184	1.58103	0.0583184	0.644969	914	TRUE	TRUE	303
915_fwd	65.0264	26.5441	103.509	3.8995	1.96329	0.0165243	0.243229	915	TRUE	FALSE
916_fwd	3.36086	3.56818	3.15353	0.883792	-0.178221	0.951498	1	916	TRUE	FALSE
917_fwd	1.52026	1.94954	1.09097	0.559604	-0.837523	0.39329	1	917	TRUE	TRUE	304
918_fwd	11.9015	13.3871	10.4159	0.778051	-0.362063	0.633028	1	918	TRUE	FALSE
919_fwd	0.139832	0.0876497	0.192015	2.19071	1.1314	0.892276	1	919	TRUE	FALSE
920_fwd	2.28852	2.75976	1.81728	0.658493	-0.602761	0.703194	1	920	TRUE	TRUE	305
921_fwd	3.38411	3.87067	2.89754	0.748589	-0.417754	0.358284	1	921	TRUE	FALSE
922_fwd	0	0	0					922	TRUE	FALSE
923_fwd	0.0557198	0	0.11144	inf	inf	0.941947	1	923	TRUE	TRUE	306
924_fwd	0.781758	0.548114	1.0154	1.85254	0.889506	0.943408	1	924	TRUE	FALSE
925_fwd	0.500386	0.399321	0.601452	1.50618	0.590899	1	1	925	TRUE	FALSE
926_fwd	2.02418	2.62647	1.4219	0.541372	-0.885308	0.31165	1	926	TRUE	TRUE	307
927_fwd	0	0	0					927	TRUE	FALSE
928_fwd	0	0	0					928	TRUE	FALSE
929_fwd	2.17596	2.67295	1.67898	0.62814	-0.670842	0.232775	1	929	TRUE	TRUE	308
930_fwd	1.28321	0.815687	1.75073	2.14633	1.10187	0.33082	1	930	TRUE	FALSE
931_fwd	3.38607	4.47275	2.29938	0.514087	-0.959915	0.252287	1	931	TRUE	FALSE
932_fwd	3.40498	3.57041	3.23954	0.907331	-0.140299	0.730344	1	932	TRUE	TRUE	309
933_fwd	0	0	0					933	TRUE	FALSE
934_fwd	1.27605	1.20203	1.35008	1.12317	0.167577	0.974423	1	934	TRUE	FALSE
935_fwd	7.32053	8.51723	6.12382	0.718992	-0.475953	0.589387	1	935	TRUE	TRUE	310
936_fwd	1.44755	1.72644	1.16865	0.676912	-0.562961	0.627749	1	936	TRUE	FALSE
937_fwd	7.90705	6.76928	9.04482	1.33616	0.41809	0.541358	1	937	TRUE	FALSE
938_fwd	2.71729	3.01024	2.42433	0.805361	-0.312293	0.769412	1	938	TRUE	TRUE	311
939_fwd	0.430346	0.529047	0.331644	0.626871	-0.673759	0.786046	1	939	TRUE	FALSE
940_fwd	0.0454995	0.090999	0	0	#NAME?	1	1	940	TRUE	FALSE
941_fwd	0	0	0					941	TRUE	TRUE	312
942_fwd	0	0	0					942	TRUE	FALSE
943_fwd	0.204107	0.308322	0.0998911	0.323983	-1.62601	0.631967	1	943	TRUE	FALSE
944_fwd	0.710751	0.361457	1.06004	2.9327	1.55223	0.192268	1	944	TRUE	TRUE	313
945_fwd	0.429703	0.432114	0.427293	0.988843	-0.0161862	1	1	945	TRUE	FALSE
946_fwd	0.195778	0.164241	0.227316	1.38404	0.468886	1	1	946	TRUE	FALSE
947_fwd	3.01293	1.90851	4.11736	2.15737	1.10927	0.172137	1	947	TRUE	TRUE	314
948_fwd	0	0	0					948	TRUE	FALSE
949_fwd	0.202616	0.0765912	0.328641	4.29085	2.10126	0.59693	1	949	TRUE	FALSE
950_fwd	0	0	0					950	TRUE	TRUE	315
951_fwd	0	0	0					951	TRUE	FALSE
952_fwd	0.106589	0	0.213178	inf	inf	0.536595	1	952	TRUE	FALSE
953_fwd	5.95248	6.80337	5.10159	0.749862	-0.415304	0.555024	1	953	TRUE	TRUE	316
954_fwd	4.31417	4.84651	3.78184	0.780322	-0.357858	0.665631	1	954	TRUE	FALSE
955_fwd	3.6052	4.64695	2.56345	0.551642	-0.858197	0.300319	1	955	TRUE	FALSE
956_fwd	6.3562	2.61417	10.0982	3.86288	1.94968	0.00589951	0.110843	956	TRUE	TRUE	317
957_fwd	3.80041	4.39927	3.20155	0.727746	-0.458493	0.581978	1	957	TRUE	FALSE
958_fwd	0.19089	0.181998	0.199782	1.09772	0.134506	1	1	958	TRUE	FALSE
959_fwd	0.820552	0.153182	1.48792	9.7134	3.27998	0.0379805	0.473747	959	TRUE	TRUE	318
960_fwd	0.364024	0.173524	0.554523	3.19565	1.67611	0.433931	1	960	TRUE	FALSE
961_fwd	0.129975	0.259951	0	0	#NAME?	0.464239	1	961	TRUE	FALSE
962_fwd	0	0	0					962	TRUE	TRUE	319
963_fwd	0.927408	1.03024	0.824572	0.800367	-0.321267	0.880637	1	963	TRUE	FALSE
964_fwd	0.210984	0.0876497	0.334319	3.81426	1.9314	0.697453	1	964	TRUE	FALSE
965_fwd	0.758142	0.348824	1.16746	3.34685	1.7428	0.139526	1	965	TRUE	TRUE	320
966_fwd	0.739261	0.73229	0.746233	1.01904	0.0272106	0.790672	1	966	TRUE	FALSE
967_fwd	0.627116	0.751494	0.502737	0.668983	-0.579959	0.762276	1	967	TRUE	FALSE
968_fwd	2.03528	1.63177	2.4388	1.49458	0.579737	0.660132	1	968	TRUE	TRUE	321
969_fwd	2.29091	2.41681	2.16501	0.895813	-0.158731	0.944731	1	969	TRUE	FALSE
970_fwd	0.279751	0.164423	0.395078	2.40281	1.26472	0.619275	1	970	TRUE	FALSE
971_fwd	7.56479	8.52717	6.60242	0.774281	-0.369071	0.577156	1	971	TRUE	TRUE	322
972_fwd	18.4027	21.4005	15.4048	0.719836	-0.47426	0.479806	1	972	TRUE	FALSE
973_fwd	2.00937	2.00126	2.01748	1.0081	0.0116417	0.837463	1	973	TRUE	FALSE
974_fwd	4.15757	3.78419	4.53095	1.19734	0.259828	0.844308	1	974	TRUE	TRUE	323
975_fwd	0.101219	0.090999	0.11144	1.22462	0.292338	1	1	975	TRUE	FALSE
976_fwd	0.271716	0.346239	0.197192	0.569526	-0.812166	0.912773	1	976	TRUE	FALSE
977_fwd	0.0438249	0.0876497	0	0	#NAME?	1	1	977	TRUE	TRUE	324
978_fwd	1.18576	1.17973	1.1918	1.01023	0.0146825	1	1	978	TRUE	FALSE
979_fwd	0	0	0					979	TRUE	FALSE
980_fwd	0	0	0					980	TRUE	TRUE	325
981_fwd	0	0	0					981	TRUE	FALSE
982_fwd	0.87418	0.898213	0.850148	0.946489	-0.0793428	1	1	982	TRUE	FALSE
983_fwd	2.63446	2.21495	3.05397	1.3788	0.463412	0.514785	1	983	TRUE	TRUE	326
984_fwd	0.975933	0.909019	1.04285	1.14722	0.198146	0.614636	1	984	TRUE	FALSE
985_fwd	3.79582	3.80453	3.78711	0.995422	-0.00661918	0.984624	1	985	TRUE	FALSE
986_fwd	3.27631	3.62907	2.92356	0.805595	-0.311873	0.98759	1	986	TRUE	TRUE	327
987_fwd	0.21207	0.0969332	0.327207	3.37559	1.75514	0.595474	1	987	TRUE	FALSE
988_fwd	0.0438249	0.0876497	0	0	#NAME?	1	1	988	TRUE	FALSE
989_fwd	0.0837951	0.16759	0	0	#NAME?	0.707169	1	989	TRUE	TRUE	328
990_fwd	0	0	0					990	TRUE	FALSE
991_fwd	0	0	0					991	TRUE	FALSE
992_fwd	0	0	0					992	TRUE	TRUE	329
993_fwd	1.9815	2.56449	1.39851	0.545337	-0.874781	0.236482	1	993	TRUE	FALSE
994_fwd	6.21094	7.14712	5.27475	0.738025	-0.438258	0.344575	1	994	TRUE	FALSE
995_fwd	20.8366	12.6681	29.0051	2.28961	1.1951	0.00940718	0.160392	995	TRUE	TRUE	330
996_fwd	1.6448	1.96754	1.32206	0.671936	-0.573605	0.962029	1	996	TRUE	FALSE
997_fwd	0.0836907	0.0674902	0.0998911	1.48008	0.565679	1	1	997	TRUE	FALSE
998_fwd	0.260851	0.248892	0.27281	1.0961	0.132376	0.804813	1	998	TRUE	TRUE	331
999_fwd	0.2846	0.0876497	0.481551	5.49404	2.45787	0.587028	1	999	TRUE	FALSE
1000_fwd	0.50269	0.621131	0.38425	0.618629	-0.692855	0.669592	1	1000	TRUE	FALSE
1001_fwd	0.170723	0.157893	0.183553	1.16252	0.21725	1	1	1001	TRUE	TRUE	332
1002_fwd	0.117522	0.148792	0.0862523	0.579682	-0.786666	1	1	1002	TRUE	FALSE
1003_fwd	0	0	0					1003	TRUE	FALSE
1004_fwd	0.391278	0.323603	0.458954	1.41826	0.504122	0.874312	1	1004	TRUE	TRUE	333
1005_fwd	0.527165	0.417431	0.636899	1.52576	0.609528	0.938517	1	1005	TRUE	FALSE
1006_fwd	2.65653	2.56569	2.74736	1.07081	0.098701	0.548312	1	1006	TRUE	FALSE
1007_fwd	50.1942	15.7015	84.6868	5.39355	2.43123	1.23222e-08	7.41509e-07	1007	TRUE	TRUE	334
1008_fwd	12.264	15.2778	9.25017	0.605465	-0.723886	0.154621	1	1008	TRUE	FALSE
1009_fwd	2.01091	2.18969	1.83212	0.836702	-0.257214	0.777226	1	1009	TRUE	FALSE
1010_fwd	6.4275	1.55321	11.3018	7.2764	2.86322	0.0196795	0.280624	1010	TRUE	TRUE	335
1011_fwd	1.99758	2.08733	1.90782	0.914002	-0.12973	0.986932	1	1011	TRUE	FALSE
1012_fwd	1.34594	1.13563	1.55625	1.37039	0.454585	0.72011	1	1012	TRUE	FALSE
1013_fwd	4.36263	1.4361	7.28917	5.07568	2.3436	0.000452845	0.0106497	1013	TRUE	TRUE	336
1014_fwd	1.42015	1.73645	1.10384	0.635688	-0.653609	0.439146	1	1014	TRUE	FALSE
1015_fwd	0.381972	0.763945	0	0	#NAME?	0.0406549	0.498084	1015	TRUE	FALSE
1016_fwd	7.69279	2.62012	12.7655	4.8721	2.28454	0.0262108	0.359915	1016	TRUE	TRUE	337
1017_fwd	4.84741	4.80909	4.88574	1.01594	0.0228136	1	1	1017	TRUE	FALSE
1018_fwd	0	0	0					1018	TRUE	FALSE
1019_fwd	0.74936	0.363232	1.13549	3.12607	1.64435	0.185196	1	1019	TRUE	TRUE	338
1020_fwd	1.41457	0.877061	1.95208	2.22571	1.15427	0.250109	1	1020	TRUE	FALSE
1021_fwd	0.935649	0.799705	1.07159	1.33998	0.422217	0.741739	1	1021	TRUE	FALSE
1022_fwd	0.145391	0.090999	0.199782	2.19543	1.13451	0.893002	1	1022	TRUE	TRUE	339
1023_fwd	9.834	2.05894	17.6091	8.55249	3.09634	0.0058996	0.110843	1023	TRUE	FALSE
1024_fwd	0.250089	0.178649	0.32153	1.79979	0.847828	0.862422	1	1024	TRUE	FALSE
1025_fwd	4.83544	2.90462	6.76626	2.32948	1.22001	0.159218	1	1025	TRUE	TRUE	340
1026_fwd	4.26167	5.77614	2.7472	0.475612	-1.07214	0.166735	1	1026	TRUE	FALSE
1027_fwd	1.2043	1.24194	1.16667	0.939387	-0.090208	1	1	1027	TRUE	FALSE
1028_fwd	2.87223	1.54552	4.19893	2.71683	1.44192	0.028715	0.383992	1028	TRUE	TRUE	341
1029_fwd	1.00225	0.704346	1.30015	1.84589	0.88432	0.404429	1	1029	TRUE	FALSE
1030_fwd	0	0	0					1030	TRUE	FALSE
1031_fwd	0	0	0					1031	TRUE	TRUE	342
1032_fwd	0.48565	0.454231	0.51707	1.13834	0.186933	0.994892	1	1032	TRUE	FALSE
1033_fwd	1.39806	2.20354	0.592576	0.268919	-1.89475	0.109288	0.980712	1033	TRUE	FALSE
1034_fwd	22.677	19.1426	26.2114	1.36927	0.453411	0.102657	0.942575	1034	TRUE	TRUE	343
1035_fwd	0.0406511	0.0813021	0	0	#NAME?	1	1	1035	TRUE	FALSE
1036_fwd	0.801382	1.29931	0.303454	0.23355	-2.09819	0.0900885	0.87356	1036	TRUE	FALSE
1037_fwd	18.3547	17.943	18.7664	1.04589	0.0647336	0.929733	1	1037	TRUE	TRUE	344
1038_fwd	1.29617	1.47101	1.12133	0.762284	-0.391599	0.573432	1	1038	TRUE	FALSE
1039_fwd	0.370501	0.438048	0.302955	0.691602	-0.531986	0.966379	1	1039	TRUE	FALSE
1040_fwd	1.05987	1.21979	0.899947	0.737785	-0.438727	0.581599	1	1040	TRUE	TRUE	345
1041_fwd	0.787223	0.782299	0.792148	1.01259	0.0180492	1	1	1041	TRUE	FALSE
1042_fwd	0.380279	0.331831	0.428727	1.292	0.36961	1	1	1042	TRUE	FALSE
1043_fwd	0.31807	0.251891	0.38425	1.52546	0.609246	1	1	1043	TRUE	TRUE	346
1044_fwd	0.29084	0.270458	0.311222	1.15072	0.202541	1	1	1044	TRUE	FALSE
1045_fwd	0.695414	0.554513	0.836315	1.5082	0.592825	0.626785	1	1045	TRUE	FALSE
1046_fwd	0.510198	0.396845	0.62355	1.57127	0.65193	0.458302	1	1046	TRUE	TRUE	347
1047_fwd	0.1454	0.2908	0	0	#NAME?	0.586574	1	1047	TRUE	FALSE
1048_fwd	0.237464	0.369166	0.105762	0.28649	-1.80344	0.612777	1	1048	TRUE	FALSE
1049_fwd	0.261373	0	0.522747	inf	inf	0.100303	0.936568	1049	TRUE	TRUE	348
1050_fwd	0.243425	0.269648	0.217202	0.805503	-0.312039	1	1	1050	TRUE	FALSE
1051_fwd	0.322643	0.269648	0.375637	1.39307	0.478264	1	1	1051	TRUE	FALSE
1052_fwd	0.354373	0.275582	0.433164	1.57182	0.652432	0.83834	1	1052	TRUE	TRUE	349
1053_fwd	1.58485	1.6234	1.54631	0.952512	-0.0701906	1	1	1053	TRUE	FALSE
1054_fwd	1.29487	1.17527	1.41446	1.20351	0.267254	0.92336	1	1054	TRUE	FALSE
1055_fwd	11.163	3.91858	18.4074	4.69746	2.23188	0.00665175	0.121513	1055	TRUE	TRUE	350
1056_fwd	2.81434	2.58614	3.04253	1.17647	0.23447	0.741512	1	1056	TRUE	FALSE
1057_fwd	0.14949	0.0876497	0.211331	2.41108	1.26968	0.893512	1	1057	TRUE	FALSE
1058_fwd	0.564746	0.272233	0.857259	3.149	1.65489	0.304467	1	1058	TRUE	TRUE	351
1059_fwd	0.520858	0.61018	0.431535	0.707226	-0.499757	0.844495	1	1059	TRUE	FALSE
1060_fwd	0.625316	0.737087	0.513545	0.696723	-0.521344	0.762703	1	1060	TRUE	FALSE
1061_fwd	15.1292	6.866	23.3923	3.40698	1.76849	0.0267739	0.362777	1061	TRUE	TRUE	352
1062_fwd	0.0998911	0	0.199782	inf	inf	0.56272	1	1062	TRUE	FALSE
1063_fwd	0.489505	0.54604	0.43297	0.792927	-0.33474	1	1	1063	TRUE	FALSE
1064_fwd	0.887113	0.530822	1.2434	2.34241	1.22799	0.228699	1	1064	TRUE	TRUE	353
1065_fwd	1.21545	0.615305	1.81559	2.95072	1.56107	0.161111	1	1065	TRUE	FALSE
1066_fwd	0.408071	0.598939	0.217202	0.362644	-1.46337	0.430943	1	1066	TRUE	FALSE
1067_fwd	0	0	0					1067	TRUE	TRUE	354
1068_fwd	0.678963	0.519763	0.838162	1.61258	0.689374	0.625965	1	1068	TRUE	FALSE
1069_fwd	0.917748	0.973994	0.861502	0.884505	-0.177058	0.993035	1	1069	TRUE	FALSE
1070_fwd	5.45831	2.78189	8.13473	2.92417	1.54803	0.0907568	0.875888	1070	TRUE	TRUE	355
1071_fwd	7.19236	4.48764	9.89708	2.20541	1.14104	0.175712	1	1071	TRUE	FALSE
1072_fwd	1.87791	2.16693	1.58888	0.73324	-0.447642	0.672774	1	1072	TRUE	FALSE
1073_fwd	1.42448	0.551294	2.29766	4.16776	2.05927	0.0445478	0.533011	1073	TRUE	TRUE	356
1074_fwd	2.26211	2.58997	1.93424	0.746817	-0.421173	0.563757	1	1074	TRUE	FALSE
1075_fwd	3.03236	3.4199	2.64482	0.773362	-0.370783	0.822183	1	1075	TRUE	FALSE
1076_fwd	9.0066	10.1507	7.86252	0.774582	-0.368511	0.364274	1	1076	TRUE	TRUE	357
1077_fwd	0.747656	0.536536	0.958775	1.78697	0.837517	0.814739	1	1077	TRUE	FALSE
1078_fwd	0.0438249	0.0876497	0	0	#NAME?	1	1	1078	TRUE	FALSE
1079_fwd	11.53	4.93206	18.128	3.67554	1.87796	0.01684	0.246105	1079	TRUE	TRUE	358
1080_fwd	0.126802	0.253603	0	0	#NAME?	0.467539	1	1080	TRUE	FALSE
1081_fwd	1.11127	0.93779	1.28474	1.36997	0.454142	1	1	1081	TRUE	FALSE
1082_fwd	0.489446	0.404215	0.574677	1.42171	0.507628	1	1	1082	TRUE	TRUE	359
1083_fwd	0.941635	1.11155	0.771725	0.694281	-0.526408	0.624673	1	1083	TRUE	FALSE
1084_fwd	0	0	0					1084	TRUE	FALSE
1085_fwd	0.608874	0.153182	1.06457	6.94966	2.79694	0.0633138	0.685397	1085	TRUE	TRUE	360
1086_fwd	0.0337451	0.0674902	0	0	#NAME?	1	1	1086	TRUE	FALSE
1087_fwd	0	0	0					1087	TRUE	FALSE
1088_fwd	0.342249	0.578736	0.105762	0.182747	-2.45208	0.245748	1	1088	TRUE	TRUE	361
1089_fwd	0.870483	1.22649	0.51448	0.419474	-1.25335	0.985827	1	1089	TRUE	FALSE
1090_fwd	2.00484	2.48661	1.52308	0.612514	-0.707185	0.388441	1	1090	TRUE	FALSE
1091_fwd	17.3707	16.2824	18.4591	1.13368	0.181016	0.628228	1	1091	TRUE	TRUE	362
1092_fwd	0.464926	0.616283	0.313568	0.508806	-0.974813	0.637023	1	1092	TRUE	FALSE
1093_fwd	0.0484666	0.0969332	0	0	#NAME?	1	1	1093	TRUE	FALSE
1094_fwd	2.83514	1.10081	4.56946	4.15101	2.05346	0.00648811	0.119592	1094	TRUE	TRUE	363
1095_fwd	1.82827	2.42772	1.22882	0.506163	-0.982326	0.210075	1	1095	TRUE	FALSE
1096_fwd	4.81312	5.98768	3.63855	0.607673	-0.718633	0.135601	1	1096	TRUE	FALSE
1097_fwd	1.05432	1.26257	0.84607	0.670116	-0.577518	1	1	1097	TRUE	TRUE	364
1098_fwd	4.61265	4.81884	4.40647	0.914425	-0.129063	0.724732	1	1098	TRUE	FALSE
1099_fwd	2.29153	1.93825	2.64481	1.36453	0.448409	0.615058	1	1099	TRUE	FALSE
1100_fwd	2.40854	0.841583	3.9755	4.72383	2.23996	0.00590515	0.110843	1100	TRUE	TRUE	365
1101_fwd	4.41869	4.68677	4.15062	0.885602	-0.175269	0.968959	1	1101	TRUE	FALSE
1102_fwd	7.4012	8.63046	6.17194	0.715134	-0.483715	0.469871	1	1102	TRUE	FALSE
1103_fwd	22.54	5.18337	39.8966	7.69705	2.94431	3.285e-11	4.48074e-09	1103	TRUE	TRUE	366
1104_fwd	0.0431261	0	0.0862523	inf	inf	0.941831	1	1104	TRUE	FALSE
1105_fwd	0.0674902	0.13498	0	0	#NAME?	0.731542	1	1105	TRUE	FALSE
1106_fwd	24.3353	6.42983	42.2407	6.5695	2.71578	1.99e-07	9.46871e-06	1106	TRUE	TRUE	367
1107_fwd	5.00119	2.03092	7.97146	3.92506	1.97271	0.00397246	0.0789093	1107	TRUE	FALSE
1108_fwd	2.47788	3.55547	1.40029	0.393841	-1.34432	0.0623095	0.680372	1108	TRUE	FALSE
1109_fwd	1.0253	0.778666	1.27193	1.63347	0.707942	0.729518	1	1109	TRUE	TRUE	368
1110_fwd	1.66404	1.31327	2.01481	1.5342	0.617484	0.94774	1	1110	TRUE	FALSE
1111_fwd	26.8234	30.606	23.0408	0.752819	-0.409625	0.316837	1	1111	TRUE	FALSE
1112_fwd	8.6447	9.60413	7.68528	0.800206	-0.321557	0.363277	1	1112	TRUE	TRUE	369
1113_fwd	2.67877	3.45329	1.90425	0.55143	-0.85875	0.652356	1	1113	TRUE	FALSE
1114_fwd	1.19167	1.10263	1.28072	1.16151	0.216004	0.412509	1	1114	TRUE	FALSE
1115_fwd	0	0	0					1115	TRUE	TRUE	370
1116_fwd	1.79126	2.27686	1.30566	0.573447	-0.802267	0.64574	1	1116	TRUE	FALSE
1117_fwd	3.1205	3.00162	3.23938	1.07921	0.109976	1	1	1117	TRUE	FALSE
1118_fwd	4.97279	1.82486	8.12073	4.45007	2.15383	0.0157042	0.236256	1118	TRUE	TRUE	371
1119_fwd	8.44076	9.30975	7.57178	0.813317	-0.29811	0.736015	1	1119	TRUE	FALSE
1120_fwd	16.5273	19.5823	13.4723	0.687985	-0.539552	0.2582	1	1120	TRUE	FALSE
1121_fwd	72.5902	33.605	111.575	3.3202	1.73127	2.52396e-07	1.14756e-05	1121	TRUE	TRUE	372
1122_fwd	9.94075	11.3517	8.52982	0.751415	-0.412318	0.256054	1	1122	TRUE	FALSE
1123_fwd	4.71789	5.93662	3.49916	0.589419	-0.762634	0.248776	1	1123	TRUE	FALSE
1124_fwd	0.136405	0	0.27281	inf	inf	0.968489	1	1124	TRUE	TRUE	373
1125_fwd	2.3203	1.95907	2.68154	1.36879	0.452897	0.599056	1	1125	TRUE	FALSE
1126_fwd	7.08942	5.64668	8.53216	1.511	0.595507	0.360008	1	1126	TRUE	FALSE
1127_fwd	37.8553	20.4251	55.2856	2.70675	1.43656	0.000373581	0.00909938	1127	TRUE	TRUE	374
1128_fwd	9.06691	10.6964	7.43741	0.695318	-0.524255	0.288201	1	1128	TRUE	FALSE
1129_fwd	3.66333	3.61478	3.71188	1.02686	0.0382409	0.945466	1	1129	TRUE	FALSE
1130_fwd	1.1116	0.478147	1.74505	3.6496	1.86774	0.0176297	0.255818	1130	TRUE	TRUE	375
1131_fwd	16.103	18.7791	13.4269	0.71499	-0.484005	0.408404	1	1131	TRUE	FALSE
1132_fwd	0.344473	0.471743	0.217202	0.460424	-1.11896	1	1	1132	TRUE	FALSE
1133_fwd	0.1541	0.090999	0.217202	2.38686	1.25511	0.894062	1	1133	TRUE	TRUE	376
1134_fwd	0	0	0					1134	TRUE	FALSE
1135_fwd	0	0	0					1135	TRUE	FALSE
1136_fwd	3.05341	3.55843	2.54839	0.716154	-0.481657	0.368255	1	1136	TRUE	TRUE	377
1137_fwd	0.299157	0.598313	0	0	#NAME?	0.384091	1	1137	TRUE	FALSE
1138_fwd	1.77921	1.96057	1.59785	0.814991	-0.295144	0.590151	1	1138	TRUE	FALSE
1139_fwd	22.2515	16.6969	27.8061	1.66535	0.735824	0.0300364	0.393938	1139	TRUE	TRUE	378
1140_fwd	117.822	133.195	102.449	0.769163	-0.378639	0.25811	1	1140	TRUE	FALSE
1141_fwd	48.6105	53.6119	43.6091	0.813423	-0.297923	0.330506	1	1141	TRUE	FALSE
1142_fwd	55.6467	20.0633	91.2302	4.54712	2.18495	2.3581e-10	2.41234e-08	1142	TRUE	TRUE	379
1143_fwd	1.86388	1.72057	2.00719	1.16658	0.222287	0.856514	1	1143	TRUE	FALSE
1144_fwd	0	0	0					1144	TRUE	FALSE
1145_fwd	0	0	0					1145	TRUE	TRUE	380
1146_fwd	2.7321	2.95126	2.51294	0.851481	-0.231954	0.836468	1	1146	TRUE	FALSE
1147_fwd	2.35466	2.69156	2.01777	0.749668	-0.415676	0.575456	1	1147	TRUE	FALSE
1148_fwd	16.4768	4.79497	28.1585	5.87251	2.55398	0.000241195	0.00609241	1148	TRUE	TRUE	381
1149_fwd	1.05553	1.33567	0.775389	0.580525	-0.784569	0.441221	1	1149	TRUE	FALSE
1150_fwd	0	0	0					1150	TRUE	FALSE
1151_fwd	13.9017	4.63857	23.1649	4.99396	2.32018	1.91049e-08	1.08579e-06	1151	TRUE	TRUE	382
1152_fwd	12.5416	17.4998	7.58341	0.433343	-1.20642	0.00187941	0.0417861	1152	TRUE	FALSE
1153_fwd	0	0	0					1153	TRUE	FALSE
1154_fwd	0.327462	0.225979	0.428945	1.89816	0.924602	0.835285	1	1154	TRUE	TRUE	383
1155_fwd	0.474135	0.472395	0.475874	1.00736	0.0105834	1	1	1155	TRUE	FALSE
1156_fwd	6.24603	7.56943	4.92263	0.65033	-0.620756	0.651799	1	1156	TRUE	FALSE
1157_fwd	39.1266	35.0958	43.1575	1.22971	0.298313	0.32143	1	1157	TRUE	TRUE	384
1158_fwd	1.9213	2.2799	1.5627	0.685426	-0.544928	0.455165	1	1158	TRUE	FALSE
1159_fwd	0.0337451	0.0674902	0	0	#NAME?	1	1	1159	TRUE	FALSE
1160_fwd	21.3024	6.70291	35.9019	5.35616	2.4212	4.23236e-05	0.00131203	1160	TRUE	TRUE	385
1161_fwd	3.4187	4.34032	2.49709	0.575324	-0.797554	0.438402	1	1161	TRUE	FALSE
1162_fwd	3.80505	4.1676	3.4425	0.826015	-0.275761	0.733397	1	1162	TRUE	FALSE
1163_fwd	17.5856	8.93188	26.2394	2.93772	1.5547	2.92044e-05	0.000948448	1163	TRUE	TRUE	386
1164_fwd	0.813876	0.704127	0.923625	1.31173	0.391472	1	1	1164	TRUE	FALSE
1165_fwd	4.38447	4.75973	4.00921	0.842318	-0.247564	0.73948	1	1165	TRUE	FALSE
1166_fwd	20.0626	18.8763	21.2488	1.12569	0.170805	0.722079	1	1166	TRUE	TRUE	387
1167_fwd	6.16649	9.24667	3.08631	0.333775	-1.58305	0.000413885	0.00984661	1167	TRUE	FALSE
1168_fwd	0	0	0					1168	TRUE	FALSE
1169_fwd	0	0	0					1169	TRUE	TRUE	388
1170_fwd	0	0	0					1170	TRUE	FALSE
1171_fwd	0.0382956	0.0765912	0	0	#NAME?	1	1	1171	TRUE	FALSE
1172_fwd	0.22034	0.0765912	0.364089	4.75367	2.24904	0.899993	1	1172	TRUE	TRUE	389
1173_fwd	0	0	0					1173	TRUE	FALSE
1174_fwd	0	0	0					1174	TRUE	FALSE
1175_fwd	2.06768	2.30608	1.82927	0.793237	-0.334176	0.6284	1	1175	TRUE	TRUE	390
1176_fwd	0.149109	0.298219	0	0	#NAME?	1	1	1176	TRUE	FALSE
1177_fwd	1.80343	2.53789	1.06897	0.421207	-1.2474	0.250304	1	1177	TRUE	FALSE
1178_fwd	2.46879	3.26553	1.67205	0.512029	-0.965702	0.338757	1	1178	TRUE	TRUE	391
1179_fwd	1.11323	1.35886	0.867592	0.638471	-0.647307	0.49605	1	1179	TRUE	FALSE
1180_fwd	4.65423	5.15502	4.15344	0.805709	-0.311669	0.452933	1	1180	TRUE	FALSE
1181_fwd	13.1714	11.6532	14.6896	1.26056	0.334069	0.35137	1	1181	TRUE	TRUE	392
1182_fwd	21.7321	26.8333	16.6309	0.619786	-0.690159	0.0366469	0.459997	1182	TRUE	FALSE
1183_fwd	8.9768	10.6049	7.34869	0.69295	-0.529176	0.154531	1	1183	TRUE	FALSE
1184_fwd	79.1365	26.0981	132.175	5.06453	2.34043	2.74477e-12	7.01976e-10	1184	TRUE	TRUE	393
1185_fwd	2.36443	3.05121	1.67764	0.549828	-0.862947	0.45979	1	1185	TRUE	FALSE
1186_fwd	2.81551	3.27933	2.35169	0.717125	-0.479703	0.511789	1	1186	TRUE	FALSE
1187_fwd	0.54968	0.45839	0.64097	1.39831	0.483681	0.799126	1	1187	TRUE	TRUE	394
1188_fwd	0.0406511	0.0813021	0	0	#NAME?	1	1	1188	TRUE	FALSE
1189_fwd	0.441304	0.391093	0.491514	1.25677	0.329719	1	1	1189	TRUE	FALSE
1190_fwd	0	0	0					1190	TRUE	TRUE	395
1191_fwd	4.9893	5.68252	4.29607	0.756016	-0.403512	0.583647	1	1191	TRUE	FALSE
1192_fwd	14.7131	17.431	11.9952	0.68815	-0.539205	0.171596	1	1192	TRUE	FALSE
1193_fwd	189.293	66.9943	311.591	4.65101	2.21755	5.83389e-12	1.0851e-09	1193	TRUE	TRUE	396
1194_fwd	47.7561	23.446	72.0661	3.0737	1.61998	1.43906e-06	6.0088e-05	1194	TRUE	FALSE
1195_fwd	0.262653	0.425415	0.0998911	0.234809	-2.09044	0.458563	1	1195	TRUE	FALSE
1196_fwd	1.08737	1.55612	0.618613	0.397535	-1.33085	0.381064	1	1196	TRUE	TRUE	397
1197_fwd	3.57872	4.67862	2.47882	0.529819	-0.916429	0.107174	0.974568	1197	TRUE	FALSE
1198_fwd	1.60626	1.37064	1.84189	1.34382	0.42634	0.94293	1	1198	TRUE	FALSE
1199_fwd	0.192748	0.0674902	0.318005	4.71187	2.2363	0.598567	1	1199	TRUE	TRUE	398
1200_fwd	1.06526	1.0873	1.04321	0.959447	-0.0597251	1	1	1200	TRUE	FALSE
1201_fwd	0	0	0					1201	TRUE	FALSE
1202_fwd	2.4022	0.576333	4.22807	7.33615	2.87502	0.000102245	0.00290547	1202	TRUE	TRUE	399
1203_fwd	9.14434	10.6422	7.64646	0.718502	-0.476936	0.126976	1	1203	TRUE	FALSE
1204_fwd	1.26102	1.3466	1.17544	0.872895	-0.196121	0.836192	1	1204	TRUE	FALSE
1205_fwd	1.16928	1.75424	0.584309	0.333083	-1.58605	0.530013	1	1205	TRUE	TRUE	400
1206_fwd	1.13244	1.33713	0.927745	0.693835	-0.527336	1	1	1206	TRUE	FALSE
1207_fwd	0	0	0					1207	TRUE	FALSE
1208_fwd	0.292669	0.184583	0.400755	2.17114	1.11845	0.618729	1	1208	TRUE	TRUE	401
1209_fwd	1.05595	1.26268	0.849211	0.672544	-0.5723	1	1	1209	TRUE	FALSE
1210_fwd	0	0	0					1210	TRUE	FALSE
1211_fwd	1.07579	1.78146	0.370111	0.207757	-2.26703	0.0533828	0.609111	1211	TRUE	TRUE	402
1212_fwd	0.476428	0.16759	0.785267	4.68564	2.22825	0.294541	1	1212	TRUE	FALSE
1213_fwd	0	0	0					1213	TRUE	FALSE
1214_fwd	15.7575	8.87165	22.6435	2.55234	1.35182	0.000330694	0.00815181	1214	TRUE	TRUE	403
1215_fwd	25.2673	28.8272	21.7075	0.753021	-0.409238	0.249657	1	1215	TRUE	FALSE
1216_fwd	0.882986	0.977965	0.788008	0.805763	-0.311572	0.570919	1	1216	TRUE	FALSE
1217_fwd	9.75766	3.09608	16.4192	5.30324	2.40687	4.5521e-08	2.3881e-06	1217	TRUE	TRUE	404
1218_fwd	0.232904	0.465809	0	0	#NAME?	0.400407	1	1218	TRUE	FALSE
1219_fwd	0.0431261	0	0.0862523	inf	inf	0.941831	1	1219	TRUE	FALSE
1220_fwd	0	0	0					1220	TRUE	TRUE	405
1221_fwd	0.736153	0.961545	0.510761	0.531187	-0.912707	1	1	1221	TRUE	FALSE
1222_fwd	0.788571	0.955441	0.6217	0.650695	-0.619947	0.918364	1	1222	TRUE	FALSE
1223_fwd	21.8123	7.37454	36.2501	4.91557	2.29736	1.26027e-10	1.43251e-08	1223	TRUE	TRUE	406
1224_fwd	0.0406511	0.0813021	0	0	#NAME?	1	1	1224	TRUE	FALSE
1225_fwd	1.47648	1.63947	1.31348	0.801166	-0.319826	0.899073	1	1225	TRUE	FALSE
1226_fwd	23.1505	9.44646	36.8545	3.90141	1.964	6.69539e-05	0.00198533	1226	TRUE	TRUE	407
1227_fwd	3.46918	4.3384	2.59996	0.59929	-0.738673	0.1995	1	1227	TRUE	FALSE
1228_fwd	2.38558	4.1006	0.670561	0.163527	-2.6124	0.0570288	0.634136	1228	TRUE	FALSE
1229_fwd	1.57639	0.313629	2.83915	9.05256	3.17833	0.00264845	0.056445	1229	TRUE	TRUE	408
1230_fwd	8.70139	11.473	5.92979	0.516847	-0.952191	0.0251646	0.350251	1230	TRUE	FALSE
1231_fwd	2.47958	2.57454	2.38462	0.92623	-0.110558	0.955085	1	1231	TRUE	FALSE
1232_fwd	6.54167	2.1419	10.9414	5.10829	2.35284	2.75548e-06	0.000108417	1232	TRUE	TRUE	409
1233_fwd	2.05114	3.13318	0.969112	0.309307	-1.69289	0.117926	1	1233	TRUE	FALSE
1234_fwd	0.527266	0.675959	0.378573	0.560053	-0.836365	0.512303	1	1234	TRUE	FALSE
1235_fwd	0	0	0					1235	TRUE	TRUE	410
1236_fwd	0.243497	0.25524	0.231753	0.907981	-0.139265	1	1	1236	TRUE	FALSE
1237_fwd	1.90958	2.50107	1.31809	0.527012	-0.924093	0.407441	1	1237	TRUE	FALSE
1238_fwd	18.4676	9.94576	26.9894	2.71366	1.44024	2.04815e-05	0.00069842	1238	TRUE	TRUE
1239_fwd	5.61244	5.77064	5.45425	0.945172	-0.0813506	0.73825	1	1239	TRUE	FALSE
1240_fwd	12.9915	6.17197	19.8111	3.20985	1.68251	3.21482e-06	0.000124104	1240	TRUE	FALSE
2_rev	0	0	0					2	FALSE	TRUE
3_rev	0	0	0					3	FALSE	FALSE
4_rev	0	0	0					4	FALSE	FALSE
5_rev	0.0893016	0.0813021	0.0973011	1.19678	0.259163	1	1	5	FALSE	TRUE
6_rev	0	0	0					6	FALSE	FALSE
7_rev	0.233397	0.172301	0.294493	1.70918	0.773302	0.860368	1	7	FALSE	FALSE
8_rev	0.317426	0.16759	0.467261	2.78812	1.47929	0.869033	1	8	FALSE	TRUE
9_rev	0.0922915	0.184583	0	0	#NAME?	0.697068	1	9	FALSE	FALSE
10_rev	0.130862	0.164423	0.0973011	0.591771	-0.756888	1	1	10	FALSE	FALSE
11_rev	0	0	0					11	FALSE	TRUE
12_rev	0	0	0					12	FALSE	FALSE
13_rev	0	0	0					13	FALSE	FALSE
14_rev	0.853361	0.835203	0.871519	1.04348	0.0614061	1	1	14	FALSE	TRUE
15_rev	0.912222	0.693013	1.13143	1.63263	0.707195	0.920421	1	15	FALSE	FALSE
16_rev	0.0528812	0	0.105762	inf	inf	0.941921	1	16	FALSE	FALSE
17_rev	0.288385	0.25524	0.32153	1.25972	0.3331	1	1	17	FALSE	TRUE
18_rev	0.0743962	0.148792	0	0	#NAME?	0.720279	1	18	FALSE	FALSE
19_rev	0.0406511	0.0813021	0	0	#NAME?	1	1	19	FALSE	FALSE
20_rev	0.194343	0	0.388687	inf	inf	0.520017	1	20	FALSE	TRUE
21_rev	0.137768	0.178235	0.0973011	0.545913	-0.873256	1	1	21	FALSE	FALSE
22_rev	0.0337451	0.0674902	0	0	#NAME?	1	1	22	FALSE	FALSE
23_rev	0	0	0					23	FALSE	TRUE
24_rev	0.53727	0.307282	0.767259	2.49693	1.32015	1	1	24	FALSE	FALSE
25_rev	0	0	0					25	FALSE	FALSE
26_rev	0	0	0					26	FALSE	TRUE
27_rev	0	0	0					27	FALSE	FALSE
28_rev	0	0	0					28	FALSE	FALSE
29_rev	0.800955	0.592968	1.00894	1.70151	0.766818	0.795258	1	29	FALSE	TRUE
30_rev	0.142237	0.184583	0.0998911	0.541172	-0.885841	1	1	30	FALSE	FALSE
31_rev	0	0	0					31	FALSE	FALSE
32_rev	0.255331	0.510662	0	0	#NAME?	0.135902	1	32	FALSE	TRUE
33_rev	0	0	0					33	FALSE	FALSE
34_rev	0.132428	0.0813021	0.183553	2.25767	1.17483	0.89124	1	34	FALSE	FALSE
35_rev	0.737989	0.967065	0.508914	0.526246	-0.926192	0.529166	1	35	FALSE	TRUE
36_rev	0	0	0					36	FALSE	FALSE
37_rev	0.81843	1.1169	0.519962	0.465541	-1.10302	0.51233	1	37	FALSE	FALSE
38_rev	1.56592	1.60855	1.5233	0.947001	-0.0785624	0.64238	1	38	FALSE	TRUE
39_rev	2.29645	2.72172	1.87119	0.687501	-0.540567	0.544173	1	39	FALSE	FALSE
40_rev	0.212673	0.313906	0.11144	0.355009	-1.49407	1	1	40	FALSE	FALSE
41_rev	0.686254	0.808881	0.563628	0.696799	-0.521185	0.81349	1	41	FALSE	TRUE
42_rev	0.182373	0.0813021	0.283444	3.48631	1.8017	0.600432	1	42	FALSE	FALSE
43_rev	0.0406511	0.0813021	0	0	#NAME?	1	1	43	FALSE	FALSE
44_rev	0.0486505	0	0.0973011	inf	inf	0.941882	1	44	FALSE	TRUE
45_rev	1.10157	1.25836	0.94479	0.750813	-0.413475	0.379068	1	45	FALSE	FALSE
46_rev	0.646292	1.18682	0.105762	0.089114	-3.4882	0.0715323	0.762266	46	FALSE	FALSE
47_rev	0.721738	0.303932	1.13954	3.74933	1.90663	0.375998	1	47	FALSE	TRUE
48_rev	0.959837	1.17099	0.748684	0.63936	-0.6453	0.269146	1	48	FALSE	FALSE
49_rev	0.324197	0.562141	0.0862523	0.153435	-2.7043	0.832842	1	49	FALSE	FALSE
50_rev	1.98321	1.49084	2.47558	1.66053	0.731646	0.256535	1	50	FALSE	TRUE
51_rev	0.483936	0.292874	0.674998	2.30474	1.2046	0.478123	1	51	FALSE	FALSE
52_rev	1.4335	1.83336	1.03364	0.563797	-0.826752	0.617395	1	52	FALSE	FALSE
53_rev	1.999	2.43752	1.56048	0.640193	-0.643421	0.47862	1	53	FALSE	TRUE
54_rev	0.101763	0.0876497	0.115877	1.32204	0.402767	1	1	54	FALSE	FALSE
55_rev	0	0	0					55	FALSE	FALSE
56_rev	0.0486505	0	0.0973011	inf	inf	0.941882	1	56	FALSE	TRUE
57_rev	0.471015	0.844729	0.0973011	0.115186	-3.11796	0.59767	1	57	FALSE	FALSE
58_rev	0	0	0					58	FALSE	FALSE
59_rev	0.17275	0.0813021	0.264198	3.24958	1.70025	1	1	59	FALSE	TRUE
60_rev	0	0	0					60	FALSE	FALSE
61_rev	0	0	0					61	FALSE	FALSE
62_rev	0.264433	0.148792	0.380074	2.5544	1.35298	1	1	62	FALSE	TRUE
63_rev	0.46216	0.453817	0.470502	1.03677	0.052089	0.948376	1	63	FALSE	FALSE
64_rev	0.0431261	0	0.0862523	inf	inf	0.941831	1	64	FALSE	FALSE
65_rev	0	0	0					65	FALSE	TRUE
66_rev	0	0	0					66	FALSE	FALSE
67_rev	0.0813021	0.162604	0	0	#NAME?	0.710428	1	67	FALSE	FALSE
68_rev	0.48712	0.776548	0.197692	0.254578	-1.97382	0.672591	1	68	FALSE	TRUE
69_rev	5.88679	7.13633	4.63724	0.649808	-0.621915	0.423271	1	69	FALSE	FALSE
70_rev	10.9299	10.4641	11.3957	1.08903	0.12304	0.929505	1	70	FALSE	FALSE
71_rev	0.601536	0.157893	1.04518	6.61952	2.72673	0.195208	1	71	FALSE	TRUE
72_rev	0.614439	1.04532	0.183553	0.175595	-2.50968	0.566046	1	72	FALSE	FALSE
73_rev	0.314689	0.245543	0.383835	1.56321	0.644511	0.833705	1	73	FALSE	FALSE
74_rev	0.344251	0.466863	0.221639	0.474741	-1.07479	0.709499	1	74	FALSE	TRUE
75_rev	2.0799	2.79631	1.3635	0.487607	-1.03621	0.202471	1	75	FALSE	FALSE
76_rev	0.0431261	0	0.0862523	inf	inf	0.941831	1	76	FALSE	FALSE
77_rev	0.846229	1.04995	0.642507	0.611939	-0.70854	0.507116	1	77	FALSE	TRUE
78_rev	5.26414	4.54353	5.98475	1.3172	0.397479	0.525789	1	78	FALSE	FALSE
79_rev	0	0	0					79	FALSE	FALSE
80_rev	1.47352	1.64656	1.30049	0.789823	-0.340398	0.937015	1	80	FALSE	TRUE
81_rev	0.0454995	0.090999	0	0	#NAME?	1	1	81	FALSE	FALSE
82_rev	0	0	0					82	FALSE	FALSE
83_rev	4.38362	4.28927	4.47798	1.044	0.0621173	0.763054	1	83	FALSE	TRUE
84_rev	0.573623	0.855341	0.291906	0.341274	-1.551	0.491827	1	84	FALSE	FALSE
85_rev	0.608256	0.61506	0.601452	0.977875	-0.0322782	0.826548	1	85	FALSE	FALSE
86_rev	6.35523	6.1147	6.59575	1.07867	0.109256	1	1	86	FALSE	TRUE
87_rev	2.71408	2.56551	2.86266	1.11583	0.158111	0.896623	1	87	FALSE	FALSE
88_rev	0.0891177	0.178235	0	0	#NAME?	0.700671	1	88	FALSE	FALSE
89_rev	0	0	0					89	FALSE	TRUE
90_rev	0	0	0					90	FALSE	FALSE
91_rev	0.110616	0.13498	0.0862523	0.638999	-0.646115	1	1	91	FALSE	FALSE
92_rev	3.43565	4.2137	2.65759	0.630704	-0.664966	0.245493	1	92	FALSE	TRUE
93_rev	1.43708	1.95025	0.923912	0.473741	-1.07783	0.37865	1	93	FALSE	FALSE
94_rev	0.360731	0.345826	0.375637	1.0862	0.119296	0.890216	1	94	FALSE	FALSE
95_rev	0	0	0					95	FALSE	TRUE
96_rev	0.0431261	0	0.0862523	inf	inf	0.941831	1	96	FALSE	FALSE
97_rev	0	0	0					97	FALSE	FALSE
98_rev	0	0	0					98	FALSE	TRUE
99_rev	0.0431261	0	0.0862523	inf	inf	0.941831	1	99	FALSE	FALSE
100_rev	0	0	0					100	FALSE	FALSE
101_rev	0	0	0					101	FALSE	TRUE
102_rev	0.106405	0.0969332	0.115877	1.19543	0.257526	1	1	102	FALSE	FALSE
103_rev	0	0	0					103	FALSE	FALSE
104_rev	0	0	0					104	FALSE	TRUE
105_rev	0.0886256	0.090999	0.0862523	0.947837	-0.0772885	1	1	105	FALSE	FALSE
106_rev	0.4171	0.54582	0.288381	0.528345	-0.920448	0.956497	1	106	FALSE	FALSE
107_rev	4.61321	4.49837	4.72805	1.05106	0.0718422	0.654988	1	107	FALSE	TRUE
108_rev	20.9961	22.1966	19.7955	0.891829	-0.165161	0.68598	1	108	FALSE	FALSE
109_rev	2.706	2.40145	3.01055	1.25364	0.326119	0.510078	1	109	FALSE	FALSE
110_rev	2.25335	2.61377	1.89292	0.724211	-0.465519	0.64635	1	110	FALSE	TRUE
111_rev	0.101532	0	0.203064	inf	inf	0.539976	1	111	FALSE	FALSE
112_rev	0	0	0					112	FALSE	FALSE
113_rev	3.77986	4.14528	3.41444	0.823694	-0.279819	0.46974	1	113	FALSE	TRUE
114_rev	0	0	0					114	FALSE	FALSE
115_rev	0.170029	0.0813021	0.258757	3.18266	1.67023	0.641254	1	115	FALSE	FALSE
116_rev	3.37587	3.02764	3.7241	1.23003	0.298698	0.89473	1	116	FALSE	TRUE
117_rev	1.30743	1.25682	1.35804	1.08054	0.111748	0.956613	1	117	FALSE	FALSE
118_rev	1.57328	2.07986	1.06669	0.512866	-0.963347	0.624865	1	118	FALSE	FALSE
119_rev	11.1812	12.071	10.2913	0.852567	-0.230115	0.851015	1	119	FALSE	TRUE
120_rev	0.430503	0.437238	0.423768	0.969193	-0.0451445	1	1	120	FALSE	FALSE
121_rev	1.12381	1.16952	1.07811	0.921836	-0.117418	1	1	121	FALSE	FALSE
122_rev	1.02484	1.14972	0.899965	0.782768	-0.353343	1	1	122	FALSE	TRUE
123_rev	0.0893016	0.0813021	0.0973011	1.19678	0.259163	1	1	123	FALSE	FALSE
124_rev	6.37244	5.73874	7.00615	1.22085	0.28789	0.752872	1	124	FALSE	FALSE
125_rev	0.781987	1.35264	0.211331	0.156235	-2.67821	0.530935	1	125	FALSE	TRUE
126_rev	0	0	0					126	FALSE	FALSE
127_rev	0.186351	0	0.372701	inf	inf	0.526281	1	127	FALSE	FALSE
128_rev	0	0	0					128	FALSE	TRUE
129_rev	0.0337451	0.0674902	0	0	#NAME?	1	1	129	FALSE	FALSE
130_rev	1.68768	1.64218	1.73318	1.05542	0.0778129	0.824834	1	130	FALSE	FALSE
131_rev	0	0	0					131	FALSE	TRUE
132_rev	8.21356	9.26708	7.16003	0.772631	-0.372149	0.543982	1	132	FALSE	FALSE
133_rev	2.85094	2.77293	2.92895	1.05627	0.0789723	0.680905	1	133	FALSE	FALSE
134_rev	0.386599	0.239195	0.534003	2.2325	1.15866	0.841587	1	134	FALSE	TRUE
135_rev	0	0	0					135	FALSE	FALSE
136_rev	0	0	0					136	FALSE	FALSE
137_rev	4.05792	3.9953	4.12054	1.03135	0.0445289	0.678458	1	137	FALSE	TRUE
138_rev	0.0768712	0.0674902	0.0862523	1.278	0.353885	1	1	138	FALSE	FALSE
139_rev	0.445336	0.674904	0.215768	0.319701	-1.6452	0.875436	1	139	FALSE	FALSE
140_rev	0.260833	0.162604	0.359062	2.2082	1.14287	1	1	140	FALSE	TRUE
141_rev	0.9176	1.23225	0.602953	0.489313	-1.03117	0.274745	1	141	FALSE	FALSE
142_rev	0	0	0					142	FALSE	FALSE
143_rev	2.24233	2.23244	2.25223	1.00886	0.0127324	1	1	143	FALSE	TRUE
144_rev	0.0337451	0.0674902	0	0	#NAME?	1	1	144	FALSE	FALSE
145_rev	0.0823956	0.0674902	0.0973011	1.44171	0.527777	1	1	145	FALSE	FALSE
146_rev	12.2004	12.3876	12.0132	0.969771	-0.044284	0.917774	1	146	FALSE	TRUE
147_rev	2.65653	2.65926	2.65379	0.997942	-0.00297175	0.941348	1	147	FALSE	FALSE
148_rev	0.234773	0.358107	0.11144	0.31119	-1.68413	0.614166	1	148	FALSE	FALSE
149_rev	0.0337451	0.0674902	0	0	#NAME?	1	1	149	FALSE	TRUE
150_rev	0.921103	0.988176	0.854029	0.864248	-0.210483	1	1	150	FALSE	FALSE
151_rev	0.667721	0.400683	0.934759	2.33291	1.22213	0.48798	1	151	FALSE	FALSE
152_rev	0.209949	0.0969332	0.322964	3.33182	1.73631	0.595792	1	152	FALSE	TRUE
153_rev	0.351664	0.530823	0.172505	0.324976	-1.6216	1	1	153	FALSE	FALSE
154_rev	0.224443	0.448887	0	0	#NAME?	0.276561	1	154	FALSE	FALSE
155_rev	0	0	0					155	FALSE	TRUE
156_rev	4.32318	5.25523	3.39114	0.645289	-0.631982	0.214448	1	156	FALSE	FALSE
157_rev	0.91682	0.963227	0.870412	0.903642	-0.146176	1	1	157	FALSE	FALSE
158_rev	0	0	0					158	FALSE	TRUE
159_rev	4.10059	3.68718	4.51399	1.22424	0.291885	1	1	159	FALSE	FALSE
160_rev	1.24818	1.02013	1.47623	1.4471	0.533162	0.71078	1	160	FALSE	FALSE
161_rev	5.78029	5.00218	6.55841	1.31111	0.390791	0.629434	1	161	FALSE	TRUE
162_rev	0.0438249	0.0876497	0	0	#NAME?	1	1	162	FALSE	FALSE
163_rev	0	0	0					163	FALSE	FALSE
164_rev	0	0	0					164	FALSE	TRUE
165_rev	8.19428	8.56748	7.82107	0.912879	-0.131504	0.914533	1	165	FALSE	FALSE
166_rev	3.19739	4.51562	1.87916	0.416147	-1.26484	0.121999	1	166	FALSE	FALSE
167_rev	4.2833	4.67024	3.89636	0.834296	-0.261369	0.67679	1	167	FALSE	TRUE
168_rev	0	0	0					168	FALSE	FALSE
169_rev	0	0	0					169	FALSE	FALSE
170_rev	0.938927	1.23355	0.6443	0.522312	-0.937016	0.476775	1	170	FALSE	TRUE
171_rev	0.563257	0.788998	0.337516	0.427778	-1.22507	0.400954	1	171	FALSE	FALSE
172_rev	0.116302	0.232604	0	0	#NAME?	1	1	172	FALSE	FALSE
173_rev	0	0	0					173	FALSE	TRUE
174_rev	0.654844	0.836818	0.472869	0.56508	-0.823473	0.883983	1	174	FALSE	FALSE
175_rev	1.95356	2.16515	1.74196	0.804543	-0.313758	0.994294	1	175	FALSE	FALSE
176_rev	0.395919	0.316382	0.475456	1.50279	0.587644	0.818644	1	176	FALSE	TRUE
177_rev	0.153462	0.220673	0.0862523	0.390861	-1.35527	0.849057	1	177	FALSE	FALSE
178_rev	0	0	0					178	FALSE	FALSE
179_rev	1.01165	1.379	0.6443	0.467223	-1.09782	0.236578	1	179	FALSE	TRUE
180_rev	1.86944	1.46596	2.27291	1.55046	0.632693	0.704971	1	180	FALSE	FALSE
181_rev	3.55519	3.5695	3.54089	0.991985	-0.0116104	0.63463	1	181	FALSE	FALSE
182_rev	3.52876	3.68629	3.37122	0.914531	-0.128897	1	1	182	FALSE	TRUE
183_rev	25.7768	28.6505	22.9031	0.799398	-0.323014	0.489987	1	183	FALSE	FALSE
184_rev	5.72754	7.52609	3.929	0.522051	-0.937738	0.189609	1	184	FALSE	FALSE
185_rev	0	0	0					185	FALSE	TRUE
186_rev	0	0	0					186	FALSE	FALSE
187_rev	0	0	0					187	FALSE	FALSE
188_rev	0	0	0					188	FALSE	TRUE
189_rev	0	0	0					189	FALSE	FALSE
190_rev	0.182854	0.365709	0	0	#NAME?	0.673797	1	190	FALSE	FALSE
191_rev	0.279709	0.375864	0.183553	0.48835	-1.03401	0.910316	1	191	FALSE	TRUE
192_rev	0.7388	1.10203	0.375568	0.340796	-1.55302	0.546936	1	192	FALSE	FALSE
193_rev	0.828637	0.728124	0.929151	1.27609	0.351729	0.912521	1	193	FALSE	FALSE
194_rev	5.73258	6.8942	4.57097	0.663017	-0.592882	0.202644	1	194	FALSE	TRUE
195_rev	0.746564	0.54523	0.947898	1.73853	0.797868	0.629195	1	195	FALSE	FALSE
196_rev	0	0	0					196	FALSE	FALSE
197_rev	0.133126	0.168952	0.0973011	0.57591	-0.796085	1	1	197	FALSE	TRUE
198_rev	0.288891	0.216283	0.361499	1.67142	0.741074	1	1	198	FALSE	FALSE
199_rev	0.954928	1.28961	0.620242	0.480952	-1.05604	0.655914	1	199	FALSE	FALSE
200_rev	7.98747	8.00288	7.97206	0.99615	-0.00556528	0.913903	1	200	FALSE	TRUE
201_rev	5.11705	5.12557	5.10853	0.996676	-0.00480401	0.637088	1	201	FALSE	FALSE
202_rev	0.445159	0.465809	0.424508	0.911336	-0.133946	0.846609	1	202	FALSE	FALSE
203_rev	0.476458	0.477457	0.475459	0.995817	-0.00604809	1	1	203	FALSE	TRUE
204_rev	1.08058	1.43369	0.727463	0.507404	-0.978792	0.601309	1	204	FALSE	FALSE
205_rev	0.0813021	0.162604	0	0	#NAME?	0.710428	1	205	FALSE	FALSE
206_rev	1.99342	1.82846	2.15838	1.18044	0.239324	0.919992	1	206	FALSE	TRUE
207_rev	0	0	0					207	FALSE	FALSE
208_rev	0.0768712	0.0674902	0.0862523	1.278	0.353885	1	1	208	FALSE	FALSE
209_rev	0.797267	0.694153	0.900382	1.2971	0.375284	1	1	209	FALSE	TRUE
210_rev	0.0406511	0.0813021	0	0	#NAME?	1	1	210	FALSE	FALSE
211_rev	6.07086	7.00979	5.13193	0.732109	-0.44987	0.31423	1	211	FALSE	FALSE
212_rev	4.53653	4.64934	4.42373	0.951475	-0.071762	0.794739	1	212	FALSE	TRUE
213_rev	0.20869	0.153182	0.264198	1.72473	0.786369	1	1	213	FALSE	FALSE
214_rev	0.679367	0.727879	0.630856	0.866704	-0.206389	0.936693	1	214	FALSE	FALSE
215_rev	15.022	14.6909	15.353	1.04507	0.0635941	0.959991	1	215	FALSE	TRUE
216_rev	0.693082	0.878491	0.507674	0.577893	-0.791126	0.539905	1	216	FALSE	FALSE
217_rev	0	0	0					217	FALSE	FALSE
218_rev	0.409484	0.173524	0.645443	3.71961	1.89515	0.430019	1	218	FALSE	TRUE
219_rev	0.42843	0.468173	0.388687	0.83022	-0.268434	0.53721	1	219	FALSE	FALSE
220_rev	0	0	0					220	FALSE	FALSE
221_rev	1.80276	1.86558	1.73993	0.932647	-0.100597	0.916636	1	221	FALSE	TRUE
222_rev	0.507932	0.515022	0.500841	0.972464	-0.0402831	1	1	222	FALSE	FALSE
223_rev	0.807596	0.683453	0.931738	1.36328	0.447083	0.995927	1	223	FALSE	FALSE
224_rev	1.5299	1.49749	1.56232	1.0433	0.0611485	0.730011	1	224	FALSE	TRUE
225_rev	0.0337451	0.0674902	0	0	#NAME?	1	1	225	FALSE	FALSE
226_rev	7.53747	7.65704	7.41791	0.968769	-0.0457749	0.996503	1	226	FALSE	FALSE
227_rev	0.147263	0.178649	0.115877	0.648628	-0.624537	1	1	227	FALSE	TRUE
228_rev	0.212536	0.309195	0.115877	0.374768	-1.41593	1	1	228	FALSE	FALSE
229_rev	3.55565	5.04005	2.07124	0.410957	-1.28294	0.0535875	0.609111	229	FALSE	FALSE
230_rev	5.05939	6.10891	4.00988	0.656398	-0.607358	0.556842	1	230	FALSE	TRUE
231_rev	0.990757	1.23359	0.747924	0.606299	-0.721898	0.65049	1	231	FALSE	FALSE
232_rev	0.150047	0.300094	0	0	#NAME?	0.653736	1	232	FALSE	FALSE
233_rev	0	0	0					233	FALSE	TRUE
234_rev	2.4866	2.9483	2.0249	0.686804	-0.542029	0.496964	1	234	FALSE	FALSE
235_rev	2.8893	3.7647	2.0139	0.534942	-0.902545	0.609918	1	235	FALSE	FALSE
236_rev	0.0431261	0	0.0862523	inf	inf	0.941831	1	236	FALSE	TRUE
237_rev	0.0337451	0.0674902	0	0	#NAME?	1	1	237	FALSE	FALSE
238_rev	0.0528812	0	0.105762	inf	inf	0.941921	1	238	FALSE	FALSE
239_rev	1.46276	1.70111	1.22441	0.719774	-0.474384	0.423542	1	239	FALSE	TRUE
240_rev	0.134125	0.181998	0.0862523	0.473919	-1.07729	1	1	240	FALSE	FALSE
241_rev	0	0	0					241	FALSE	FALSE
242_rev	0.811312	1.08016	0.542465	0.502209	-0.993642	0.238419	1	242	FALSE	TRUE
243_rev	0.960851	0.715649	1.20605	1.68526	0.752968	0.870532	1	243	FALSE	FALSE
244_rev	0	0	0					244	FALSE	FALSE
245_rev	0.358842	0.48593	0.231753	0.476927	-1.06816	0.561159	1	245	FALSE	TRUE
246_rev	0.591904	0.784488	0.399321	0.509021	-0.974202	0.641952	1	246	FALSE	FALSE
247_rev	2.71197	2.85815	2.56579	0.897707	-0.155683	1	1	247	FALSE	FALSE
248_rev	4.29666	4.92379	3.66953	0.745265	-0.424175	0.439169	1	248	FALSE	TRUE
249_rev	1.09169	1.35187	0.831501	0.615075	-0.701166	0.261083	1	249	FALSE	FALSE
250_rev	0	0	0					250	FALSE	FALSE
251_rev	0.148011	0.184583	0.11144	0.603737	-0.728008	1	1	251	FALSE	TRUE
252_rev	0.194752	0.172301	0.217202	1.2606	0.334105	1	1	252	FALSE	FALSE
253_rev	0.631068	0.869841	0.392294	0.450995	-1.14882	0.685137	1	253	FALSE	FALSE
254_rev	0.132099	0	0.264198	inf	inf	0.966716	1	254	FALSE	TRUE
255_rev	0	0	0					255	FALSE	FALSE
256_rev	0.463785	0.402671	0.524899	1.30354	0.38244	0.990854	1	256	FALSE	FALSE
257_rev	2.51475	2.44812	2.58139	1.05444	0.0764719	0.903342	1	257	FALSE	TRUE
258_rev	0	0	0					258	FALSE	FALSE
259_rev	0.176087	0.352173	0	0	#NAME?	0.304339	1	259	FALSE	FALSE
260_rev	0	0	0					260	FALSE	TRUE
261_rev	0	0	0					261	FALSE	FALSE
262_rev	0.746478	1.49296	0	0	#NAME?	0.00764975	0.134926	262	FALSE	FALSE
263_rev	0.194394	0.216283	0.172505	0.797589	-0.326283	1	1	263	FALSE	TRUE
264_rev	0.454888	0.809885	0.0998911	0.12334	-3.01929	0.287748	1	264	FALSE	FALSE
265_rev	3.14004	6.17432	0.105762	0.0171294	-5.86738	3.66863e-09	2.34563e-07	265	FALSE	FALSE
266_rev	2.53932	3.09738	1.98126	0.639658	-0.644626	0.485474	1	266	FALSE	TRUE
267_rev	0.829743	0.836328	0.823158	0.984252	-0.0228998	0.787678	1	267	FALSE	FALSE
268_rev	0.0486505	0	0.0973011	inf	inf	0.941882	1	268	FALSE	FALSE
269_rev	0.728426	0.836597	0.620256	0.741403	-0.43167	0.531364	1	269	FALSE	TRUE
270_rev	4.26009	4.90114	3.61904	0.738406	-0.437513	0.511799	1	270	FALSE	FALSE
271_rev	0	0	0					271	FALSE	FALSE
272_rev	0	0	0					272	FALSE	TRUE
273_rev	0.258223	0.0674902	0.448955	6.65215	2.73382	0.390952	1	273	FALSE	FALSE
274_rev	0	0	0					274	FALSE	FALSE
275_rev	0.0337451	0.0674902	0	0	#NAME?	1	1	275	FALSE	TRUE
276_rev	0.13965	0.181998	0.0973011	0.534627	-0.903396	1	1	276	FALSE	FALSE
277_rev	0.0814217	0.0765912	0.0862523	1.12614	0.171385	1	1	277	FALSE	FALSE
278_rev	0.214803	0.231914	0.197692	0.852437	-0.230335	1	1	278	FALSE	TRUE
279_rev	4.57364	5.4535	3.69379	0.677324	-0.562082	0.338354	1	279	FALSE	FALSE
280_rev	0.399624	0.2633	0.535948	2.0355	1.02538	0.626879	1	280	FALSE	FALSE
281_rev	0.99055	0.811063	1.17004	1.4426	0.528668	0.864338	1	281	FALSE	TRUE
282_rev	0.261003	0.406129	0.115877	0.28532	-1.80935	0.804771	1	282	FALSE	FALSE
283_rev	0.6461	0.853553	0.438647	0.513907	-0.960421	0.981828	1	283	FALSE	FALSE
284_rev	0.126903	0.0813021	0.172505	2.12177	1.08527	0.89041	1	284	FALSE	TRUE
285_rev	0.452182	0.904365	0	0	#NAME?	0.0254436	0.35174	285	FALSE	FALSE
286_rev	0	0	0					286	FALSE	FALSE
287_rev	0.520333	0.743084	0.297583	0.40047	-1.32023	0.621558	1	287	FALSE	TRUE
288_rev	1.06395	1.30315	0.824743	0.632885	-0.659984	0.323521	1	288	FALSE	FALSE
289_rev	0	0	0					289	FALSE	FALSE
290_rev	0	0	0					290	FALSE	TRUE
291_rev	0.684442	0.553459	0.815426	1.47333	0.559078	0.872488	1	291	FALSE	FALSE
292_rev	0.156953	0.313906	0	0	#NAME?	0.650343	1	292	FALSE	FALSE
293_rev	0.132451	0.178649	0.0862523	0.482804	-1.05049	1	1	293	FALSE	TRUE
294_rev	2.15886	2.6496	1.66813	0.629578	-0.667544	0.518899	1	294	FALSE	FALSE
295_rev	0	0	0					295	FALSE	FALSE
296_rev	0.115167	0.144081	0.0862523	0.598636	-0.740249	1	1	296	FALSE	TRUE
297_rev	2.02916	2.21944	1.83888	0.828537	-0.271363	0.927388	1	297	FALSE	FALSE
298_rev	1.83332	1.9508	1.71584	0.879556	-0.185152	0.791136	1	298	FALSE	FALSE
299_rev	13.271	14.8597	11.6824	0.786179	-0.34707	0.636736	1	299	FALSE	TRUE
300_rev	0	0	0					300	FALSE	FALSE
301_rev	2.16319	2.77434	1.55203	0.559425	-0.837985	0.359458	1	301	FALSE	FALSE
302_rev	3.021	2.99263	3.04937	1.01896	0.0270985	1	1	302	FALSE	TRUE
303_rev	2.91352	3.65154	2.1755	0.595777	-0.747156	0.665939	1	303	FALSE	FALSE
304_rev	1.81514	2.3267	1.30358	0.560268	-0.83581	0.375183	1	304	FALSE	FALSE
305_rev	0.610174	0.809978	0.41037	0.506643	-0.980959	0.689713	1	305	FALSE	TRUE
306_rev	0	0	0					306	FALSE	FALSE
307_rev	0	0	0					307	FALSE	FALSE
308_rev	0.808676	0.699598	0.917753	1.31183	0.39158	1	1	308	FALSE	TRUE
309_rev	0	0	0					309	FALSE	FALSE
310_rev	0.803452	0.500369	1.10654	2.21144	1.14498	0.496118	1	310	FALSE	FALSE
311_rev	0.07757	0.15514	0	0	#NAME?	0.715593	1	311	FALSE	TRUE
312_rev	3.12094	3.77135	2.47053	0.655078	-0.610261	0.81709	1	312	FALSE	FALSE
313_rev	2.5549	2.96479	2.14501	0.723497	-0.466941	0.584404	1	313	FALSE	FALSE
314_rev	2.16527	2.14628	2.18426	1.0177	0.0253054	0.956943	1	314	FALSE	TRUE
315_rev	0.164953	0.232604	0.0973011	0.418312	-1.25735	1	1	315	FALSE	FALSE
316_rev	5.017	5.24952	4.78448	0.911413	-0.133823	1	1	316	FALSE	FALSE
317_rev	9.13648	11.1414	7.13151	0.640088	-0.643657	0.159762	1	317	FALSE	TRUE
318_rev	0.489073	0.63939	0.338756	0.529811	-0.916451	0.771378	1	318	FALSE	FALSE
319_rev	0.561348	0.499146	0.62355	1.24923	0.321043	0.95662	1	319	FALSE	FALSE
320_rev	1.55439	1.04532	2.06346	1.974	0.981123	0.784403	1	320	FALSE	TRUE
321_rev	0	0	0					321	FALSE	FALSE
322_rev	0	0	0					322	FALSE	FALSE
323_rev	0.0337451	0.0674902	0	0	#NAME?	1	1	323	FALSE	TRUE
324_rev	0.0484666	0.0969332	0	0	#NAME?	1	1	324	FALSE	FALSE
325_rev	0	0	0					325	FALSE	FALSE
326_rev	0.0337451	0.0674902	0	0	#NAME?	1	1	326	FALSE	TRUE
327_rev	3.78589	5.23812	2.33367	0.445517	-1.16645	0.0181694	0.261794	327	FALSE	FALSE
328_rev	1.11062	2.22124	0	0	#NAME?	0.000113038	0.00312535	328	FALSE	FALSE
329_rev	10.5643	12.1762	8.95236	0.735234	-0.443724	0.434337	1	329	FALSE	TRUE
330_rev	1.45341	2.82057	0.0862523	0.0305797	-5.03128	0.000142156	0.00382698	330	FALSE	FALSE
331_rev	1.25232	1.54287	0.961773	0.623368	-0.681845	1	1	331	FALSE	FALSE
332_rev	4.96642	5.66726	4.26558	0.75267	-0.409911	0.357554	1	332	FALSE	TRUE
333_rev	0.554477	0.457988	0.650966	1.42136	0.507273	0.826447	1	333	FALSE	FALSE
334_rev	0	0	0					334	FALSE	FALSE
335_rev	0.292849	0.0765912	0.509108	6.64708	2.73272	0.256367	1	335	FALSE	TRUE
336_rev	0	0	0					336	FALSE	FALSE
337_rev	0.127711	0.255422	0	0	#NAME?	0.46658	1	337	FALSE	FALSE
338_rev	0	0	0					338	FALSE	TRUE
339_rev	1.00744	1.08599	0.928887	0.855335	-0.225439	1	1	339	FALSE	FALSE
340_rev	3.03429	3.27953	2.78904	0.850439	-0.23372	0.803193	1	340	FALSE	FALSE
341_rev	2.14098	2.25366	2.02831	0.900008	-0.151991	0.758454	1	341	FALSE	TRUE
342_rev	1.50094	1.72235	1.27952	0.742893	-0.428773	0.656623	1	342	FALSE	FALSE
343_rev	0.233824	0.381396	0.0862523	0.226149	-2.14466	0.812949	1	343	FALSE	FALSE
344_rev	0.312745	0.433475	0.192015	0.442966	-1.17473	0.721018	1	344	FALSE	TRUE
345_rev	4.29992	5.02111	3.57874	0.71274	-0.488553	0.58997	1	345	FALSE	FALSE
346_rev	0	0	0					346	FALSE	FALSE
347_rev	0.0969332	0.193866	0	0	#NAME?	0.699162	1	347	FALSE	TRUE
348_rev	0.0915927	0.0969332	0.0862523	0.889811	-0.168429	1	1	348	FALSE	FALSE
349_rev	0.0406511	0.0813021	0	0	#NAME?	1	1	349	FALSE	FALSE
350_rev	0	0	0					350	FALSE	TRUE
351_rev	0.176159	0.236442	0.115877	0.490084	-1.0289	0.836382	1	351	FALSE	FALSE
352_rev	0.343144	0.157893	0.528396	3.34654	1.74267	1	1	352	FALSE	FALSE
353_rev	0.467335	0.570582	0.364089	0.638101	-0.648142	0.411923	1	353	FALSE	TRUE
354_rev	0	0	0					354	FALSE	FALSE
355_rev	0.481405	0.379521	0.583289	1.53691	0.620031	0.613915	1	355	FALSE	FALSE
356_rev	0.0431261	0	0.0862523	inf	inf	0.941831	1	356	FALSE	TRUE
357_rev	0.364747	0.148792	0.580701	3.90276	1.9645	0.616292	1	357	FALSE	FALSE
358_rev	0.0954451	0.090999	0.0998911	1.09772	0.134506	1	1	358	FALSE	FALSE
359_rev	1.28263	1.76259	0.802666	0.45539	-1.13483	0.299481	1	359	FALSE	TRUE
360_rev	15.7852	18.4388	13.1316	0.712176	-0.489695	0.275424	1	360	FALSE	FALSE
361_rev	6.40857	7.1236	5.69355	0.799252	-0.323277	0.596153	1	361	FALSE	FALSE
362_rev	11.6831	12.0288	11.3373	0.942514	-0.0854134	0.69544	1	362	FALSE	TRUE
363_rev	0	0	0					363	FALSE	FALSE
364_rev	10.0385	9.59517	10.4818	1.0924	0.127502	0.852304	1	364	FALSE	FALSE
365_rev	4.17248	4.23788	4.10707	0.969132	-0.0452352	0.878515	1	365	FALSE	TRUE
366_rev	0	0	0					366	FALSE	FALSE
367_rev	0.23123	0.46246	0	0	#NAME?	0.401045	1	367	FALSE	FALSE
368_rev	0.26638	0.259951	0.27281	1.04947	0.0696582	0.803309	1	368	FALSE	TRUE
369_rev	1.34381	1.88828	0.799336	0.423315	-1.2402	0.340648	1	369	FALSE	FALSE
370_rev	1.36551	1.33788	1.39314	1.0413	0.0583904	0.720901	1	370	FALSE	FALSE
371_rev	0.175982	0.252073	0.0998911	0.396278	-1.33541	0.836471	1	371	FALSE	TRUE
372_rev	1.16925	1.33708	1.00142	0.748956	-0.417047	0.686421	1	372	FALSE	FALSE
373_rev	0.0557198	0	0.11144	inf	inf	0.941947	1	373	FALSE	FALSE
374_rev	0.616138	0.684135	0.548142	0.801219	-0.319731	0.57358	1	374	FALSE	TRUE
375_rev	0.707612	0.745355	0.66987	0.898726	-0.154046	1	1	375	FALSE	FALSE
376_rev	0	0	0					376	FALSE	FALSE
377_rev	0	0	0					377	FALSE	TRUE
378_rev	1.18301	1.57657	0.789442	0.500733	-0.997886	0.368412	1	378	FALSE	FALSE
379_rev	1.31853	1.49545	1.14162	0.763392	-0.389503	1	1	379	FALSE	FALSE
380_rev	10.3211	9.31835	11.3238	1.21521	0.28121	0.809419	1	380	FALSE	TRUE
381_rev	3.0261	2.97838	3.07381	1.03204	0.0455006	1	1	381	FALSE	FALSE
382_rev	1.32472	1.216	1.43345	1.17882	0.237346	0.836217	1	382	FALSE	FALSE
383_rev	2.7157	3.10278	2.32861	0.750493	-0.414089	1	1	383	FALSE	TRUE
384_rev	2.85645	3.1205	2.5924	0.830763	-0.267491	0.908769	1	384	FALSE	FALSE
385_rev	26.5463	25.4737	27.6189	1.08421	0.116646	0.80302	1	385	FALSE	FALSE
386_rev	1.3972	1.49805	1.29635	0.86536	-0.208628	0.954956	1	386	FALSE	TRUE
387_rev	0.371243	0.525284	0.217202	0.413494	-1.27406	0.556368	1	387	FALSE	FALSE
388_rev	3.90753	4.86237	2.95269	0.607253	-0.71963	0.363064	1	388	FALSE	FALSE
389_rev	0.754357	0.925341	0.583374	0.630442	-0.665564	1	1	389	FALSE	TRUE
390_rev	0.312708	0.308322	0.317093	1.02845	0.0404675	1	1	390	FALSE	FALSE
391_rev	1.3336	1.53561	1.1316	0.736909	-0.440441	0.815663	1	391	FALSE	FALSE
392_rev	0	0	0					392	FALSE	TRUE
393_rev	5.69562	5.53445	5.85678	1.05824	0.0816674	0.641791	1	393	FALSE	FALSE
394_rev	11.5585	11.0132	12.1038	1.09903	0.13623	1	1	394	FALSE	FALSE
395_rev	0.2525	0.232604	0.272396	1.17107	0.227827	0.590262	1	395	FALSE	TRUE
396_rev	14.2138	14.9406	13.4869	0.902703	-0.147677	0.638171	1	396	FALSE	FALSE
397_rev	0.395484	0.607414	0.183553	0.302188	-1.72648	1	1	397	FALSE	FALSE
398_rev	0.185699	0.144081	0.227316	1.57769	0.657816	1	1	398	FALSE	TRUE
399_rev	0.738004	1.02826	0.447751	0.435447	-1.19943	0.459015	1	399	FALSE	FALSE
400_rev	0	0	0					400	FALSE	FALSE
401_rev	0.0962339	0.0765912	0.115877	1.51292	0.597339	1	1	401	FALSE	TRUE
402_rev	0.214278	0.328664	0.0998911	0.303931	-1.71819	0.625625	1	402	FALSE	FALSE
403_rev	0	0	0					403	FALSE	FALSE
404_rev	0	0	0					404	FALSE	TRUE
405_rev	0.650234	0.716659	0.583809	0.814626	-0.29579	0.969716	1	405	FALSE	FALSE
406_rev	1.38083	1.68667	1.07499	0.637342	-0.649861	0.561423	1	406	FALSE	FALSE
407_rev	1.76753	2.13126	1.40381	0.658679	-0.602353	0.477288	1	407	FALSE	TRUE
408_rev	0.458324	0.65245	0.264198	0.404932	-1.30425	0.286985	1	408	FALSE	FALSE
409_rev	0.582451	0.735457	0.429445	0.583916	-0.776167	0.989954	1	409	FALSE	FALSE
410_rev	0.325858	0.0674902	0.584226	8.65646	3.11378	0.379539	1	410	FALSE	TRUE
411_rev	0.49839	0.178649	0.818132	4.57955	2.19521	0.292778	1	411	FALSE	FALSE
412_rev	0.0454995	0.090999	0	0	#NAME?	1	1	412	FALSE	FALSE
413_rev	0	0	0					413	FALSE	TRUE
414_rev	0	0	0					414	FALSE	FALSE
415_rev	0	0	0					415	FALSE	FALSE
416_rev	0	0	0					416	FALSE	TRUE
417_rev	0.127602	0.168952	0.0862523	0.510514	-0.969978	1	1	417	FALSE	FALSE
418_rev	1.36732	1.27932	1.45533	1.13758	0.185972	1	1	418	FALSE	FALSE
419_rev	2.42669	2.62565	2.22772	0.848448	-0.237102	1	1	419	FALSE	TRUE
420_rev	7.46448	8.25136	6.67761	0.809274	-0.3053	0.299559	1	420	FALSE	FALSE
421_rev	0.295957	0.486151	0.105762	0.217551	-2.20058	0.796027	1	421	FALSE	FALSE
422_rev	0.0337451	0.0674902	0	0	#NAME?	1	1	422	FALSE	TRUE
423_rev	0.307367	0.401556	0.213178	0.530879	-0.913545	1	1	423	FALSE	FALSE
424_rev	0	0	0					424	FALSE	FALSE
425_rev	0.269348	0.265885	0.27281	1.02605	0.0370945	0.802522	1	425	FALSE	TRUE
426_rev	0.277272	0.184583	0.36996	2.0043	1.0031	1	1	426	FALSE	FALSE
427_rev	0.367065	0.536939	0.197192	0.367253	-1.44515	0.557953	1	427	FALSE	FALSE
428_rev	3.82226	4.21708	3.42744	0.812753	-0.29911	0.422238	1	428	FALSE	TRUE
429_rev	2.29482	2.08407	2.50557	1.20225	0.265739	0.579778	1	429	FALSE	FALSE
430_rev	0.0954451	0.090999	0.0998911	1.09772	0.134506	1	1	430	FALSE	FALSE
431_rev	0.0869461	0.0765912	0.0973011	1.2704	0.345278	1	1	431	FALSE	TRUE
432_rev	0	0	0					432	FALSE	FALSE
433_rev	2.47534	1.66623	3.28445	1.97119	0.979068	0.661272	1	433	FALSE	FALSE
434_rev	0.354901	0.178235	0.531567	2.98239	1.57647	0.616571	1	434	FALSE	TRUE
435_rev	0	0	0					435	FALSE	FALSE
436_rev	4.84078	4.64704	5.03452	1.08338	0.115544	1	1	436	FALSE	FALSE
437_rev	2.82013	2.72437	2.91589	1.0703	0.0980134	0.674169	1	437	FALSE	TRUE
438_rev	0.275978	0.352173	0.199782	0.567284	-0.817856	0.91145	1	438	FALSE	FALSE
439_rev	0.190672	0.275582	0.105762	0.383779	-1.38165	0.829481	1	439	FALSE	FALSE
440_rev	0	0	0					440	FALSE	TRUE
441_rev	0	0	0					441	FALSE	FALSE
442_rev	0.0837772	0.0813021	0.0862523	1.06089	0.0852696	1	1	442	FALSE	FALSE
443_rev	0	0	0					443	FALSE	TRUE
444_rev	0	0	0					444	FALSE	FALSE
445_rev	1.68643	2.11621	1.25666	0.593828	-0.751884	0.30172	1	445	FALSE	FALSE
446_rev	0.223356	0.0876497	0.359062	4.09656	2.03441	0.9002	1	446	FALSE	TRUE
447_rev	0.373328	0.366581	0.380074	1.03681	0.0521499	0.887697	1	447	FALSE	FALSE
448_rev	3.37206	3.48986	3.25426	0.932489	-0.100842	0.952251	1	448	FALSE	FALSE
449_rev	10.4368	9.93612	10.9374	1.10077	0.138516	1	1	449	FALSE	TRUE
450_rev	0.862388	0.770017	0.954758	1.23992	0.310245	1	1	450	FALSE	FALSE
451_rev	0.0454995	0.090999	0	0	#NAME?	1	1	451	FALSE	FALSE
452_rev	0	0	0					452	FALSE	TRUE
453_rev	0	0	0					453	FALSE	FALSE
454_rev	1.02537	1.26481	0.785938	0.621388	-0.686434	1	1	454	FALSE	FALSE
455_rev	0.0768712	0.0674902	0.0862523	1.278	0.353885	1	1	455	FALSE	TRUE
456_rev	0	0	0					456	FALSE	FALSE
457_rev	0	0	0					457	FALSE	FALSE
458_rev	1.25235	1.28979	1.21491	0.941939	-0.086294	1	1	458	FALSE	TRUE
459_rev	1.6496	2.32404	0.975168	0.419601	-1.25291	0.442368	1	459	FALSE	FALSE
460_rev	0.445403	0.410839	0.479966	1.16826	0.224356	1	1	460	FALSE	FALSE
461_rev	0.0438249	0.0876497	0	0	#NAME?	1	1	461	FALSE	TRUE
462_rev	0	0	0					462	FALSE	FALSE
463_rev	0	0	0					463	FALSE	FALSE
464_rev	0.950555	0.905275	0.995836	1.10004	0.137552	1	1	464	FALSE	TRUE
465_rev	0	0	0					465	FALSE	FALSE
466_rev	0	0	0					466	FALSE	FALSE
467_rev	0.575393	0.937608	0.213178	0.227363	-2.13693	0.385993	1	467	FALSE	TRUE
468_rev	0.779278	1.03581	0.522747	0.504675	-0.986574	0.617471	1	468	FALSE	FALSE
469_rev	0.779584	0.723596	0.835572	1.15475	0.20758	1	1	469	FALSE	FALSE
470_rev	0	0	0					470	FALSE	TRUE
471_rev	0	0	0					471	FALSE	FALSE
472_rev	0.0528812	0	0.105762	inf	inf	0.941921	1	472	FALSE	FALSE
473_rev	0	0	0					473	FALSE	TRUE
474_rev	0	0	0					474	FALSE	FALSE
475_rev	0	0	0					475	FALSE	FALSE
476_rev	0	0	0					476	FALSE	TRUE
477_rev	0	0	0					477	FALSE	FALSE
478_rev	0	0	0					478	FALSE	FALSE
479_rev	0	0	0					479	FALSE	TRUE
480_rev	0	0	0					480	FALSE	FALSE
481_rev	5.33452	6.54628	4.12275	0.629785	-0.667068	0.270535	1	481	FALSE	FALSE
482_rev	24.6502	28.4665	20.8339	0.731875	-0.450332	0.224668	1	482	FALSE	TRUE
483_rev	3.93875	5.08823	2.78927	0.548181	-0.867276	0.290222	1	483	FALSE	FALSE
484_rev	3.5336	4.0526	3.0146	0.74387	-0.426877	0.392598	1	484	FALSE	FALSE
485_rev	1.59571	1.36179	1.82963	1.34355	0.426047	0.861932	1	485	FALSE	TRUE
486_rev	0.446127	0.586213	0.306042	0.522066	-0.937697	0.64294	1	486	FALSE	FALSE
487_rev	0.0406511	0.0813021	0	0	#NAME?	1	1	487	FALSE	FALSE
488_rev	0.0528812	0	0.105762	inf	inf	0.941921	1	488	FALSE	TRUE
489_rev	0.0557198	0	0.11144	inf	inf	0.941947	1	489	FALSE	FALSE
490_rev	0.960964	1.00297	0.918957	0.916235	-0.126211	0.716463	1	490	FALSE	FALSE
491_rev	0.494717	0.594549	0.394884	0.664174	-0.590368	0.850754	1	491	FALSE	TRUE
492_rev	1.10803	1.05648	1.15958	1.09758	0.13433	0.991684	1	492	FALSE	FALSE
493_rev	0.315133	0.0876497	0.542616	6.19073	2.63011	0.38107	1	493	FALSE	FALSE
494_rev	0	0	0					494	FALSE	TRUE
495_rev	0	0	0					495	FALSE	FALSE
496_rev	0	0	0					496	FALSE	FALSE
497_rev	0.572299	0.491193	0.653405	1.33024	0.411686	0.82779	1	497	FALSE	TRUE
498_rev	0	0	0					498	FALSE	FALSE
499_rev	0	0	0					499	FALSE	FALSE
500_rev	0.0557198	0	0.11144	inf	inf	0.941947	1	500	FALSE	TRUE
501_rev	0.0557198	0	0.11144	inf	inf	0.941947	1	501	FALSE	FALSE
502_rev	2.15617	2.02575	2.2866	1.12877	0.174752	1	1	502	FALSE	FALSE
503_rev	0.36648	0.327028	0.405933	1.24128	0.311828	1	1	503	FALSE	TRUE
504_rev	0.0743962	0.148792	0	0	#NAME?	0.720279	1	504	FALSE	FALSE
505_rev	0	0	0					505	FALSE	FALSE
506_rev	0	0	0					506	FALSE	TRUE
507_rev	0	0	0					507	FALSE	FALSE
508_rev	0	0	0					508	FALSE	FALSE
509_rev	0	0	0					509	FALSE	TRUE
510_rev	0	0	0					510	FALSE	FALSE
511_rev	0.262176	0.0876497	0.436702	4.98236	2.31683	0.589216	1	511	FALSE	FALSE
512_rev	0.651894	0.740161	0.563628	0.761494	-0.393096	0.564995	1	512	FALSE	TRUE
513_rev	2.00509	1.65654	2.35364	1.42081	0.506715	0.751016	1	513	FALSE	FALSE
514_rev	0.171513	0.245726	0.0973011	0.395975	-1.33652	0.838773	1	514	FALSE	FALSE
515_rev	0	0	0					515	FALSE	TRUE
516_rev	0.454286	0.569817	0.338756	0.594499	-0.750255	0.640325	1	516	FALSE	FALSE
517_rev	0.0837951	0.16759	0	0	#NAME?	0.707169	1	517	FALSE	FALSE
518_rev	0.0935323	0.0813021	0.105762	1.30086	0.379463	1	1	518	FALSE	TRUE
519_rev	0	0	0					519	FALSE	FALSE
520_rev	0	0	0					520	FALSE	FALSE
521_rev	0.0674902	0.13498	0	0	#NAME?	0.731542	1	521	FALSE	TRUE
522_rev	0.441626	0.389218	0.494035	1.2693	0.344035	0.427675	1	522	FALSE	FALSE
523_rev	0.604564	0.880073	0.329054	0.373894	-1.4193	0.484543	1	523	FALSE	FALSE
524_rev	0	0	0					524	FALSE	TRUE
525_rev	4.18091	4.89182	3.46999	0.709347	-0.495437	0.481814	1	525	FALSE	FALSE
526_rev	67.3052	72.6711	61.9394	0.852325	-0.230525	0.437655	1	526	FALSE	FALSE
527_rev	36.1951	39.8067	32.5835	0.818545	-0.288867	0.355583	1	527	FALSE	TRUE
528_rev	5.61879	5.778	5.45959	0.944892	-0.0817786	0.690632	1	528	FALSE	FALSE
529_rev	0.210364	0.0876497	0.333079	3.80011	1.92604	0.595729	1	529	FALSE	FALSE
530_rev	0.0484666	0.0969332	0	0	#NAME?	1	1	530	FALSE	TRUE
531_rev	0.101064	0	0.202129	inf	inf	0.540302	1	531	FALSE	FALSE
532_rev	0.0438249	0.0876497	0	0	#NAME?	1	1	532	FALSE	FALSE
533_rev	0	0	0					533	FALSE	TRUE
534_rev	0.0382956	0.0765912	0	0	#NAME?	1	1	534	FALSE	FALSE
535_rev	0.130587	0.261174	0	0	#NAME?	0.463618	1	535	FALSE	FALSE
536_rev	0.16164	0.225979	0.0973011	0.430575	-1.21566	0.844189	1	536	FALSE	TRUE
537_rev	0.616427	0.611893	0.62096	1.01482	0.0212208	1	1	537	FALSE	FALSE
538_rev	0.624682	0.292874	0.95649	3.26588	1.70747	0.66132	1	538	FALSE	FALSE
539_rev	1.05706	0.949613	1.16451	1.2263	0.294312	0.751276	1	539	FALSE	TRUE
540_rev	1.681	1.78395	1.57804	0.884574	-0.176945	0.548503	1	540	FALSE	FALSE
541_rev	0.580665	0.658093	0.503237	0.764689	-0.387055	0.898639	1	541	FALSE	FALSE
542_rev	1.91306	2.82556	1.00055	0.354106	-1.49775	0.0959722	0.921874	542	FALSE	TRUE
543_rev	0.222366	0.258589	0.186143	0.719842	-0.474248	1	1	543	FALSE	FALSE
544_rev	0	0	0					544	FALSE	FALSE
545_rev	0.0406511	0.0813021	0	0	#NAME?	1	1	545	FALSE	TRUE
546_rev	2.96957	2.63661	3.30253	1.25257	0.32489	0.442416	1	546	FALSE	FALSE
547_rev	21.471	23.9495	18.9925	0.793026	-0.33456	0.280052	1	547	FALSE	FALSE
548_rev	13.8921	15.4154	12.3688	0.802364	-0.317671	0.568033	1	548	FALSE	TRUE
549_rev	0.438352	0.69315	0.183553	0.26481	-1.91697	0.534301	1	549	FALSE	FALSE
550_rev	0.149109	0.298219	0	0	#NAME?	1	1	550	FALSE	FALSE
551_rev	0.914771	1.50049	0.329054	0.219298	-2.18903	0.148336	1	551	FALSE	TRUE
552_rev	0.16759	0.33518	0	0	#NAME?	0.310669	1	552	FALSE	FALSE
553_rev	0.923724	1.07508	0.772368	0.718429	-0.477082	0.660895	1	553	FALSE	FALSE
554_rev	0	0	0					554	FALSE	TRUE
555_rev	0.483222	0.387744	0.578701	1.49248	0.577713	0.84941	1	555	FALSE	FALSE
556_rev	0	0	0					556	FALSE	FALSE
557_rev	0.106405	0.0969332	0.115877	1.19543	0.257526	1	1	557	FALSE	TRUE
558_rev	0.367003	0.325483	0.408523	1.25513	0.327832	1	1	558	FALSE	FALSE
559_rev	0.782355	0.426471	1.13824	2.66898	1.41629	0.227345	1	559	FALSE	FALSE
560_rev	8.89205	10.9624	6.82166	0.622276	-0.684373	0.239164	1	560	FALSE	TRUE
561_rev	3.11489	2.92231	3.30747	1.1318	0.17862	1	1	561	FALSE	FALSE
562_rev	1.18691	1.1653	1.20852	1.03709	0.0525363	1	1	562	FALSE	FALSE
563_rev	9.89665	10.1724	9.62094	0.945792	-0.0804047	0.639002	1	563	FALSE	TRUE
564_rev	0.476826	0.953653	0	0	#NAME?	0.0644332	0.690211	564	FALSE	FALSE
565_rev	0.5849	0.629416	0.540385	0.85855	-0.220026	0.89773	1	565	FALSE	FALSE
566_rev	0.316043	0.239791	0.392294	1.63598	0.710155	0.833877	1	566	FALSE	TRUE
567_rev	0	0	0					567	FALSE	FALSE
568_rev	9.66452	9.28389	10.0452	1.082	0.113698	0.972266	1	568	FALSE	FALSE
569_rev	4.6979	4.49234	4.90345	1.09151	0.126329	0.995354	1	569	FALSE	TRUE
570_rev	4.82039	4.99589	4.64489	0.929743	-0.105096	0.689431	1	570	FALSE	FALSE
571_rev	5.27596	6.11712	4.4348	0.724982	-0.463982	0.296344	1	571	FALSE	FALSE
572_rev	3.65629	4.24439	3.06818	0.722879	-0.468174	0.305545	1	572	FALSE	TRUE
573_rev	0.947666	0.871026	1.02431	1.17598	0.233858	0.970919	1	573	FALSE	FALSE
574_rev	0.490149	0.231914	0.748385	3.227	1.69019	0.334432	1	574	FALSE	FALSE
575_rev	0	0	0					575	FALSE	TRUE
576_rev	0	0	0					576	FALSE	FALSE
577_rev	2.89039	3.15085	2.62994	0.834674	-0.260715	0.597448	1	577	FALSE	FALSE
578_rev	0.0438249	0.0876497	0	0	#NAME?	1	1	578	FALSE	TRUE
579_rev	0.850628	0.723465	0.977791	1.35154	0.434603	0.755275	1	579	FALSE	FALSE
580_rev	0	0	0					580	FALSE	FALSE
581_rev	1.93891	2.64951	1.2283	0.463596	-1.10906	0.520593	1	581	FALSE	TRUE
582_rev	29.1663	32.1182	26.2145	0.816188	-0.293026	0.484018	1	582	FALSE	FALSE
583_rev	1.54503	1.8034	1.28665	0.713458	-0.487099	0.520176	1	583	FALSE	FALSE
584_rev	0.694117	0.618953	0.769281	1.24288	0.313681	1	1	584	FALSE	TRUE
585_rev	1.05586	1.43701	0.674721	0.469532	-1.0907	0.391592	1	585	FALSE	FALSE
586_rev	0.259826	0.308322	0.211331	0.685421	-0.544937	0.916632	1	586	FALSE	FALSE
587_rev	0.180148	0.162604	0.197692	1.21578	0.281888	1	1	587	FALSE	TRUE
588_rev	0.0406511	0.0813021	0	0	#NAME?	1	1	588	FALSE	FALSE
589_rev	0	0	0					589	FALSE	FALSE
590_rev	0	0	0					590	FALSE	TRUE
591_rev	0.202455	0.29347	0.11144	0.379731	-1.39695	0.633043	1	591	FALSE	FALSE
592_rev	7.58273	7.20678	7.95867	1.10433	0.143173	0.967138	1	592	FALSE	FALSE
593_rev	16.3588	18.0653	14.6522	0.811069	-0.302104	0.440969	1	593	FALSE	TRUE
594_rev	3.80344	3.84322	3.76367	0.979301	-0.0301756	0.889077	1	594	FALSE	FALSE
595_rev	0.149109	0.298219	0	0	#NAME?	1	1	595	FALSE	FALSE
596_rev	0.419541	0.611766	0.227316	0.371574	-1.42828	0.53991	1	596	FALSE	TRUE
597_rev	0.819442	0.714969	0.923915	1.29224	0.369878	0.8757	1	597	FALSE	FALSE
598_rev	0.202371	0.0876497	0.317093	3.61773	1.85509	0.596969	1	598	FALSE	FALSE
599_rev	0.108601	0	0.217202	inf	inf	0.535321	1	599	FALSE	TRUE
600_rev	0	0	0					600	FALSE	FALSE
601_rev	0.0984122	0.0969332	0.0998911	1.03052	0.0433655	1	1	601	FALSE	FALSE
602_rev	1.48499	1.3675	1.60249	1.17184	0.228769	1	1	602	FALSE	TRUE
603_rev	0.814864	0.950486	0.679242	0.714626	-0.484739	1	1	603	FALSE	FALSE
604_rev	0	0	0					604	FALSE	FALSE
605_rev	0.140196	0.168952	0.11144	0.659593	-0.600351	1	1	605	FALSE	TRUE
606_rev	0.394527	0.6055	0.183553	0.303143	-1.72193	0.694141	1	606	FALSE	FALSE
607_rev	0.0893016	0.0813021	0.0973011	1.19678	0.259163	1	1	607	FALSE	FALSE
608_rev	1.23763	1.41651	1.05875	0.747435	-0.419979	1	1	608	FALSE	TRUE
609_rev	3.20269	3.28665	3.11873	0.948909	-0.0756588	0.995796	1	609	FALSE	FALSE
610_rev	0.132428	0.0813021	0.183553	2.25767	1.17483	0.89124	1	610	FALSE	FALSE
611_rev	2.00485	1.92208	2.08763	1.08613	0.119202	1	1	611	FALSE	TRUE
612_rev	2.04688	2.31187	1.78189	0.770758	-0.37565	0.768706	1	612	FALSE	FALSE
613_rev	0.364566	0.542989	0.186143	0.342812	-1.54451	0.44812	1	613	FALSE	FALSE
614_rev	0.252317	0.0876497	0.416984	4.75739	2.25017	0.392186	1	614	FALSE	TRUE
615_rev	0.149109	0.298219	0	0	#NAME?	1	1	615	FALSE	FALSE
616_rev	1.47844	1.3878	1.56908	1.13063	0.177121	1	1	616	FALSE	FALSE
617_rev	0.463997	0.598939	0.329054	0.549395	-0.864085	0.637306	1	617	FALSE	TRUE
618_rev	0.251003	0.502006	0	0	#NAME?	0.137468	1	618	FALSE	FALSE
619_rev	0	0	0					619	FALSE	FALSE
620_rev	0.257529	0.403619	0.11144	0.276101	-1.85673	0.46135	1	620	FALSE	TRUE
621_rev	1.8901	1.82285	1.95734	1.07378	0.102697	1	1	621	FALSE	FALSE
622_rev	5.43268	5.47927	5.38608	0.982992	-0.0247485	0.771983	1	622	FALSE	FALSE
623_rev	3.52659	3.66689	3.38628	0.923475	-0.114856	0.728109	1	623	FALSE	TRUE
624_rev	0.0337451	0.0674902	0	0	#NAME?	1	1	624	FALSE	FALSE
625_rev	0.166056	0.220673	0.11144	0.504999	-0.985646	0.841708	1	625	FALSE	FALSE
626_rev	0.086951	0.0876497	0.0862523	0.984056	-0.023187	1	1	626	FALSE	TRUE
627_rev	0.548497	0.433475	0.663519	1.5307	0.614188	1	1	627	FALSE	FALSE
628_rev	0.688298	0.693068	0.683529	0.986236	-0.0199951	1	1	628	FALSE	FALSE
629_rev	0.445944	0.791997	0.0998911	0.126126	-2.98707	0.395994	1	629	FALSE	TRUE
630_rev	0	0	0					630	FALSE	FALSE
631_rev	0	0	0					631	FALSE	FALSE
632_rev	0.0792446	0.158489	0	0	#NAME?	0.713231	1	632	FALSE	TRUE
633_rev	0.364121	0.173524	0.554718	3.19677	1.67661	0.433922	1	633	FALSE	FALSE
634_rev	0.487236	0.299404	0.675067	2.2547	1.17294	0.820802	1	634	FALSE	FALSE
635_rev	0	0	0					635	FALSE	TRUE
636_rev	1.49563	1.35796	1.63329	1.20275	0.266336	0.913955	1	636	FALSE	FALSE
637_rev	8.98092	10.8574	7.10449	0.654348	-0.61187	0.430051	1	637	FALSE	FALSE
638_rev	36.1812	38.2288	34.1337	0.89288	-0.163462	0.509441	1	638	FALSE	TRUE
639_rev	4.64282	5.54716	3.73848	0.673944	-0.5693	0.272158	1	639	FALSE	FALSE
640_rev	0.157483	0.0876497	0.227316	2.59346	1.37488	0.89445	1	640	FALSE	FALSE
641_rev	0	0	0					641	FALSE	TRUE
642_rev	0	0	0					642	FALSE	FALSE
643_rev	0	0	0					643	FALSE	FALSE
644_rev	0	0	0					644	FALSE	TRUE
645_rev	0.0823956	0.0674902	0.0973011	1.44171	0.527777	1	1	645	FALSE	FALSE
646_rev	0	0	0					646	FALSE	FALSE
647_rev	2.69491	2.88289	2.50693	0.869589	-0.201595	0.959808	1	647	FALSE	TRUE
648_rev	2.09577	2.49667	1.69487	0.67885	-0.558836	0.980599	1	648	FALSE	FALSE
649_rev	0.305053	0.0674902	0.542616	8.03992	3.00718	0.382593	1	649	FALSE	FALSE
650_rev	2.6557	2.37405	2.93735	1.23727	0.307162	0.984524	1	650	FALSE	TRUE
651_rev	0	0	0					651	FALSE	FALSE
652_rev	0.222544	0.153182	0.291906	1.90561	0.930253	0.858912	1	652	FALSE	FALSE
653_rev	4.33773	3.90033	4.77513	1.22429	0.291945	0.71873	1	653	FALSE	TRUE
654_rev	14.0909	15.1647	13.0172	0.858387	-0.2203	0.270348	1	654	FALSE	FALSE
655_rev	28.3635	30.4713	26.2558	0.861658	-0.214813	0.529515	1	655	FALSE	FALSE
656_rev	7.47546	6.67852	8.27241	1.23866	0.308779	0.638175	1	656	FALSE	TRUE
657_rev	0.452962	0.424374	0.481551	1.13473	0.18235	0.949937	1	657	FALSE	FALSE
658_rev	1.0429	1.19627	0.889527	0.743585	-0.42743	0.812524	1	658	FALSE	FALSE
659_rev	0	0	0					659	FALSE	TRUE
660_rev	0	0	0					660	FALSE	FALSE
661_rev	0.190698	0.381396	0	0	#NAME?	0.419402	1	661	FALSE	FALSE
662_rev	1.4358	1.35204	1.51956	1.1239	0.168517	0.927371	1	662	FALSE	TRUE
663_rev	0.416027	0.178649	0.653405	3.65748	1.87085	0.429517	1	663	FALSE	FALSE
664_rev	1.64225	1.66979	1.61471	0.967014	-0.0483916	1	1	664	FALSE	FALSE
665_rev	7.27251	8.82775	5.71727	0.647648	-0.626718	0.569867	1	665	FALSE	TRUE
666_rev	2.16636	2.50977	1.82295	0.726342	-0.46128	0.866366	1	666	FALSE	FALSE
667_rev	0.527952	0.524198	0.531705	1.01432	0.0205137	0.824337	1	667	FALSE	FALSE
668_rev	29.947	31.8855	28.0086	0.878413	-0.187029	0.626518	1	668	FALSE	TRUE
669_rev	0.442468	0.612125	0.27281	0.445677	-1.16593	0.775528	1	669	FALSE	FALSE
670_rev	1.01254	0.684317	1.34076	1.95927	0.970315	0.747943	1	670	FALSE	FALSE
671_rev	0	0	0					671	FALSE	TRUE
672_rev	0.190949	0.270458	0.11144	0.412041	-1.27914	0.829357	1	672	FALSE	FALSE
673_rev	5.53636	8.26546	2.80726	0.339637	-1.55794	0.00204135	0.044432	673	FALSE	FALSE
674_rev	0.215247	0.333193	0.0973011	0.292026	-1.77583	0.625045	1	674	FALSE	TRUE
675_rev	0	0	0					675	FALSE	FALSE
676_rev	0.240481	0.0969332	0.384029	3.96179	1.98615	0.394803	1	676	FALSE	FALSE
677_rev	0.813773	0.858264	0.769281	0.896323	-0.15791	0.988278	1	677	FALSE	TRUE
678_rev	18.9643	21.1251	16.8036	0.795432	-0.33019	0.342359	1	678	FALSE	FALSE
679_rev	17.9084	20.9705	14.8463	0.707962	-0.498257	0.352376	1	679	FALSE	FALSE
680_rev	6.3438	6.9961	5.69151	0.813525	-0.297741	0.691304	1	680	FALSE	TRUE
681_rev	11.4344	13.4712	9.39762	0.69761	-0.519507	0.249862	1	681	FALSE	FALSE
682_rev	3.68269	3.98661	3.37878	0.847534	-0.238657	0.745399	1	682	FALSE	FALSE
683_rev	0.519475	0.433475	0.605474	1.39679	0.482116	0.796075	1	683	FALSE	TRUE
684_rev	1.78962	1.85336	1.72589	0.931222	-0.102802	0.816223	1	684	FALSE	FALSE
685_rev	0.180717	0.164241	0.197192	1.20063	0.263789	1	1	685	FALSE	FALSE
686_rev	0.0792446	0.158489	0	0	#NAME?	0.713231	1	686	FALSE	TRUE
687_rev	3.81079	4.98544	2.63614	0.528768	-0.919293	0.0564636	0.634136	687	FALSE	FALSE
688_rev	0.110616	0.13498	0.0862523	0.638999	-0.646115	1	1	688	FALSE	FALSE
689_rev	0.871375	1.44517	0.297583	0.205916	-2.27987	0.211754	1	689	FALSE	TRUE
690_rev	0	0	0					690	FALSE	FALSE
691_rev	0	0	0					691	FALSE	FALSE
692_rev	1.05379	0.620046	1.48753	2.39907	1.26247	0.342276	1	692	FALSE	TRUE
693_rev	0.184709	0.157893	0.211525	1.33967	0.421878	1	1	693	FALSE	FALSE
694_rev	2.09812	2.79774	1.39851	0.49987	-1.00038	0.390314	1	694	FALSE	FALSE
695_rev	0.851468	1.41103	0.291903	0.206872	-2.27319	0.174094	1	695	FALSE	TRUE
696_rev	1.04291	0.797319	1.2885	1.61604	0.692464	0.841194	1	696	FALSE	FALSE
697_rev	8.44454	8.72797	8.16112	0.935054	-0.0968788	0.985676	1	697	FALSE	FALSE
698_rev	0.771272	0.986703	0.55584	0.563331	-0.827946	0.921019	1	698	FALSE	TRUE
699_rev	1.9753	1.36081	2.58979	1.90313	0.928371	0.163197	1	699	FALSE	FALSE
700_rev	12.0153	13.4382	10.5924	0.788232	-0.343308	0.371123	1	700	FALSE	FALSE
701_rev	0.530027	0.865451	0.194602	0.224856	-2.15293	0.308109	1	701	FALSE	TRUE
702_rev	1.74304	1.89669	1.58938	0.837974	-0.255023	1	1	702	FALSE	FALSE
703_rev	0.478755	0.360233	0.597276	1.65803	0.729467	1	1	703	FALSE	FALSE
704_rev	0.577077	0.419663	0.73449	1.75019	0.807511	0.628146	1	704	FALSE	TRUE
705_rev	0.962391	0.5477	1.37708	2.5143	1.33016	0.311233	1	705	FALSE	FALSE
706_rev	0.216742	0.216283	0.217202	1.00425	0.00612013	1	1	706	FALSE	FALSE
707_rev	1.59748	1.29314	1.90182	1.47069	0.556496	0.687615	1	707	FALSE	TRUE
708_rev	3.96505	3.26293	4.66718	1.43037	0.516384	0.30227	1	708	FALSE	FALSE
709_rev	0.519619	0.67774	0.361499	0.533389	-0.90674	1	1	709	FALSE	FALSE
710_rev	5.80208	7.04059	4.56357	0.648181	-0.625532	0.372412	1	710	FALSE	TRUE
711_rev	5.53992	6.41265	4.66719	0.727809	-0.458367	0.350998	1	711	FALSE	FALSE
712_rev	12.6487	12.6842	12.6132	0.994402	-0.00809821	0.82607	1	712	FALSE	FALSE
713_rev	93.2758	99.1519	87.3996	0.881472	-0.182014	0.613883	1	713	FALSE	TRUE
714_rev	4.86527	4.44363	5.28691	1.18977	0.250684	0.678181	1	714	FALSE	FALSE
715_rev	0.0557198	0	0.11144	inf	inf	0.941947	1	715	FALSE	FALSE
716_rev	0.231195	0.35095	0.11144	0.317537	-1.655	0.616052	1	716	FALSE	TRUE
717_rev	0	0	0					717	FALSE	FALSE
718_rev	0.0579383	0	0.115877	inf	inf	0.941967	1	718	FALSE	FALSE
719_rev	1.24445	1.24809	1.24081	0.994168	-0.00843811	0.834775	1	719	FALSE	TRUE
720_rev	0.454329	0.372515	0.536142	1.43925	0.525316	0.817632	1	720	FALSE	FALSE
721_rev	3.81998	4.39875	3.2412	0.736844	-0.440568	0.505042	1	721	FALSE	FALSE
722_rev	45.8928	52.019	39.7666	0.764462	-0.387484	0.310135	1	722	FALSE	TRUE
723_rev	6.92331	8.18132	5.6653	0.692468	-0.530181	0.0813709	0.820122	723	FALSE	FALSE
724_rev	4.40256	4.86224	3.94288	0.810918	-0.302372	0.557613	1	724	FALSE	FALSE
725_rev	0.238411	0.379521	0.0973011	0.256379	-1.96365	1	1	725	FALSE	TRUE
726_rev	2.12179	2.62996	1.61363	0.613555	-0.704735	0.280236	1	726	FALSE	FALSE
727_rev	0	0	0					727	FALSE	FALSE
728_rev	0	0	0					728	FALSE	TRUE
729_rev	0	0	0					729	FALSE	FALSE
730_rev	7.3975	7.53025	7.26475	0.964742	-0.0517851	0.641518	1	730	FALSE	FALSE
731_rev	6.5031	5.96814	7.03806	1.17927	0.237898	1	1	731	FALSE	TRUE
732_rev	0.499509	0.767265	0.231753	0.302051	-1.72714	0.670193	1	732	FALSE	FALSE
733_rev	4.42123	4.73861	4.10384	0.866043	-0.20749	0.760571	1	733	FALSE	FALSE
734_rev	1.78008	2.12767	1.4325	0.673274	-0.570734	0.604724	1	734	FALSE	TRUE
735_rev	3.85466	4.4478	3.26153	0.733289	-0.447546	0.286597	1	735	FALSE	FALSE
736_rev	5.15003	5.61303	4.68703	0.835026	-0.260106	0.419683	1	736	FALSE	FALSE
737_rev	1.21955	1.71293	0.726169	0.423934	-1.23809	0.324967	1	737	FALSE	TRUE
738_rev	3.90572	3.99362	3.81782	0.955981	-0.0649462	0.79894	1	738	FALSE	FALSE
739_rev	10.7672	11.7208	9.81364	0.837282	-0.256215	0.881193	1	739	FALSE	FALSE
740_rev	2.25715	2.87123	1.64308	0.572257	-0.805265	0.463886	1	740	FALSE	TRUE
741_rev	0	0	0					741	FALSE	FALSE
742_rev	0.0499456	0	0.0998911	inf	inf	0.941894	1	742	FALSE	FALSE
743_rev	0.77562	1.11808	0.433164	0.387419	-1.36803	0.24461	1	743	FALSE	TRUE
744_rev	0	0	0					744	FALSE	FALSE
745_rev	4.07453	4.11554	4.03353	0.980072	-0.0290406	0.897638	1	745	FALSE	FALSE
746_rev	0.204829	0.298219	0.11144	0.373684	-1.42011	1	1	746	FALSE	TRUE
747_rev	2.24442	2.38639	2.10245	0.881015	-0.182761	0.99483	1	747	FALSE	FALSE
748_rev	4.27103	4.52708	4.01499	0.886881	-0.173187	0.817751	1	748	FALSE	FALSE
749_rev	0	0	0					749	FALSE	TRUE
750_rev	4.34101	4.7777	3.90432	0.817197	-0.291245	0.913939	1	750	FALSE	FALSE
751_rev	6.18151	6.85656	5.50646	0.803094	-0.316358	0.437243	1	751	FALSE	FALSE
752_rev	5.40367	6.46373	4.34361	0.671998	-0.573471	0.201354	1	752	FALSE	TRUE
753_rev	9.37564	9.0188	9.73249	1.07913	0.109874	0.875121	1	753	FALSE	FALSE
754_rev	0.379823	0.283773	0.475874	1.67695	0.745843	1	1	754	FALSE	FALSE
755_rev	1.2252	1.26457	1.18583	0.937728	-0.0927581	0.762495	1	755	FALSE	TRUE
756_rev	11.3445	14.9943	7.69471	0.513177	-0.962473	0.170782	1	756	FALSE	FALSE
757_rev	0	0	0					757	FALSE	FALSE
758_rev	1.45535	1.63772	1.27298	0.777289	-0.363477	0.883279	1	758	FALSE	TRUE
759_rev	1.51045	1.41016	1.61075	1.14224	0.19187	0.849607	1	759	FALSE	FALSE
760_rev	1.73565	1.74015	1.73115	0.994825	-0.00748574	1	1	760	FALSE	FALSE
761_rev	3.35434	3.9516	2.75707	0.69771	-0.519301	0.663758	1	761	FALSE	TRUE
[truncated: 479 more rows]

## Sheet: TMBP_r1_r2_enrich
id	baseMean	baseMeanA	baseMeanB	foldChange	log2FoldChange	pval	padj	insertion_site	forward_insertion	in_frame	amino_acid
2_fwd	0	0	0					2	TRUE	TRUE
3_fwd	0.805636	1.42936	0.181913	0.127269	-2.97405	0.0483538	0.138174	3	TRUE	FALSE
4_fwd	0.182999	0.365997	0	0	#NAME?	0.282597	0.496155	4	TRUE	FALSE
5_fwd	0.977275	0.340358	1.61419	4.74264	2.24569	0.152172	0.322423	5	TRUE	TRUE
6_fwd	0.122866	0.0973333	0.148399	1.52465	0.608477	1	1	6	TRUE	FALSE
7_fwd	0.0784966	0.156993	0	0	#NAME?	0.695293	0.89986	7	TRUE	FALSE
8_fwd	1.14344	0.421063	1.86582	4.43122	2.1477	0.0598248	0.16183	8	TRUE	TRUE	1
9_fwd	0.276816	0.553631	0	0	#NAME?	0.166662	0.343973	9	TRUE	FALSE
10_fwd	0	0	0					10	TRUE	FALSE
11_fwd	0.0403524	0.0807049	0	0	#NAME?	1	1	11	TRUE	TRUE	2
12_fwd	0	0	0					12	TRUE	FALSE
13_fwd	0	0	0					13	TRUE	FALSE
14_fwd	34.2269	15.4045	53.0492	3.44375	1.78398	0.0192921	0.071455	14	TRUE	TRUE	3
15_fwd	2.44058	4.19791	0.683251	0.16276	-2.61919	0.00205228	0.0138206	15	TRUE	FALSE
16_fwd	0	0	0					16	TRUE	FALSE
17_fwd	6.14035	4.29854	7.98216	1.85695	0.892932	0.0300226	0.0995241	17	TRUE	TRUE	4
18_fwd	0.301478	0.454557	0.148399	0.32647	-1.61498	0.422683	0.66706	18	TRUE	FALSE
19_fwd	0.201316	0.275945	0.126687	0.459101	-1.12312	0.810575	1	19	TRUE	FALSE
20_fwd	6.028	3.71503	8.34097	2.2452	1.16684	0.0146579	0.0579693	20	TRUE	TRUE	5
21_fwd	1.50899	1.23529	1.78269	1.44313	0.529206	0.852692	1	21	TRUE	FALSE
22_fwd	0	0	0					22	TRUE	FALSE
23_fwd	3.11216	1.69178	4.53253	2.67915	1.42177	0.0241397	0.0848414	23	TRUE	TRUE	6
24_fwd	0.666117	0.95268	0.379555	0.398408	-1.32768	0.288476	0.502355	24	TRUE	FALSE
25_fwd	0.0784966	0.156993	0	0	#NAME?	0.695293	0.89986	25	TRUE	FALSE
26_fwd	0.19878	0	0.397559	inf	inf	0.172353	0.350776	26	TRUE	TRUE	7
27_fwd	0	0	0					27	TRUE	FALSE
28_fwd	0	0	0					28	TRUE	FALSE
29_fwd	0.140298	0.0709622	0.209634	2.95417	1.56275	0.898948	1	29	TRUE	TRUE	8
30_fwd	0.575284	0.97415	0.176419	0.1811	-2.46514	0.0966738	0.229372	30	TRUE	FALSE
31_fwd	0.0709622	0.141924	0	0	#NAME?	0.706182	0.903125	31	TRUE	FALSE
32_fwd	4.93341	1.9052	7.96162	4.17889	2.06312	0.000492705	0.00467056	32	TRUE	TRUE	9
33_fwd	0	0	0					33	TRUE	FALSE
34_fwd	0.681168	0.996795	0.365542	0.366717	-1.44726	0.228042	0.428079	34	TRUE	FALSE
35_fwd	2.93226	2.50069	3.36383	1.34516	0.42778	0.31446	0.529877	35	TRUE	TRUE	10
36_fwd	0.595676	0.498575	0.692778	1.38952	0.474583	1	1	36	TRUE	FALSE
37_fwd	0.0593389	0	0.118678	inf	inf	0.949299	1	37	TRUE	FALSE
38_fwd	80.6847	44.3916	116.978	2.63514	1.39788	0.000352323	0.00368791	38	TRUE	TRUE	11
39_fwd	6.15162	7.22993	5.0733	0.701709	-0.511056	0.14804	0.31751	39	TRUE	FALSE
40_fwd	0.0549366	0.109873	0	0	#NAME?	1	1	40	TRUE	FALSE
41_fwd	27.3426	14.9228	39.7624	2.66453	1.41388	9.48983e-05	0.00151053	41	TRUE	TRUE	12
42_fwd	0.313937	0.451454	0.176419	0.390779	-1.35558	0.417828	0.660704	42	TRUE	FALSE
43_fwd	0	0	0					43	TRUE	FALSE
44_fwd	1.92328	1.00975	2.83682	2.80943	1.49028	0.0566941	0.15599	44	TRUE	TRUE	13
45_fwd	4.22606	7.02677	1.42535	0.202846	-2.30155	0.000275442	0.00319579	45	TRUE	FALSE
46_fwd	1.66011	2.65788	0.66234	0.249199	-2.00463	0.0500539	0.14177	46	TRUE	FALSE
47_fwd	1.65794	1.28259	2.0333	1.5853	0.66476	0.533391	0.771727	47	TRUE	TRUE	14
48_fwd	0.607753	0.997864	0.217643	0.218109	-2.19688	0.278145	0.492831	48	TRUE	FALSE
49_fwd	0.0486666	0.0973333	0	0	#NAME?	1	1	49	TRUE	FALSE
50_fwd	6.48935	3.86811	9.11058	2.3553	1.23591	0.00876832	0.0395498	50	TRUE	TRUE	15
51_fwd	0.807169	0.939687	0.674652	0.717954	-0.478037	0.84311	1	51	TRUE	FALSE
52_fwd	5.97346	8.90189	3.04503	0.342066	-1.54765	0.0032397	0.0193778	52	TRUE	FALSE
53_fwd	5.71489	4.85443	6.57534	1.3545	0.437762	0.539339	0.778685	53	TRUE	TRUE	16
54_fwd	0.328438	0.441229	0.215646	0.488739	-1.03286	0.883673	1	54	TRUE	FALSE
55_fwd	0	0	0					55	TRUE	FALSE
56_fwd	0	0	0					56	TRUE	TRUE	17
57_fwd	2.70955	2.94793	2.47117	0.838273	-0.254508	0.656984	0.89361	57	TRUE	FALSE
58_fwd	0	0	0					58	TRUE	FALSE
59_fwd	0.365656	0.373279	0.358033	0.959159	-0.0601586	1	1	59	TRUE	TRUE	18
60_fwd	0	0	0					60	TRUE	FALSE
61_fwd	0	0	0					61	TRUE	FALSE
62_fwd	4.47359	2.83806	6.10913	2.15257	1.10606	0.0257752	0.088333	62	TRUE	TRUE	19
63_fwd	1.01806	0.63647	1.39964	2.19907	1.13689	0.30435	0.517826	63	TRUE	FALSE
64_fwd	0.185707	0.371413	0	0	#NAME?	0.280973	0.494655	64	TRUE	FALSE
65_fwd	0	0	0					65	TRUE	TRUE	20
66_fwd	0.138746	0	0.277492	inf	inf	0.517928	0.759579	66	TRUE	FALSE
67_fwd	1.26049	2.21438	0.306603	0.13846	-2.85246	0.0103013	0.044585	67	TRUE	FALSE
68_fwd	0.40499	0.551102	0.258877	0.469745	-1.09005	0.674931	0.899283	68	TRUE	TRUE	21
69_fwd	11.481	16.3637	6.59825	0.403224	-1.31035	0.00173891	0.0122679	69	TRUE	FALSE
70_fwd	16.7967	25.9165	7.67687	0.296216	-1.75528	5.47073e-06	0.000255501	70	TRUE	FALSE
71_fwd	6.48587	3.35658	9.61516	2.86457	1.51832	0.00335866	0.0199028	71	TRUE	TRUE	22
72_fwd	1.56658	1.47284	1.66032	1.12729	0.172856	0.625867	0.865962	72	TRUE	FALSE
73_fwd	0.256299	0.3642	0.148399	0.407466	-1.29525	0.586448	0.831737	73	TRUE	FALSE
74_fwd	1.30051	0.588241	2.01278	3.42169	1.77471	0.0446723	0.131351	74	TRUE	TRUE	23
75_fwd	10.7007	6.22763	15.1737	2.43651	1.28482	0.004351	0.0238276	75	TRUE	FALSE
76_fwd	0.111315	0.222629	0	0	#NAME?	0.464483	0.697812	76	TRUE	FALSE
77_fwd	1.805	1.40309	2.20691	1.5729	0.653424	0.722404	0.919596	77	TRUE	TRUE	24
78_fwd	4.67981	5.91391	3.44572	0.582646	-0.779308	0.115897	0.259738	78	TRUE	FALSE
79_fwd	0	0	0					79	TRUE	FALSE
80_fwd	2.34795	1.98978	2.70611	1.36	0.443606	0.677133	0.899283	80	TRUE	TRUE	25
81_fwd	0	0	0					81	TRUE	FALSE
82_fwd	0	0	0					82	TRUE	FALSE
83_fwd	11.3993	5.77825	17.0204	2.9456	1.55856	0.000345373	0.00365734	83	TRUE	TRUE	26
84_fwd	0.709162	1.32135	0.0969683	0.0733855	-3.76836	0.033748	0.108301	84	TRUE	FALSE
85_fwd	0.303412	0.515867	0.0909565	0.176318	-2.50375	0.319134	0.536345	85	TRUE	FALSE
86_fwd	93.1784	49.2766	137.08	2.78185	1.47605	4.16546e-05	0.000891409	86	TRUE	TRUE	27
87_fwd	2.26083	3.5406	0.981067	0.27709	-1.85157	0.00786978	0.0363482	87	TRUE	FALSE
88_fwd	0.462823	0.68028	0.245367	0.360686	-1.47118	0.396811	0.639867	88	TRUE	FALSE
89_fwd	0.443293	0.312296	0.57429	1.83893	0.878867	0.621328	0.86216	89	TRUE	TRUE	28
90_fwd	0	0	0					90	TRUE	FALSE
91_fwd	0.189549	0.185162	0.193937	1.04739	0.0667979	1	1	91	TRUE	FALSE
92_fwd	13.8394	6.02973	21.6491	3.5904	1.84414	2.69143e-05	0.000682065	92	TRUE	TRUE	29
93_fwd	3.12851	4.11467	2.14236	0.520663	-0.941579	0.12013	0.266864	93	TRUE	FALSE
94_fwd	0.335359	0.670718	0	0	#NAME?	0.10555	0.242588	94	TRUE	FALSE
95_fwd	8.43058	4.80452	12.0566	2.50944	1.32736	0.251482	0.460414	95	TRUE	TRUE	30
96_fwd	0.0403524	0.0807049	0	0	#NAME?	1	1	96	TRUE	FALSE
97_fwd	0.0484841	0	0.0969683	inf	inf	0.949146	1	97	TRUE	FALSE
98_fwd	0	0	0					98	TRUE	TRUE	31
99_fwd	0	0	0					99	TRUE	FALSE
100_fwd	0	0	0					100	TRUE	FALSE
101_fwd	0	0	0					101	TRUE	TRUE	32
102_fwd	0.0593389	0	0.118678	inf	inf	0.949299	1	102	TRUE	FALSE
103_fwd	0.0486666	0.0973333	0	0	#NAME?	1	1	103	TRUE	FALSE
104_fwd	0	0	0					104	TRUE	TRUE	33
105_fwd	1.31745	0.796465	1.83844	2.30824	1.2068	0.263516	0.474329	105	TRUE	FALSE
106_fwd	1.15909	1.53105	0.78713	0.514112	-0.959845	0.298814	0.51157	106	TRUE	FALSE
107_fwd	11.5788	9.4124	13.7453	1.46034	0.546301	0.426573	0.668695	107	TRUE	TRUE	34
108_fwd	30.8769	48.4134	13.3403	0.27555	-1.85961	1.68043e-05	0.000497925	108	TRUE	FALSE
109_fwd	3.28915	5.02416	1.55414	0.309333	-1.69277	0.00479022	0.0252075	109	TRUE	FALSE
110_fwd	6.33351	4.87955	7.78746	1.59594	0.674403	0.356362	0.586606	110	TRUE	TRUE	35
111_fwd	0.401113	0.57107	0.231156	0.404777	-1.3048	0.528547	0.770031	111	TRUE	FALSE
112_fwd	0	0	0					112	TRUE	FALSE
113_fwd	1.79809	1.68329	1.91289	1.1364	0.184473	1	1	113	TRUE	TRUE	36
114_fwd	0.0403524	0.0807049	0	0	#NAME?	1	1	114	TRUE	FALSE
115_fwd	0.890329	1.66198	0.118678	0.0714075	-3.80778	0.00838656	0.0380956	115	TRUE	FALSE
116_fwd	63.3313	37.4059	89.2568	2.38617	1.25469	0.00118172	0.00924521	116	TRUE	TRUE	37
117_fwd	0.672309	1.07003	0.274585	0.256614	-1.96233	0.278759	0.493012	117	TRUE	FALSE
118_fwd	3.00987	4.68734	1.33239	0.284254	-1.81475	0.00547869	0.0277683	118	TRUE	FALSE
119_fwd	76.7641	36.8715	116.657	3.16387	1.66169	6.55918e-05	0.00119179	119	TRUE	TRUE	38
120_fwd	0.515259	0.799362	0.231156	0.289176	-1.78998	0.231753	0.431679	120	TRUE	FALSE
121_fwd	1.65397	3.07367	0.234261	0.0762152	-3.71378	0.000313438	0.00344961	121	TRUE	FALSE
122_fwd	16.8441	9.84064	23.8476	2.42338	1.27702	0.0246493	0.0864745	122	TRUE	TRUE	39
123_fwd	0	0	0					123	TRUE	FALSE
124_fwd	4.68869	7.34458	2.03279	0.276774	-1.85322	0.000793827	0.00682549	124	TRUE	FALSE
125_fwd	0.526099	0.222629	0.829569	3.72624	1.89772	0.618545	0.859946	125	TRUE	TRUE	40
126_fwd	0	0	0					126	TRUE	FALSE
127_fwd	0.15559	0.311181	0	0	#NAME?	0.635792	0.872356	127	TRUE	FALSE
128_fwd	0	0	0					128	TRUE	TRUE	41
129_fwd	0.55601	0.711946	0.400074	0.561944	-0.831501	0.741151	0.941594	129	TRUE	FALSE
130_fwd	0.414523	0.551554	0.277492	0.50311	-0.991054	0.672466	0.899283	130	TRUE	FALSE
131_fwd	1.31455	0.525964	2.10315	3.99865	1.99951	0.192215	0.383634	131	TRUE	TRUE	42
132_fwd	13.2237	20.002	6.44547	0.322242	-1.63379	0.000623778	0.00556202	132	TRUE	FALSE
133_fwd	4.14476	6.83047	1.45906	0.21361	-2.22695	0.000283411	0.00324504	133	TRUE	FALSE
134_fwd	5.00235	2.16577	7.83893	3.61947	1.85578	0.000837716	0.00707649	134	TRUE	TRUE	43
135_fwd	0.24705	0.494101	0	0	#NAME?	0.25296	0.461803	135	TRUE	FALSE
136_fwd	0	0	0					136	TRUE	FALSE
137_fwd	9.50506	8.21203	10.7981	1.31491	0.394965	0.324888	0.544591	137	TRUE	TRUE	44
138_fwd	1.24895	2.20931	0.288599	0.130629	-2.93646	0.00372312	0.0211526	138	TRUE	FALSE
139_fwd	0.186971	0.373942	0	0	#NAME?	0.280228	0.493946	139	TRUE	FALSE
140_fwd	3.52502	2.38853	4.66151	1.95162	0.964676	0.136229	0.294805	140	TRUE	TRUE	45
141_fwd	1.17802	1.83628	0.519755	0.283047	-1.82089	0.0597182	0.161768	141	TRUE	FALSE
142_fwd	0	0	0					142	TRUE	FALSE
143_fwd	2.72809	1.14707	4.30911	3.75663	1.90944	0.0163093	0.0625732	143	TRUE	TRUE	46
144_fwd	0.120667	0.241334	0	0	#NAME?	1	1	144	TRUE	FALSE
145_fwd	1.50998	1.58858	1.43138	0.901041	-0.150336	0.75073	0.953135	145	TRUE	FALSE
146_fwd	36.938	19.3828	54.4932	2.81142	1.4913	5.8364e-05	0.00109207	146	TRUE	TRUE	47
147_fwd	5.44992	4.86547	6.03437	1.24024	0.310623	0.412492	0.653876	147	TRUE	FALSE
148_fwd	1.19475	1.87676	0.512743	0.273206	-1.87194	0.0923507	0.223733	148	TRUE	FALSE
149_fwd	0.277523	0.241334	0.313711	1.29991	0.378409	0.914757	1	149	TRUE	TRUE	48
150_fwd	5.12172	4.23953	6.00391	1.41617	0.501997	0.273765	0.488213	150	TRUE	FALSE
151_fwd	3.01719	4.48735	1.54703	0.344754	-1.53636	0.0168956	0.0641397	151	TRUE	FALSE
152_fwd	3.11796	1.69386	4.54206	2.68149	1.42304	0.0430356	0.127827	152	TRUE	TRUE	49
153_fwd	3.6944	2.72437	4.66443	1.71211	0.775775	0.147997	0.31751	153	TRUE	FALSE
154_fwd	0.967228	1.13781	0.796646	0.700157	-0.514249	0.604183	0.844454	154	TRUE	FALSE
155_fwd	0.228409	0	0.456818	inf	inf	0.326185	0.54534	155	TRUE	TRUE	50
156_fwd	63.9965	42.1287	85.8644	2.03815	1.02726	0.00282234	0.0177063	156	TRUE	FALSE
157_fwd	0.414788	0.829577	0	0	#NAME?	0.0459992	0.134234	157	TRUE	FALSE
158_fwd	1.87578	1.57089	2.18067	1.38817	0.473188	0.545181	0.783673	158	TRUE	TRUE	51
159_fwd	8.27564	8.66217	7.8891	0.910753	-0.134869	0.939725	1	159	TRUE	FALSE
160_fwd	4.80583	7.4144	2.19726	0.296351	-1.75462	0.00368239	0.0210453	160	TRUE	FALSE
161_fwd	248.357	134.558	362.156	2.69144	1.42838	3.66944e-05	0.000820663	161	TRUE	TRUE	52
162_fwd	1.66672	1.74478	1.58867	0.910525	-0.135229	0.932518	1	162	TRUE	FALSE
163_fwd	0	0	0					163	TRUE	FALSE
164_fwd	0	0	0					164	TRUE	TRUE	53
165_fwd	4.93607	7.76522	2.10692	0.271328	-1.88189	0.000281531	0.00324504	165	TRUE	FALSE
166_fwd	7.62547	12.0041	3.24679	0.270472	-1.88645	0.000333313	0.00358638	166	TRUE	FALSE
167_fwd	43.1348	17.766	68.5035	3.85587	1.94706	9.49785e-08	1.82929e-05	167	TRUE	TRUE	54
168_fwd	0.452665	0.641351	0.263979	0.411598	-1.28069	0.513423	0.755425	168	TRUE	FALSE
169_fwd	0	0	0					169	TRUE	FALSE
170_fwd	7.89748	5.92578	9.86918	1.66546	0.735924	0.0931022	0.223864	170	TRUE	TRUE	55
171_fwd	0.885736	1.36439	0.407086	0.298366	-1.74485	0.156199	0.328878	171	TRUE	FALSE
172_fwd	0.175337	0.350674	0	0	#NAME?	0.320971	0.538963	172	TRUE	FALSE
173_fwd	0.239024	0.0709622	0.407086	5.73665	2.52021	0.606605	0.847223	173	TRUE	TRUE	56
174_fwd	1.44521	1.90406	0.986359	0.518028	-0.948897	0.230774	0.430689	174	TRUE	FALSE
175_fwd	1.69273	2.7079	0.677566	0.250219	-1.99874	0.0141198	0.056304	175	TRUE	FALSE
176_fwd	8.57822	4.36726	12.7892	2.92842	1.55012	0.0273451	0.0915944	176	TRUE	TRUE	57
177_fwd	0.404672	0.16141	0.647934	4.01422	2.00512	0.761886	0.966025	177	TRUE	FALSE
178_fwd	0.138871	0.277743	0	0	#NAME?	0.576181	0.82141	178	TRUE	FALSE
179_fwd	0.887037	0.690358	1.08372	1.56979	0.650571	0.510301	0.752557	179	TRUE	TRUE	58
180_fwd	3.87241	6.32008	1.42474	0.225431	-2.14924	0.000815275	0.00694788	180	TRUE	FALSE
181_fwd	5.23324	8.7235	1.74298	0.199803	-2.32335	2.35916e-05	0.0006269	181	TRUE	FALSE
182_fwd	12.6654	7.70454	17.6263	2.28778	1.19395	0.00703545	0.0332967	182	TRUE	TRUE	59
183_fwd	47.4646	75.5609	19.3683	0.256327	-1.96394	1.26905e-07	2.22199e-05	183	TRUE	FALSE
184_fwd	7.08179	11.1012	3.06237	0.275859	-1.858	0.000160581	0.00217165	184	TRUE	FALSE
185_fwd	0	0	0					185	TRUE	TRUE	60
186_fwd	0	0	0					186	TRUE	FALSE
187_fwd	0	0	0					187	TRUE	FALSE
188_fwd	0	0	0					188	TRUE	TRUE	61
189_fwd	0	0	0					189	TRUE	FALSE
190_fwd	0	0	0					190	TRUE	FALSE
191_fwd	0.559044	0.202454	0.915634	4.52267	2.17718	0.135748	0.294095	191	TRUE	TRUE	62
192_fwd	1.77013	2.89053	0.649734	0.22478	-2.15341	0.00475436	0.0251849	192	TRUE	FALSE
193_fwd	1.27163	2.01992	0.523346	0.259092	-1.94846	0.0444932	0.13103	193	TRUE	FALSE
194_fwd	60.0517	40.5553	79.5481	1.96147	0.971936	0.00703622	0.0332967	194	TRUE	TRUE	63
195_fwd	2.16633	3.39312	0.939531	0.276893	-1.8526	0.0201417	0.0733326	195	TRUE	FALSE
196_fwd	0	0	0					196	TRUE	FALSE
197_fwd	2.15	3.13283	1.16718	0.372564	-1.42444	0.0927323	0.223864	197	TRUE	TRUE	64
198_fwd	1.27648	1.51335	1.0396	0.686957	-0.541708	0.759167	0.963212	198	TRUE	FALSE
199_fwd	1.70557	2.4044	1.00675	0.418712	-1.25597	0.247607	0.45592	199	TRUE	FALSE
200_fwd	34.4667	58.6228	10.3107	0.175882	-2.50732	4.16788e-10	4.01367e-07	200	TRUE	TRUE	65
201_fwd	11.3919	16.4426	6.3412	0.385658	-1.37461	0.00084712	0.00712468	201	TRUE	FALSE
202_fwd	0.199024	0.398049	0	0	#NAME?	0.196994	0.390741	202	TRUE	FALSE
203_fwd	4.18794	5.96535	2.41053	0.404089	-1.30726	0.0139165	0.05584	203	TRUE	TRUE	66
204_fwd	5.00825	6.35847	3.65803	0.5753	-0.797613	0.297743	0.51037	204	TRUE	FALSE
205_fwd	0.0486666	0.0973333	0	0	#NAME?	1	1	205	TRUE	FALSE
206_fwd	2.67158	1.46023	3.88293	2.65912	1.41095	0.0431903	0.127827	206	TRUE	TRUE	67
207_fwd	0	0	0					207	TRUE	FALSE
208_fwd	0.0700998	0	0.1402	inf	inf	0.94945	1	208	TRUE	FALSE
209_fwd	0.443197	0.453105	0.433289	0.956266	-0.064516	1	1	209	TRUE	TRUE	68
210_fwd	0.150033	0.151667	0.148399	0.978453	-0.0314258	1	1	210	TRUE	FALSE
211_fwd	4.5748	6.84095	2.30864	0.337473	-1.56716	0.00312745	0.0189417	211	TRUE	FALSE
212_fwd	21.7224	14.4436	29.0012	2.0079	1.00569	0.0060058	0.029433	212	TRUE	TRUE	69
213_fwd	0.452528	0.728637	0.176419	0.242122	-2.0462	0.150243	0.320097	213	TRUE	FALSE
214_fwd	0.790452	1.39298	0.187925	0.134908	-2.88995	0.0825783	0.204429	214	TRUE	FALSE
215_fwd	314.183	207.4	420.966	2.02973	1.02129	0.00610543	0.0298453	215	TRUE	TRUE	70
216_fwd	2.77418	4.36635	1.182	0.270707	-1.8852	0.00216902	0.0145053	216	TRUE	FALSE
217_fwd	0.0686463	0	0.137293	inf	inf	0.94943	1	217	TRUE	FALSE
218_fwd	5.69149	6.19277	5.19022	0.83811	-0.254788	0.611762	0.853189	218	TRUE	TRUE	71
219_fwd	0.0949571	0.189914	0	0	#NAME?	0.676245	0.899283	219	TRUE	FALSE
220_fwd	0.0430155	0.0860311	0	0	#NAME?	1	1	220	TRUE	FALSE
221_fwd	11.9099	11.5052	12.3145	1.07034	0.0980653	0.822669	1	221	TRUE	TRUE	72
222_fwd	0.210333	0.244248	0.176419	0.722294	-0.469342	0.80698	1	222	TRUE	FALSE
223_fwd	1.81817	3.23878	0.397559	0.12275	-3.02621	0.0191161	0.0709394	223	TRUE	FALSE
224_fwd	57.2066	25.9823	88.4309	3.40351	1.76702	1.83809e-06	0.000141606	224	TRUE	TRUE	73
225_fwd	0.12372	0.247441	0	0	#NAME?	0.45057	0.680092	225	TRUE	FALSE
226_fwd	8.02614	10.9618	5.09048	0.464383	-1.10661	0.00758191	0.0353578	226	TRUE	FALSE
227_fwd	4.07267	1.514	6.63134	4.38001	2.13093	0.0308085	0.101431	227	TRUE	TRUE	74
228_fwd	0.293427	0.3632	0.223655	0.61579	-0.69949	0.89306	1	228	TRUE	FALSE
229_fwd	11.6823	18.004	5.36062	0.297747	-1.74784	6.24215e-05	0.00114499	229	TRUE	FALSE
230_fwd	64.6204	67.3662	61.8746	0.918481	-0.122678	0.467844	0.700747	230	TRUE	TRUE	75
231_fwd	1.6102	3.2204	0	0	#NAME?	2.4287e-05	0.000632117	231	TRUE	FALSE
232_fwd	0.139084	0.278169	0	0	#NAME?	0.436245	0.671126	232	TRUE	FALSE
233_fwd	0	0	0					233	TRUE	TRUE	76
234_fwd	4.44218	7.48983	1.39453	0.18619	-2.42515	8.478e-05	0.00140764	234	TRUE	FALSE
235_fwd	2.49811	3.47091	1.52531	0.439456	-1.18621	0.0888396	0.216863	235	TRUE	FALSE
236_fwd	0.642668	0.50221	0.783126	1.55936	0.640953	0.482327	0.7179	236	TRUE	TRUE	77
237_fwd	0.0486666	0.0973333	0	0	#NAME?	1	1	237	TRUE	FALSE
238_fwd	0.261914	0.523829	0	0	#NAME?	0.247995	0.456196	238	TRUE	FALSE
239_fwd	7.94239	6.15674	9.72804	1.58006	0.659984	0.0818265	0.203352	239	TRUE	TRUE	78
240_fwd	0.138871	0.277743	0	0	#NAME?	0.576181	0.82141	240	TRUE	FALSE
241_fwd	0.0403524	0.0807049	0	0	#NAME?	1	1	241	TRUE	FALSE
242_fwd	4.34964	2.01619	6.68309	3.31471	1.72888	0.00126397	0.00977676	242	TRUE	TRUE	79
243_fwd	0	0	0					243	TRUE	FALSE
244_fwd	0.126995	0.253991	0	0	#NAME?	0.447275	0.678691	244	TRUE	FALSE
245_fwd	1.23493	0.636616	1.83325	2.87968	1.52591	0.147235	0.316843	245	TRUE	TRUE	80
246_fwd	0	0	0					246	TRUE	FALSE
247_fwd	7.22332	9.13809	5.30855	0.580925	-0.783575	0.168155	0.345085	247	TRUE	FALSE
248_fwd	10.0865	5.9735	14.1994	2.37707	1.24918	0.00468409	0.0249214	248	TRUE	TRUE	81
249_fwd	0.879949	1.52254	0.237356	0.155894	-2.68136	0.0324584	0.105778	249	TRUE	FALSE
250_fwd	0.700805	1.26432	0.137293	0.10859	-3.20303	0.0341249	0.108996	250	TRUE	FALSE
251_fwd	0.320248	0.351898	0.288599	0.820121	-0.286092	0.885731	1	251	TRUE	TRUE	82
252_fwd	0.0486666	0.0973333	0	0	#NAME?	1	1	252	TRUE	FALSE
253_fwd	1.84178	2.86452	0.819044	0.285927	-1.80628	0.0296603	0.0986628	253	TRUE	FALSE
254_fwd	0.198378	0.299787	0.0969683	0.323457	-1.62835	0.811801	1	254	TRUE	TRUE	83
255_fwd	0	0	0					255	TRUE	FALSE
256_fwd	2.00756	3.06702	0.948108	0.30913	-1.69371	0.0429426	0.127827	256	TRUE	FALSE
257_fwd	67.5879	44.9842	90.1916	2.00496	1.00358	0.00815006	0.0375526	257	TRUE	TRUE	84
258_fwd	0	0	0					258	TRUE	FALSE
259_fwd	0.675577	1.35115	0	0	#NAME?	0.00306823	0.0187006	259	TRUE	FALSE
260_fwd	0	0	0					260	TRUE	TRUE	85
261_fwd	0	0	0					261	TRUE	FALSE
262_fwd	1.23113	1.75387	0.708378	0.403894	-1.30795	0.166896	0.343973	262	TRUE	FALSE
263_fwd	2.17556	2.71523	1.6359	0.602491	-0.73099	0.282445	0.496155	263	TRUE	TRUE	86
264_fwd	0.0354811	0.0709622	0	0	#NAME?	1	1	264	TRUE	FALSE
265_fwd	4.89364	9.18697	0.6003	0.0653425	-3.93583	7.79333e-09	3.71029e-06	265	TRUE	FALSE
266_fwd	44.6569	20.3786	68.9351	3.38272	1.75818	2.37112e-06	0.000163099	266	TRUE	TRUE	87
267_fwd	0	0	0					267	TRUE	FALSE
268_fwd	0.259751	0.519502	0	0	#NAME?	0.248685	0.45703	268	TRUE	FALSE
269_fwd	15.4232	9.00468	21.8417	2.42559	1.27834	0.00148113	0.0109297	269	TRUE	TRUE	88
270_fwd	34.8047	38.4118	31.1976	0.812188	-0.300114	0.518217	0.759579	270	TRUE	FALSE
271_fwd	0.12049	0.0925809	0.148399	1.60291	0.680695	1	1	271	TRUE	FALSE
272_fwd	0	0	0					272	TRUE	TRUE	89
273_fwd	0.784366	1.18607	0.38266	0.322628	-1.63206	0.261803	0.472128	273	TRUE	FALSE
274_fwd	0.163682	0.327365	0	0	#NAME?	0.637106	0.872356	274	TRUE	FALSE
275_fwd	0.233371	0.141924	0.324818	2.28867	1.19451	1	1	275	TRUE	TRUE	90
276_fwd	1.25359	1.58968	0.917502	0.57716	-0.792957	0.533718	0.771727	276	TRUE	FALSE
277_fwd	0.0890191	0.178038	0	0	#NAME?	0.682486	0.899283	277	TRUE	FALSE
278_fwd	9.64821	6.3931	12.9033	2.01832	1.01315	0.0512626	0.143714	278	TRUE	TRUE	91
279_fwd	0.134784	0.178612	0.0909565	0.509241	-0.97358	1	1	279	TRUE	FALSE
280_fwd	2.31829	4.08432	0.552268	0.135217	-2.88665	0.000382656	0.00387892	280	TRUE	FALSE
281_fwd	6.14275	3.25191	9.03359	2.77794	1.47401	0.0161035	0.0619069	281	TRUE	TRUE	92
282_fwd	0	0	0					282	TRUE	FALSE
283_fwd	0.685094	0.857448	0.51274	0.597983	-0.741823	0.445102	0.678691	283	TRUE	FALSE
284_fwd	1.84154	1.13487	2.54822	2.24538	1.16696	0.0564235	0.155467	284	TRUE	TRUE	93
285_fwd	1.89692	3.13871	0.65513	0.208726	-2.26032	0.00639346	0.0307845	285	TRUE	FALSE
286_fwd	0	0	0					286	TRUE	FALSE
287_fwd	2.69037	0.791321	4.58941	5.79968	2.53597	0.000195038	0.00242436	287	TRUE	TRUE	94
288_fwd	2.01894	2.56747	1.47041	0.572708	-0.804129	0.346073	0.574106	288	TRUE	FALSE
289_fwd	0	0	0					289	TRUE	FALSE
290_fwd	0	0	0					290	TRUE	TRUE	95
291_fwd	1.01455	1.59381	0.435286	0.273111	-1.87244	0.104571	0.241153	291	TRUE	FALSE
292_fwd	0.396694	0.644989	0.148399	0.23008	-2.11979	0.287736	0.501973	292	TRUE	FALSE
293_fwd	0.492362	0.5082	0.476523	0.937669	-0.0928492	1	1	293	TRUE	TRUE	96
294_fwd	8.52538	9.12498	7.92579	0.868582	-0.203266	0.545377	0.783673	294	TRUE	FALSE
295_fwd	0.327643	0.338667	0.316618	0.934896	-0.0971217	1	1	295	TRUE	FALSE
296_fwd	0.458011	0	0.916022	inf	inf	0.0469852	0.136244	296	TRUE	TRUE	97
297_fwd	5.71165	5.99866	5.42465	0.904311	-0.145109	1	1	297	TRUE	FALSE
298_fwd	2.23932	3.25411	1.22453	0.376302	-1.41004	0.0379254	0.117058	298	TRUE	FALSE
299_fwd	37.408	18.5084	56.3075	3.04227	1.60515	1.46105e-05	0.000446664	299	TRUE	TRUE	98
300_fwd	0.272588	0.45422	0.0909565	0.200248	-2.32014	0.579663	0.825153	300	TRUE	FALSE
301_fwd	1.55005	2.77527	0.324818	0.11704	-3.09493	0.000579587	0.00527595	301	TRUE	FALSE
302_fwd	87.4921	59.9313	115.053	1.91975	0.940915	0.011844	0.0495902	302	TRUE	TRUE	99
303_fwd	5.42672	8.06718	2.78627	0.345384	-1.53373	0.00343969	0.0201977	303	TRUE	FALSE
304_fwd	0.679064	1.1702	0.187925	0.160592	-2.63853	0.0925776	0.223864	304	TRUE	FALSE
305_fwd	10.7084	3.61491	17.8018	4.92456	2.29999	7.98277e-07	8.54156e-05	305	TRUE	TRUE	100
306_fwd	0	0	0					306	TRUE	FALSE
307_fwd	0.132035	0.264069	0	0	#NAME?	0.442472	0.675813	307	TRUE	FALSE
308_fwd	10.1897	5.57168	14.8078	2.65769	1.41017	0.00159246	0.0114872	308	TRUE	TRUE	101
309_fwd	0	0	0					309	TRUE	FALSE
310_fwd	0.335081	0.543475	0.126687	0.233105	-2.10095	0.306737	0.520508	310	TRUE	FALSE
311_fwd	0.761542	0.0973333	1.42575	14.6481	3.87264	0.00946588	0.042202	311	TRUE	TRUE	102
312_fwd	0.343862	0.390925	0.296798	0.759221	-0.397409	0.710933	0.906193	312	TRUE	FALSE
313_fwd	4.59883	6.02247	3.1752	0.527225	-0.923509	0.207804	0.404728	313	TRUE	FALSE
314_fwd	23.7724	13.686	33.8587	2.47396	1.30682	0.00033896	0.00362687	314	TRUE	TRUE	103
315_fwd	0.286945	0.299305	0.274585	0.91741	-0.124362	1	1	315	TRUE	FALSE
316_fwd	8.22205	12.3799	4.06424	0.328295	-1.60694	0.00135355	0.0102563	316	TRUE	FALSE
317_fwd	54.787	29.8503	79.7237	2.67079	1.41726	0.000132788	0.00188051	317	TRUE	TRUE	104
318_fwd	0.906364	1.4684	0.34433	0.234493	-2.09238	0.0952499	0.226763	318	TRUE	FALSE
319_fwd	0.405716	0.623508	0.187925	0.301399	-1.73025	0.67474	0.899283	319	TRUE	FALSE
320_fwd	5.99275	4.2009	7.7846	1.85308	0.889923	0.0718308	0.184442	320	TRUE	TRUE	105
321_fwd	0	0	0					321	TRUE	FALSE
322_fwd	0	0	0					322	TRUE	FALSE
323_fwd	0.244	0.0973333	0.390666	4.01369	2.00493	0.593053	0.83802	323	TRUE	TRUE	106
324_fwd	0	0	0					324	TRUE	FALSE
325_fwd	0	0	0					325	TRUE	FALSE
326_fwd	1.69679	0.933942	2.45964	2.63361	1.39704	0.0720147	0.184442	326	TRUE	TRUE	107
327_fwd	0	0	0					327	TRUE	FALSE
328_fwd	1.86889	3.6191	0.118678	0.0327921	-4.93051	2.95441e-05	0.000720277	328	TRUE	FALSE
329_fwd	31.6977	17.071	46.3244	2.71362	1.44022	0.000112897	0.00167261	329	TRUE	TRUE	108
330_fwd	0.0486666	0.0973333	0	0	#NAME?	1	1	330	TRUE	FALSE
331_fwd	0.483224	0.839762	0.126687	0.15086	-2.72872	0.268495	0.481043	331	TRUE	FALSE
332_fwd	49.2142	18.9821	79.4462	4.18532	2.06534	3.58451e-07	4.93126e-05	332	TRUE	TRUE	109
333_fwd	0	0	0					333	TRUE	FALSE
334_fwd	0	0	0					334	TRUE	FALSE
335_fwd	0.115578	0	0.231156	inf	inf	0.527641	0.769293	335	TRUE	TRUE	110
336_fwd	0	0	0					336	TRUE	FALSE
337_fwd	0.126995	0.253991	0	0	#NAME?	0.447275	0.678691	337	TRUE	FALSE
338_fwd	0	0	0					338	TRUE	TRUE	111
339_fwd	2.35878	3.81866	0.898897	0.235396	-2.08684	0.00436284	0.0238276	339	TRUE	FALSE
340_fwd	5.6507	9.29424	2.00715	0.215957	-2.21118	0.000128724	0.00183646	340	TRUE	FALSE
341_fwd	22.9017	11.2744	34.5291	3.06263	1.61477	5.34148e-05	0.00104976	341	TRUE	TRUE	112
342_fwd	2.40479	4.19276	0.616817	0.147115	-2.76498	0.000312686	0.00344961	342	TRUE	FALSE
343_fwd	0.083368	0.166736	0	0	#NAME?	0.689057	0.899283	343	TRUE	FALSE
344_fwd	9.33272	4.71935	13.9461	2.95509	1.5632	0.000250112	0.00293729	344	TRUE	TRUE	113
345_fwd	6.23436	10.5541	1.91459	0.181407	-2.4627	4.23762e-06	0.000239812	345	TRUE	FALSE
346_fwd	0.0354811	0.0709622	0	0	#NAME?	1	1	346	TRUE	FALSE
347_fwd	0.438511	0.172062	0.70496	4.09713	2.03461	0.297598	0.51037	347	TRUE	TRUE	114
348_fwd	0.336069	0.672139	0	0	#NAME?	0.105421	0.242581	348	TRUE	FALSE
349_fwd	0.310913	0.621826	0	0	#NAME?	0.157989	0.331107	349	TRUE	FALSE
350_fwd	0.0484841	0	0.0969683	inf	inf	0.949146	1	350	TRUE	TRUE	115
351_fwd	1.30959	2.24763	0.371553	0.165309	-2.59676	0.012369	0.0512246	351	TRUE	FALSE
352_fwd	0.208935	0.41787	0	0	#NAME?	0.191936	0.383473	352	TRUE	FALSE
353_fwd	1.14937	0.754699	1.54405	2.04591	1.03274	0.521584	0.762194	353	TRUE	TRUE	116
354_fwd	0	0	0					354	TRUE	FALSE
355_fwd	0.16699	0.243024	0.0909565	0.374269	-1.41785	0.826893	1	355	TRUE	FALSE
356_fwd	0.29653	0.2186	0.37446	1.71299	0.77652	0.589532	0.833733	356	TRUE	TRUE	117
357_fwd	0.392355	0.666032	0.118678	0.178186	-2.48854	0.624527	0.864729	357	TRUE	FALSE
358_fwd	0.520998	0.57098	0.471016	0.824926	-0.277663	0.986565	1	358	TRUE	FALSE
359_fwd	5.52672	3.32654	7.72689	2.3228	1.21586	0.00591912	0.0292313	359	TRUE	TRUE	118
360_fwd	21.0763	36.9445	5.20816	0.140973	-2.82651	3.58513e-10	4.01367e-07	360	TRUE	FALSE
361_fwd	8.28261	14.8632	1.70204	0.114514	-3.1264	9.63212e-09	3.71029e-06	361	TRUE	FALSE
362_fwd	9.67408	9.92161	9.42654	0.950102	-0.0738456	0.882641	1	362	TRUE	TRUE	119
363_fwd	0.0882094	0	0.176419	inf	inf	0.950854	1	363	TRUE	FALSE
364_fwd	19.9144	30.913	8.91567	0.288411	-1.7938	6.71992e-06	0.000274592	364	TRUE	FALSE
365_fwd	46.9052	23.7651	70.0454	2.9474	1.55944	4.48555e-05	0.000919061	365	TRUE	TRUE	120
366_fwd	0.284017	0.344379	0.223655	0.649445	-0.62272	0.895875	1	366	TRUE	FALSE
367_fwd	0.39722	0.667754	0.126687	0.189721	-2.39805	0.214367	0.411226	367	TRUE	FALSE
368_fwd	3.40936	1.5418	5.27691	3.42257	1.77508	0.023104	0.0817982	368	TRUE	TRUE	121
369_fwd	4.12529	4.49204	3.75853	0.836709	-0.257202	0.81326	1	369	TRUE	FALSE
370_fwd	1.00342	1.55493	0.451904	0.290626	-1.78276	0.202063	0.396246	370	TRUE	FALSE
371_fwd	11.1734	5.49718	16.8496	3.06513	1.61595	0.000285568	0.00324504	371	TRUE	TRUE	122
372_fwd	1.33087	2.38425	0.277492	0.116385	-3.10302	0.0033688	0.0199028	372	TRUE	FALSE
373_fwd	0	0	0					373	TRUE	FALSE
374_fwd	23.7099	15.1715	32.2483	2.12558	1.08786	0.0083015	0.0378879	374	TRUE	TRUE	123
375_fwd	6.13829	10.565	1.71155	0.162001	-2.62592	3.85053e-06	0.00023923	375	TRUE	FALSE
376_fwd	0	0	0					376	TRUE	FALSE
377_fwd	2.11409	1.40576	2.82241	2.00775	1.00558	0.0941218	0.225581	377	TRUE	TRUE	124
378_fwd	1.49136	2.8063	0.176419	0.0628654	-3.99159	0.0132	0.0534189	378	TRUE	FALSE
379_fwd	4.03782	5.98524	2.0904	0.349259	-1.51763	0.0102351	0.0443983	379	TRUE	FALSE
380_fwd	34.9711	19.4253	50.5169	2.60057	1.37883	4.73416e-05	0.000959788	380	TRUE	TRUE	125
381_fwd	4.6168	7.68334	1.55026	0.201769	-2.30923	3.23008e-05	0.000749534	381	TRUE	FALSE
382_fwd	0.584628	0.868664	0.300591	0.346038	-1.531	0.395799	0.639867	382	TRUE	FALSE
383_fwd	1.34566	0.448993	2.24232	4.9941	2.32023	0.0125497	0.0516468	383	TRUE	TRUE	126
384_fwd	4.24368	7.14878	1.33858	0.187246	-2.417	9.69396e-05	0.00152185	384	TRUE	FALSE
385_fwd	38.2308	59.0785	17.3832	0.294239	-1.76494	4.35796e-06	0.000239812	385	TRUE	FALSE
386_fwd	1.66665	1.05708	2.27622	2.15331	1.10656	0.106663	0.243693	386	TRUE	TRUE	127
387_fwd	1.22787	1.30358	1.15217	0.883854	-0.17812	0.765938	0.969886	387	TRUE	FALSE
388_fwd	5.2414	8.26241	2.22039	0.268734	-1.89575	0.000387448	0.00390693	388	TRUE	FALSE
389_fwd	1.31732	1.66457	0.970066	0.582774	-0.778993	0.200909	0.395186	389	TRUE	TRUE	128
390_fwd	0.343335	0.409178	0.277492	0.67817	-0.560281	1	1	390	TRUE	FALSE
391_fwd	0.569741	0.908326	0.231156	0.254486	-1.97434	0.220325	0.419729	391	TRUE	FALSE
392_fwd	0.566845	0.581723	0.551967	0.948849	-0.0757493	1	1	392	TRUE	TRUE	129
393_fwd	17.4501	25.8117	9.08845	0.352106	-1.50592	0.000558893	0.00512584	393	TRUE	FALSE
394_fwd	12.4739	16.7438	8.20414	0.489982	-1.0292	0.0132022	0.0534189	394	TRUE	FALSE
395_fwd	4.852	2.82783	6.87617	2.43161	1.28191	0.0816522	0.203352	395	TRUE	TRUE	130
396_fwd	41.399	39.577	43.221	1.09207	0.12707	0.64695	0.88183	396	TRUE	FALSE
397_fwd	0.486951	0.836609	0.137293	0.164106	-2.6073	0.107983	0.246416	397	TRUE	FALSE
398_fwd	1.71815	0.981235	2.45507	2.50202	1.32309	0.0738228	0.18753	398	TRUE	TRUE	131
399_fwd	1.56357	1.85007	1.27707	0.690283	-0.53474	0.643818	0.87897	399	TRUE	FALSE
400_fwd	0.190767	0.241334	0.1402	0.580937	-0.783547	1	1	400	TRUE	FALSE
401_fwd	0.754095	0.0973333	1.41086	14.4951	3.85749	0.0206073	0.0746048	401	TRUE	TRUE	132
402_fwd	0.867472	1.13924	0.595709	0.522902	-0.935387	0.487355	0.723705	402	TRUE	FALSE
403_fwd	0	0	0					403	TRUE	FALSE
404_fwd	0.666299	0.222629	1.10997	4.98572	2.3178	0.458959	0.69059	404	TRUE	TRUE	133
405_fwd	1.82965	3.54063	0.118678	0.0335189	-4.89888	3.11534e-05	0.000736733	405	TRUE	FALSE
406_fwd	0.81378	1.22319	0.404369	0.330586	-1.5969	0.103459	0.240424	406	TRUE	FALSE
407_fwd	0.213248	0.426495	0	0	#NAME?	0.404644	0.644086	407	TRUE	TRUE	134
408_fwd	1.23876	2.38656	0.0909565	0.038112	-4.71361	0.000745281	0.00646582	408	TRUE	FALSE
409_fwd	0.444401	0.673156	0.215646	0.320351	-1.64228	0.402126	0.641669	409	TRUE	FALSE
410_fwd	1.59343	0.527169	2.65969	5.04522	2.33492	0.0218143	0.0780936	410	TRUE	TRUE	135
411_fwd	1.15732	1.83211	0.482532	0.263375	-1.92481	0.0394784	0.1205	411	TRUE	FALSE
412_fwd	0.426532	0.704664	0.148399	0.210596	-2.24745	0.280313	0.493946	412	TRUE	FALSE
413_fwd	0	0	0					413	TRUE	TRUE	136
414_fwd	0	0	0					414	TRUE	FALSE
415_fwd	0	0	0					415	TRUE	FALSE
416_fwd	0	0	0					416	TRUE	TRUE	137
417_fwd	0.166764	0.109873	0.223655	2.03557	1.02544	0.902803	1	417	TRUE	FALSE
418_fwd	2.16987	3.16425	1.1755	0.371494	-1.42859	0.0393377	0.1205	418	TRUE	FALSE
419_fwd	23.2089	12.8555	33.5622	2.61073	1.38445	0.000190251	0.00242436	419	TRUE	TRUE	138
420_fwd	8.15336	11.9606	4.34611	0.363369	-1.46049	0.00177951	0.0124179	420	TRUE	FALSE
421_fwd	0.168639	0.2186	0.118678	0.542899	-0.881243	1	1	421	TRUE	FALSE
422_fwd	0.108006	0.0973333	0.118678	1.21929	0.286045	1	1	422	TRUE	TRUE	139
423_fwd	1.35574	2.38666	0.324818	0.136097	-2.87729	0.00197748	0.0135058	423	TRUE	FALSE
424_fwd	0.1245	0.249	0	0	#NAME?	0.449772	0.679421	424	TRUE	FALSE
425_fwd	0.219451	0.16141	0.277492	1.71918	0.781719	1	1	425	TRUE	TRUE	140
426_fwd	0.0549366	0.109873	0	0	#NAME?	1	1	426	TRUE	FALSE
427_fwd	0.644869	1.07409	0.215646	0.20077	-2.31638	0.123512	0.274059	427	TRUE	FALSE
428_fwd	12.7394	8.49559	16.9832	1.99906	0.999324	0.0306988	0.101243	428	TRUE	TRUE	141
429_fwd	2.24718	3.2002	1.29416	0.404399	-1.30615	0.0550889	0.152664	429	TRUE	FALSE
430_fwd	0.235219	0.322039	0.148399	0.460812	-1.11775	1	1	430	TRUE	FALSE
431_fwd	0.157967	0.315933	0	0	#NAME?	0.634743	0.872356	431	TRUE	TRUE	142
432_fwd	0	0	0					432	TRUE	FALSE
433_fwd	2.12425	3.74596	0.502536	0.134154	-2.89803	0.0015207	0.0111364	433	TRUE	FALSE
434_fwd	2.19585	1.89281	2.49889	1.3202	0.400755	0.583211	0.828977	434	TRUE	TRUE	143
435_fwd	1.32188	2.14923	0.494527	0.230095	-2.1197	0.0432064	0.127827	435	TRUE	FALSE
436_fwd	7.28256	11.2719	3.29321	0.292161	-1.77517	0.000107999	0.00162504	436	TRUE	FALSE
437_fwd	87.7403	50.6375	124.843	2.46542	1.30184	0.000215052	0.00258869	437	TRUE	TRUE	144
438_fwd	1.58479	2.64534	0.524246	0.198177	-2.33514	0.00699035	0.0332967	438	TRUE	FALSE
439_fwd	0.380204	0.390571	0.369838	0.946916	-0.0786914	1	1	439	TRUE	FALSE
440_fwd	0.0593389	0	0.118678	inf	inf	0.949299	1	440	TRUE	TRUE	145
441_fwd	0	0	0					441	TRUE	FALSE
442_fwd	0.387061	0.545873	0.228249	0.418136	-1.25796	0.870905	1	442	TRUE	FALSE
443_fwd	0	0	0					443	TRUE	TRUE	146
444_fwd	0	0	0					444	TRUE	FALSE
445_fwd	1.12788	2.01641	0.239356	0.118704	-3.07456	0.0043919	0.0238276	445	TRUE	FALSE
446_fwd	0.198319	0.396638	0	0	#NAME?	0.39934	0.641476	446	TRUE	TRUE	147
447_fwd	1.09523	1.79137	0.399077	0.222777	-2.16633	0.0196413	0.0721932	447	TRUE	FALSE
448_fwd	9.73867	13.6888	5.78858	0.422871	-1.24171	0.00363679	0.0209353	448	TRUE	FALSE
449_fwd	74.3411	103.014	45.6683	0.443322	-1.17357	0.000798775	0.00683751	449	TRUE	TRUE	148
450_fwd	0.759874	1.16142	0.358332	0.30853	-1.69652	0.170964	0.348809	450	TRUE	FALSE
451_fwd	0.0866429	0.173286	0	0	#NAME?	0.685168	0.899283	451	TRUE	FALSE
452_fwd	0	0	0					452	TRUE	TRUE	149
453_fwd	0.201195	0.253991	0.148399	0.58427	-0.775293	0.810625	1	453	TRUE	FALSE
454_fwd	0.232118	0.373279	0.0909565	0.243669	-2.037	0.597912	0.839955	454	TRUE	FALSE
455_fwd	10.1966	4.87413	15.5191	3.18396	1.67082	3.50337e-05	0.000803273	455	TRUE	TRUE	150
456_fwd	0	0	0					456	TRUE	FALSE
457_fwd	0.136694	0	0.273387	inf	inf	0.518672	0.759667	457	TRUE	FALSE
458_fwd	3.41637	1.52125	5.3115	3.49154	1.80386	0.00596517	0.0293085	458	TRUE	TRUE	151
459_fwd	6.69824	9.72509	3.67139	0.377517	-1.40538	0.00298948	0.0182785	459	TRUE	FALSE
460_fwd	0.0839653	0.0709622	0.0969683	1.36648	0.450462	1	1	460	TRUE	FALSE
461_fwd	4.34136	2.17501	6.50771	2.99204	1.58113	0.0047858	0.0252075	461	TRUE	TRUE	152
462_fwd	0	0	0					462	TRUE	FALSE
463_fwd	1.02202	1.94706	0.0969683	0.0498024	-4.32764	0.0013911	0.0103793	463	TRUE	FALSE
464_fwd	29.3265	16.4953	42.1576	2.55573	1.35374	0.00037218	0.00379269	464	TRUE	TRUE	153
465_fwd	0	0	0					465	TRUE	FALSE
466_fwd	0	0	0					466	TRUE	FALSE
467_fwd	1.42069	2.24327	0.598115	0.266627	-1.9071	0.0928642	0.223864	467	TRUE	TRUE	154
468_fwd	1.9229	3.16173	0.684067	0.216358	-2.2085	0.00626178	0.0303783	468	TRUE	FALSE
469_fwd	0.587358	1.02632	0.148399	0.144594	-2.78992	0.040507	0.122283	469	TRUE	FALSE
470_fwd	0.372483	0.207206	0.537759	2.59528	1.37589	0.433721	0.671126	470	TRUE	TRUE	155
471_fwd	0.0354811	0.0709622	0	0	#NAME?	1	1	471	TRUE	FALSE
472_fwd	0.0430155	0.0860311	0	0	#NAME?	1	1	472	TRUE	FALSE
473_fwd	0	0	0					473	TRUE	TRUE	156
474_fwd	0	0	0					474	TRUE	FALSE
475_fwd	0	0	0					475	TRUE	FALSE
476_fwd	0	0	0					476	TRUE	TRUE	157
477_fwd	0.0549366	0.109873	0	0	#NAME?	1	1	477	TRUE	FALSE
478_fwd	0	0	0					478	TRUE	FALSE
479_fwd	0.120667	0.241334	0	0	#NAME?	1	1	479	TRUE	TRUE	158
480_fwd	0	0	0					480	TRUE	FALSE
481_fwd	11.2406	16.7195	5.76171	0.344611	-1.53696	0.000255044	0.00297706	481	TRUE	FALSE
482_fwd	191.927	105.778	278.075	2.62885	1.39443	4.40611e-05	0.000919061	482	TRUE	TRUE	159
483_fwd	14.0597	22.1951	5.92419	0.266914	-1.90555	1.22874e-05	0.00039848	483	TRUE	FALSE
484_fwd	5.10819	7.39518	2.82119	0.38149	-1.39028	0.00747019	0.0350063	484	TRUE	FALSE
485_fwd	2.50345	1.84347	3.16343	1.71602	0.779065	0.305401	0.519156	485	TRUE	TRUE	160
486_fwd	1.82095	2.44981	1.1921	0.486607	-1.03917	0.207047	0.404025	486	TRUE	FALSE
487_fwd	0.146619	0.293237	0	0	#NAME?	0.430152	0.670164	487	TRUE	FALSE
488_fwd	0.0486666	0.0973333	0	0	#NAME?	1	1	488	TRUE	TRUE	161
489_fwd	0.293563	0.587126	0	0	#NAME?	0.16216	0.337278	489	TRUE	FALSE
490_fwd	1.22713	1.80132	0.652942	0.36248	-1.46403	0.103587	0.240424	490	TRUE	FALSE
491_fwd	3.27543	1.62498	4.92589	3.03136	1.59996	0.0144739	0.0574778	491	TRUE	TRUE	162
492_fwd	7.56186	10.4799	4.64381	0.443116	-1.17424	0.0334213	0.107641	492	TRUE	FALSE
493_fwd	0.302386	0.604772	0	0	#NAME?	0.112202	0.254535	493	TRUE	FALSE
494_fwd	0.237769	0.384581	0.0909565	0.236508	-2.08004	0.62217	0.862343	494	TRUE	TRUE	163
495_fwd	0	0	0					495	TRUE	FALSE
496_fwd	0	0	0					496	TRUE	FALSE
497_fwd	1.28115	0.68792	1.87438	2.7247	1.4461	0.0739022	0.18753	497	TRUE	TRUE	164
498_fwd	0.220734	0.207206	0.234261	1.13057	0.177047	1	1	498	TRUE	FALSE
499_fwd	0	0	0					499	TRUE	FALSE
500_fwd	0.522665	0.459934	0.585397	1.27279	0.34799	0.703668	0.903125	500	TRUE	TRUE	165
501_fwd	0.0430155	0.0860311	0	0	#NAME?	1	1	501	TRUE	FALSE
502_fwd	3.94793	5.94065	1.95522	0.329125	-1.60329	0.013749	0.0552831	502	TRUE	FALSE
503_fwd	9.21696	4.94702	13.4869	2.72627	1.44693	0.00421168	0.0232427	503	TRUE	TRUE	166
504_fwd	0.154296	0.189914	0.118678	0.624902	-0.678298	1	1	504	TRUE	FALSE
505_fwd	0	0	0					505	TRUE	FALSE
506_fwd	0	0	0					506	TRUE	TRUE	167
507_fwd	0	0	0					507	TRUE	FALSE
508_fwd	0	0	0					508	TRUE	FALSE
509_fwd	0	0	0					509	TRUE	TRUE	168
510_fwd	0.455453	0.910905	0	0	#NAME?	0.115447	0.259452	510	TRUE	FALSE
511_fwd	1.44102	1.78692	1.09513	0.612859	-0.706373	0.612426	0.853497	511	TRUE	FALSE
512_fwd	19.915	8.99473	30.8352	3.42814	1.77743	1.98067e-05	0.000569369	512	TRUE	TRUE	169
513_fwd	3.94154	6.29632	1.58676	0.252015	-1.98842	0.00565801	0.0283658	513	TRUE	FALSE
514_fwd	0.192668	0.385336	0	0	#NAME?	0.402005	0.641669	514	TRUE	FALSE
515_fwd	0	0	0					515	TRUE	TRUE	170
516_fwd	0	0	0					516	TRUE	FALSE
517_fwd	0.0817716	0.163543	0	0	#NAME?	0.691038	0.899283	517	TRUE	FALSE
518_fwd	0.348274	0.429172	0.267375	0.623003	-0.682689	0.691725	0.89957	518	TRUE	TRUE	171
519_fwd	0	0	0					519	TRUE	FALSE
520_fwd	0	0	0					520	TRUE	FALSE
521_fwd	0.539973	0.425806	0.65414	1.53624	0.619403	0.636255	0.872356	521	TRUE	TRUE	172
522_fwd	0.301799	0.40966	0.193937	0.473408	-1.07884	0.890668	1	522	TRUE	FALSE
523_fwd	1.63929	1.96042	1.31816	0.672387	-0.572637	0.481169	0.71673	523	TRUE	FALSE
524_fwd	0.0486666	0.0973333	0	0	#NAME?	1	1	524	TRUE	TRUE	173
525_fwd	16.8187	27.4472	6.19015	0.225529	-2.14861	6.94007e-07	7.94175e-05	525	TRUE	FALSE
526_fwd	100.803	146.415	55.1913	0.376952	-1.40755	7.60518e-05	0.00130782	526	TRUE	FALSE
527_fwd	923.7	852.247	995.154	1.16768	0.223648	0.54311	0.782371	527	TRUE	TRUE	174
528_fwd	12.1304	18.968	5.29276	0.279036	-1.84148	5.19999e-05	0.00103249	528	TRUE	FALSE
529_fwd	0.108999	0.0807049	0.137293	1.70117	0.766526	1	1	529	TRUE	FALSE
530_fwd	4.50957	1.72924	7.2899	4.21568	2.07576	0.000194559	0.00242436	530	TRUE	TRUE	175
531_fwd	0.67427	1.01222	0.336321	0.332261	-1.58961	0.184032	0.370373	531	TRUE	FALSE
532_fwd	0.0979521	0.195904	0	0	#NAME?	0.673325	0.899283	532	TRUE	FALSE
533_fwd	0	0	0					533	TRUE	TRUE	176
534_fwd	0.455861	0.735303	0.176419	0.239927	-2.05933	0.113039	0.255686	534	TRUE	FALSE
535_fwd	1.63582	2.7765	0.495135	0.17833	-2.48738	0.0029047	0.0179309	535	TRUE	FALSE
536_fwd	0.317765	0.227956	0.407575	1.78796	0.838313	1	1	536	TRUE	TRUE	177
537_fwd	1.0979	1.75201	0.443794	0.253306	-1.98105	0.0394351	0.1205	537	TRUE	FALSE
538_fwd	1.01842	1.51349	0.523346	0.345787	-1.53205	0.200489	0.394827	538	TRUE	FALSE
539_fwd	15.5042	6.54635	24.462	3.73674	1.90178	6.1784e-06	0.000264436	539	TRUE	TRUE	178
540_fwd	5.81054	8.38042	3.24066	0.386695	-1.37073	0.00437373	0.0238276	540	TRUE	FALSE
541_fwd	4.21477	6.60261	1.82693	0.276698	-1.85361	0.00195951	0.0134815	541	TRUE	FALSE
542_fwd	10.5964	4.44234	16.7504	3.77062	1.9148	2.89654e-05	0.000718134	542	TRUE	TRUE	179
543_fwd	3.23926	4.8341	1.64442	0.340171	-1.55567	0.0632285	0.16896	543	TRUE	FALSE
544_fwd	0.192668	0.385336	0	0	#NAME?	0.402005	0.641669	544	TRUE	FALSE
545_fwd	0.404209	0.241334	0.567085	2.3498	1.23254	0.372617	0.610775	545	TRUE	TRUE	180
546_fwd	4.14228	6.55602	1.72854	0.263658	-1.92326	0.00132829	0.0101519	546	TRUE	FALSE
547_fwd	21.3921	28.6527	14.1314	0.493196	-1.01977	0.0200141	0.0731446	547	TRUE	FALSE
548_fwd	15.3333	13.5007	17.1659	1.27148	0.346512	0.465981	0.699516	548	TRUE	TRUE	181
549_fwd	1.13679	1.68129	0.592291	0.352284	-1.50519	0.229332	0.428875	549	TRUE	FALSE
550_fwd	0.480684	0.413396	0.547972	1.32554	0.406579	0.860572	1	550	TRUE	FALSE
551_fwd	2.77996	1.6448	3.91512	2.38029	1.25114	0.0572954	0.156878	551	TRUE	TRUE	182
552_fwd	0.732438	1.23663	0.228249	0.184574	-2.43773	0.0529518	0.148019	552	TRUE	FALSE
553_fwd	1.32661	2.22594	0.427277	0.191953	-2.38117	0.048039	0.137683	553	TRUE	FALSE
554_fwd	0.568757	0.183364	0.954149	5.20357	2.3795	0.135266	0.293712	554	TRUE	TRUE	183
555_fwd	0.700412	0.860551	0.540273	0.627823	-0.671571	0.441756	0.675255	555	TRUE	FALSE
556_fwd	0	0	0					556	TRUE	FALSE
557_fwd	0.279988	0	0.559976	inf	inf	0.0939613	0.225581	557	TRUE	TRUE	184
558_fwd	0.411683	0.425806	0.397559	0.933662	-0.0990282	0.85384	1	558	TRUE	FALSE
559_fwd	0.69293	1.07926	0.306603	0.284087	-1.8156	0.356959	0.586606	559	TRUE	FALSE
560_fwd	17.1869	14.6363	19.7375	1.34853	0.431387	0.258573	0.46852	560	TRUE	TRUE	185
561_fwd	5.73227	7.66662	3.79793	0.495385	-1.01338	0.0273001	0.0915944	561	TRUE	FALSE
562_fwd	8.90257	12.6327	5.17249	0.409454	-1.28823	0.00552262	0.0278902	562	TRUE	FALSE
563_fwd	243.299	124.375	362.223	2.91235	1.54218	7.27112e-06	0.000274592	563	TRUE	TRUE	186
564_fwd	2.57273	4.09515	1.05031	0.256476	-1.9631	0.00531391	0.0271474	564	TRUE	FALSE
565_fwd	0.203046	0.166736	0.239356	1.43554	0.52159	1	1	565	TRUE	FALSE
566_fwd	3.76246	1.57673	5.9482	3.77249	1.91552	0.00163727	0.0117664	566	TRUE	TRUE	187
567_fwd	0	0	0					567	TRUE	FALSE
568_fwd	18.6449	28.7621	8.52779	0.296494	-1.75392	1.96379e-05	0.000569369	568	TRUE	FALSE
569_fwd	101.081	56.9363	145.226	2.55068	1.35088	0.000145659	0.00201827	569	TRUE	TRUE	188
570_fwd	23.2234	34.7269	11.7199	0.337487	-1.5671	0.000286426	0.00324504	570	TRUE	FALSE
571_fwd	3.31186	4.59955	2.02417	0.44008	-1.18416	0.0335971	0.108027	571	TRUE	FALSE
572_fwd	10.9295	7.80964	14.0494	1.79899	0.847184	0.0280215	0.0936968	572	TRUE	TRUE	189
573_fwd	3.88392	6.26674	1.5011	0.239535	-2.06169	0.000327596	0.00354466	573	TRUE	FALSE
574_fwd	2.13076	3.33799	0.92352	0.276669	-1.85377	0.0351611	0.111064	574	TRUE	FALSE
575_fwd	1.68596	2.12466	1.24726	0.58704	-0.768469	0.656261	0.893257	575	TRUE	TRUE	190
576_fwd	0	0	0					576	TRUE	FALSE
577_fwd	2.01741	3.02385	1.01098	0.334334	-1.58064	0.0374304	0.116088	577	TRUE	FALSE
578_fwd	0.621106	0.947115	0.295097	0.311574	-1.68235	0.211266	0.408687	578	TRUE	TRUE	191
579_fwd	1.30553	2.3657	0.245364	0.103717	-3.26927	0.00347147	0.0202061	579	TRUE	FALSE
580_fwd	0	0	0					580	TRUE	FALSE
581_fwd	6.32548	3.40841	9.24254	2.71169	1.43919	0.00267455	0.0169893	581	TRUE	TRUE	192
582_fwd	43.8328	70.7329	16.9327	0.239389	-2.06257	3.57752e-08	8.61287e-06	582	TRUE	FALSE
583_fwd	2.34493	3.86972	0.820144	0.211939	-2.23828	0.00637981	0.0307845	583	TRUE	FALSE
584_fwd	5.62348	3.19452	8.05245	2.52071	1.33383	0.0369898	0.115093	584	TRUE	TRUE	193
585_fwd	3.15165	5.33173	0.971566	0.182223	-2.45622	0.000354844	0.00369421	585	TRUE	FALSE
586_fwd	0.827498	1.33579	0.319206	0.238964	-2.06514	0.128521	0.282894	586	TRUE	FALSE
587_fwd	1.16405	0.570406	1.75769	3.08147	1.62362	0.0995384	0.233794	587	TRUE	TRUE	194
588_fwd	0	0	0					588	TRUE	FALSE
589_fwd	0	0	0					589	TRUE	FALSE
590_fwd	1.50276	0.675735	2.32979	3.44779	1.78567	0.152646	0.322718	590	TRUE	TRUE	195
591_fwd	0.55488	1.01279	0.0969683	0.0957435	-3.38468	0.0429077	0.127827	591	TRUE	FALSE
592_fwd	12.6411	18.4022	6.88003	0.373869	-1.41939	0.00150863	0.0110902	592	TRUE	FALSE
593_fwd	228.141	293.597	162.685	0.554111	-0.851754	0.010767	0.0462884	593	TRUE	TRUE	196
594_fwd	8.388	14.0625	2.71353	0.192963	-2.37361	2.21664e-06	0.00015812	594	TRUE	FALSE
595_fwd	0	0	0					595	TRUE	FALSE
596_fwd	3.63664	1.77148	5.5018	3.10576	1.63495	0.0100096	0.0439885	596	TRUE	TRUE	197
597_fwd	2.64824	3.24301	2.05347	0.6332	-0.659266	0.419469	0.662754	597	TRUE	FALSE
598_fwd	0	0	0					598	TRUE	FALSE
599_fwd	0	0	0					599	TRUE	TRUE	198
600_fwd	0	0	0					600	TRUE	FALSE
601_fwd	0	0	0					601	TRUE	FALSE
602_fwd	1.78657	0.916387	2.65675	2.89916	1.53564	0.0645151	0.171152	602	TRUE	TRUE	199
603_fwd	0.865078	1.49299	0.237168	0.158855	-2.65422	0.0589788	0.160385	603	TRUE	FALSE
604_fwd	0.120667	0.241334	0	0	#NAME?	1	1	604	TRUE	FALSE
605_fwd	0.0403524	0.0807049	0	0	#NAME?	1	1	605	TRUE	TRUE	200
606_fwd	1.71995	2.56021	0.879702	0.343606	-1.54117	0.0322607	0.105312	606	TRUE	FALSE
607_fwd	0.0686463	0	0.137293	inf	inf	0.94943	1	607	TRUE	FALSE
608_fwd	5.14716	3.14165	7.15266	2.27672	1.18696	0.0116911	0.0492714	608	TRUE	TRUE	201
609_fwd	4.70616	7.19793	2.21438	0.307642	-1.70068	0.0023195	0.0152992	609	TRUE	FALSE
610_fwd	0.405685	0.66297	0.148399	0.22384	-2.15946	0.285396	0.499975	610	TRUE	FALSE
611_fwd	1.46254	0.592994	2.33208	3.93272	1.97553	0.0256824	0.0881716	611	TRUE	TRUE	202
612_fwd	1.92574	2.94717	0.904306	0.306839	-1.70445	0.0332382	0.107231	612	TRUE	FALSE
613_fwd	0.994812	1.66481	0.324818	0.195109	-2.35765	0.0399627	0.121401	613	TRUE	FALSE
614_fwd	1.01372	0.948706	1.07873	1.13706	0.185302	1	1	614	TRUE	TRUE	203
615_fwd	0.35926	0.502874	0.215646	0.428827	-1.22153	0.876571	1	615	TRUE	FALSE
616_fwd	1.98344	2.82961	1.13727	0.401918	-1.31503	0.0929439	0.223864	616	TRUE	FALSE
617_fwd	1.76639	1.47149	2.06128	1.40082	0.486269	0.447788	0.678691	617	TRUE	TRUE	204
618_fwd	0.0403524	0.0807049	0	0	#NAME?	1	1	618	TRUE	FALSE
619_fwd	0.0403524	0.0807049	0	0	#NAME?	1	1	619	TRUE	FALSE
620_fwd	0.832303	0.874373	0.790232	0.90377	-0.145973	0.895493	1	620	TRUE	TRUE	205
621_fwd	1.89742	2.89614	0.898706	0.310312	-1.68821	0.0477779	0.137344	621	TRUE	FALSE
622_fwd	7.07862	11.1845	2.97271	0.265787	-1.91166	0.000217624	0.00260338	622	TRUE	FALSE
623_fwd	12.4979	8.63313	16.3626	1.89533	0.922447	0.0355969	0.112025	623	TRUE	TRUE	206
624_fwd	0	0	0					624	TRUE	FALSE
625_fwd	0.0860311	0.172062	0	0	#NAME?	0.685878	0.899283	625	TRUE	FALSE
626_fwd	0	0	0					626	TRUE	TRUE	207
627_fwd	1.37159	1.95426	0.788919	0.403692	-1.30867	0.203732	0.398768	627	TRUE	FALSE
628_fwd	0.614455	1.01928	0.209634	0.20567	-2.2816	0.21236	0.409234	628	TRUE	FALSE
629_fwd	12.1619	8.47928	15.8445	1.86862	0.90197	0.0255953	0.0881716	629	TRUE	TRUE	208
630_fwd	0.0890191	0.178038	0	0	#NAME?	0.682486	0.899283	630	TRUE	FALSE
631_fwd	0.290861	0.581723	0	0	#NAME?	0.114887	0.258798	631	TRUE	FALSE
632_fwd	1.66937	1.96771	1.37104	0.696771	-0.521243	0.613939	0.854987	632	TRUE	TRUE	209
633_fwd	0.255451	0.287248	0.223655	0.778614	-0.36102	1	1	633	TRUE	FALSE
634_fwd	0.446862	0.753525	0.1402	0.186058	-2.42617	0.275767	0.490422	634	TRUE	FALSE
635_fwd	0	0	0					635	TRUE	TRUE	210
636_fwd	0.402989	0.566622	0.239356	0.422425	-1.24323	0.67546	0.899283	636	TRUE	FALSE
637_fwd	16.4777	24.6362	8.31917	0.337681	-1.56627	0.000178918	0.00232835	637	TRUE	FALSE
638_fwd	538.988	293.323	784.654	2.67505	1.41957	3.62442e-05	0.000820663	638	TRUE	TRUE	211
639_fwd	5.76776	8.76125	2.77427	0.316652	-1.65903	0.00194515	0.0134761	639	TRUE	FALSE
640_fwd	0	0	0					640	TRUE	FALSE
641_fwd	0	0	0					641	TRUE	TRUE	212
642_fwd	0.0758336	0.151667	0	0	#NAME?	0.698957	0.89986	642	TRUE	FALSE
643_fwd	0	0	0					643	TRUE	FALSE
644_fwd	0	0	0					644	TRUE	TRUE	213
645_fwd	0.208255	0.141924	0.274585	1.93473	0.95213	1	1	645	TRUE	FALSE
646_fwd	0	0	0					646	TRUE	FALSE
647_fwd	30.8182	14.7139	46.9225	3.18899	1.6731	8.7188e-06	0.000311266	647	TRUE	TRUE	214
648_fwd	6.73769	9.66293	3.81245	0.394544	-1.34174	0.0123864	0.0512246	648	TRUE	FALSE
649_fwd	0.947355	1.47292	0.421786	0.28636	-1.8041	0.0921492	0.223526	649	TRUE	FALSE
650_fwd	10.4215	6.67097	14.172	2.12443	1.08708	0.0102209	0.0443983	650	TRUE	TRUE	215
651_fwd	0.0549366	0.109873	0	0	#NAME?	1	1	651	TRUE	FALSE
652_fwd	0.596412	0.889719	0.303106	0.340676	-1.55353	0.166909	0.343973	652	TRUE	FALSE
653_fwd	8.497	6.13874	10.8553	1.76832	0.82238	0.0407289	0.12276	653	TRUE	TRUE	216
654_fwd	18.4857	27.8477	9.12369	0.327628	-1.60987	2.90833e-05	0.000718134	654	TRUE	FALSE
655_fwd	23.4306	35.5721	11.2891	0.317359	-1.65581	1.17752e-05	0.000391019	655	TRUE	FALSE
656_fwd	108.77	58.3195	159.22	2.73013	1.44897	5.81827e-05	0.00109207	656	TRUE	TRUE	217
657_fwd	1.69634	2.31616	1.07651	0.464783	-1.10537	0.333997	0.556951	657	TRUE	FALSE
658_fwd	3.91985	5.752	2.08769	0.36295	-1.46216	0.0107916	0.0462911	658	TRUE	FALSE
659_fwd	0.0403524	0.0807049	0	0	#NAME?	1	1	659	TRUE	TRUE	218
660_fwd	0	0	0					660	TRUE	FALSE
661_fwd	0.404263	0.620602	0.187925	0.30281	-1.72351	0.675123	0.899283	661	TRUE	FALSE
662_fwd	58.7156	33.0524	84.3787	2.55288	1.35212	0.000161239	0.00217165	662	TRUE	TRUE	219
663_fwd	0.194037	0.269395	0.118678	0.440534	-1.18268	0.813664	1	663	TRUE	FALSE
664_fwd	0.615575	0.759721	0.471429	0.620529	-0.68843	1	1	664	TRUE	FALSE
665_fwd	173.974	99.7265	248.222	2.48903	1.31558	0.000175677	0.00230172	665	TRUE	TRUE	220
666_fwd	2.67751	3.65697	1.69804	0.464329	-1.10678	0.148978	0.318105	666	TRUE	FALSE
667_fwd	2.9058	4.11995	1.69164	0.410597	-1.2842	0.0237471	0.0837673	667	TRUE	FALSE
668_fwd	380.79	303.204	458.376	1.51178	0.596245	0.070649	0.182155	668	TRUE	TRUE	221
669_fwd	0.541481	0.854713	0.228249	0.267048	-1.90483	0.292672	0.507183	669	TRUE	FALSE
670_fwd	0.681426	0.889235	0.473616	0.532611	-0.908845	0.797475	1	670	TRUE	FALSE
671_fwd	0.720927	1.12524	0.316618	0.28138	-1.82941	0.261043	0.471641	671	TRUE	TRUE	222
672_fwd	0.723894	1.3105	0.137293	0.104764	-3.25479	0.0331082	0.10717	672	TRUE	FALSE
673_fwd	9.67355	14.775	4.57209	0.309447	-1.69224	0.000307803	0.00342742	673	TRUE	FALSE
674_fwd	2.08863	3.37042	0.80685	0.239392	-2.06256	0.00757907	0.0353578	674	TRUE	TRUE	223
675_fwd	0.124787	0.249574	0	0	#NAME?	0.449481	0.679421	675	TRUE	FALSE
676_fwd	0.0430155	0.0860311	0	0	#NAME?	1	1	676	TRUE	FALSE
677_fwd	7.10227	3.30454	10.9	3.29849	1.72181	0.00207837	0.0139475	677	TRUE	TRUE	224
678_fwd	0.390089	0.352897	0.42728	1.21078	0.275934	1	1	678	TRUE	FALSE
679_fwd	5.04035	8.04433	2.03638	0.253144	-1.98197	0.000497898	0.00467782	679	TRUE	FALSE
680_fwd	179.166	96.5605	261.771	2.71095	1.4388	7.57488e-05	0.00130782	680	TRUE	TRUE	225
681_fwd	0.256982	0.276609	0.237356	0.85809	-0.220799	1	1	681	TRUE	FALSE
682_fwd	3.67139	5.44791	1.89487	0.347816	-1.5236	0.00523607	0.0268924	682	TRUE	FALSE
683_fwd	6.95646	4.18953	9.72339	2.32088	1.21467	0.00643335	0.0308993	683	TRUE	TRUE	226
684_fwd	0.24783	0.49566	0	0	#NAME?	0.252686	0.461779	684	TRUE	FALSE
685_fwd	0.66243	0.801515	0.523346	0.652946	-0.614965	0.964395	1	685	TRUE	FALSE
686_fwd	2.17088	1.21277	3.12898	2.58002	1.36738	0.0490898	0.139703	686	TRUE	TRUE	227
687_fwd	4.84536	7.46443	2.22629	0.298253	-1.74539	0.000910729	0.0074353	687	TRUE	FALSE
688_fwd	0.0486666	0.0973333	0	0	#NAME?	1	1	688	TRUE	FALSE
689_fwd	1.59132	1.45271	1.72994	1.19084	0.251982	0.992848	1	689	TRUE	TRUE	228
690_fwd	0.0549366	0.109873	0	0	#NAME?	1	1	690	TRUE	FALSE
691_fwd	0	0	0					691	TRUE	FALSE
692_fwd	8.55593	3.83031	13.2816	3.46748	1.79389	0.000246565	0.00293138	692	TRUE	TRUE	229
693_fwd	0.685608	0.902892	0.468324	0.518693	-0.947046	0.540879	0.780324	693	TRUE	FALSE
694_fwd	1.51218	2.32217	0.702185	0.302383	-1.72555	0.0256775	0.0881716	694	TRUE	FALSE
695_fwd	4.96905	7.2899	2.64821	0.36327	-1.46088	0.00385956	0.0217991	695	TRUE	TRUE	230
696_fwd	0.599524	0.736937	0.462111	0.62707	-0.673302	0.376112	0.614412	696	TRUE	FALSE
697_fwd	12.3112	18.0601	6.56232	0.36336	-1.46053	0.000525989	0.00487045	697	TRUE	FALSE
698_fwd	13.3395	6.89165	19.7874	2.87121	1.52166	0.0921042	0.223526	698	TRUE	TRUE	231
699_fwd	4.48196	6.36796	2.59595	0.407657	-1.29457	0.0151945	0.0592402	699	TRUE	FALSE
700_fwd	5.16895	8.45435	1.88356	0.222792	-2.16623	0.000248464	0.00293583	700	TRUE	FALSE
701_fwd	17.0728	10.5087	23.6369	2.24927	1.16946	0.0011477	0.00909656	701	TRUE	TRUE	232
702_fwd	3.27139	5.13742	1.40536	0.273553	-1.87011	0.00332084	0.0197405	702	TRUE	FALSE
703_fwd	0.34621	0.385818	0.306603	0.794681	-0.331552	1	1	703	TRUE	FALSE
704_fwd	5.76578	2.85317	8.6784	3.04167	1.60487	0.00239678	0.0155428	704	TRUE	TRUE	233
705_fwd	3.5117	5.19919	1.82421	0.350865	-1.51101	0.00995184	0.0439616	705	TRUE	FALSE
706_fwd	0.20842	0.207206	0.209634	1.01172	0.0168059	1	1	706	TRUE	FALSE
707_fwd	21.6277	11.4355	31.8198	2.78254	1.4764	0.000204454	0.00249661	707	TRUE	TRUE	234
708_fwd	2.83299	4.44644	1.21954	0.274272	-1.86632	0.00343844	0.0201977	708	TRUE	FALSE
709_fwd	0.0941449	0.0973333	0.0909565	0.934485	-0.0977567	1	1	709	TRUE	FALSE
710_fwd	23.9397	13.8782	34.0013	2.44998	1.29277	0.000518387	0.00484666	710	TRUE	TRUE	235
711_fwd	8.49813	13.2411	3.75513	0.283596	-1.81809	0.000134161	0.00188609	711	TRUE	FALSE
712_fwd	31.585	45.3433	17.8268	0.393151	-1.34684	0.0003643	0.0037521	712	TRUE	FALSE
713_fwd	962.515	474.35	1450.68	3.05825	1.61271	4.9544e-06	0.000244671	713	TRUE	TRUE	236
714_fwd	5.8191	7.91241	3.72578	0.470878	-1.08657	0.0329896	0.106966	714	TRUE	FALSE
715_fwd	0	0	0					715	TRUE	FALSE
716_fwd	0.357952	0.459934	0.25597	0.556538	-0.845449	1	1	716	TRUE	TRUE	237
717_fwd	0	0	0					717	TRUE	FALSE
718_fwd	0	0	0					718	TRUE	FALSE
719_fwd	1.95971	1.74683	2.17259	1.24374	0.31468	0.631362	0.872312	719	TRUE	TRUE	238
720_fwd	0.095289	0.190578	0	0	#NAME?	0.675915	0.899283	720	TRUE	FALSE
721_fwd	4.03458	6.09495	1.97421	0.323909	-1.62634	0.00618104	0.0301384	721	TRUE	FALSE
722_fwd	311.297	156.746	465.849	2.972	1.57143	8.72709e-06	0.000311266	722	TRUE	TRUE	239
723_fwd	11.9619	18.8151	5.10881	0.271528	-1.88083	8.43727e-06	0.000311266	723	TRUE	FALSE
724_fwd	3.85631	5.91311	1.79951	0.304326	-1.71631	0.00235958	0.0153551	724	TRUE	FALSE
725_fwd	9.52567	4.29939	14.7519	3.43117	1.7787	0.000123376	0.00177329	725	TRUE	TRUE	240
726_fwd	0.388167	0.636134	0.1402	0.220393	-2.18185	0.290043	0.504628	726	TRUE	FALSE
727_fwd	0.135641	0.271283	0	0	#NAME?	0.439218	0.672979	727	TRUE	FALSE
728_fwd	0.136978	0.0860311	0.187925	2.18438	1.12723	0.898391	1	728	TRUE	TRUE	241
729_fwd	0.0549366	0.109873	0	0	#NAME?	1	1	729	TRUE	FALSE
730_fwd	8.98633	12.3341	5.6386	0.457157	-1.12924	0.0128279	0.0524555	730	TRUE	FALSE
731_fwd	7.19	6.34534	8.03465	1.26623	0.340539	0.678801	0.899283	731	TRUE	TRUE	242
732_fwd	0.56784	0.849989	0.285692	0.336112	-1.57298	0.171853	0.350252	732	TRUE	FALSE
733_fwd	7.01109	10.8136	3.20858	0.296717	-1.75284	0.000525946	0.00487045	733	TRUE	FALSE
734_fwd	3.7133	2.00124	5.42537	2.71101	1.43883	0.0100946	0.0441868	734	TRUE	TRUE	243
735_fwd	7.01328	10.6855	3.34103	0.312669	-1.67729	0.000465665	0.00443996	735	TRUE	FALSE
736_fwd	5.80145	8.64331	2.95959	0.342414	-1.54619	0.00383043	0.0216982	736	TRUE	FALSE
737_fwd	1.76845	0.581723	2.95517	5.08004	2.34484	0.00633571	0.0306598	737	TRUE	TRUE	244
738_fwd	2.87032	3.95533	1.78531	0.451367	-1.14763	0.0569139	0.156371	738	TRUE	FALSE
739_fwd	8.19951	12.1165	4.28251	0.353444	-1.50044	0.00203912	0.0138206	739	TRUE	FALSE
740_fwd	8.95059	7.71997	10.1812	1.31881	0.399241	0.325179	0.544604	740	TRUE	TRUE	245
741_fwd	0	0	0					741	TRUE	FALSE
742_fwd	0.164043	0.151667	0.176419	1.1632	0.218097	1	1	742	TRUE	FALSE
743_fwd	5.12544	4.23962	6.01127	1.41788	0.503734	0.22067	0.419971	743	TRUE	TRUE	246
744_fwd	0	0	0					744	TRUE	FALSE
745_fwd	3.76132	5.95329	1.56936	0.263612	-1.92351	0.00235987	0.0153551	745	TRUE	FALSE
746_fwd	2.2607	1.09471	3.42669	3.13024	1.64627	0.0768867	0.194081	746	TRUE	TRUE	247
747_fwd	3.46533	5.60414	1.32651	0.236701	-2.07886	0.00171736	0.0122004	747	TRUE	FALSE
748_fwd	5.43288	7.16458	3.70117	0.516593	-0.952901	0.0946284	0.225612	748	TRUE	FALSE
749_fwd	0	0	0					749	TRUE	TRUE	248
750_fwd	7.64456	12.993	2.29614	0.176722	-2.50045	1.24137e-05	0.00039848	750	TRUE	FALSE
751_fwd	13.1848	20.9749	5.39474	0.2572	-1.95904	6.34946e-06	0.000265849	751	TRUE	FALSE
752_fwd	22.6693	12.3231	33.0154	2.67915	1.42178	0.000157492	0.00215128	752	TRUE	TRUE	249
753_fwd	6.33851	9.11292	3.56411	0.391105	-1.35437	0.0127323	0.0522868	753	TRUE	FALSE
754_fwd	0.541273	0.99159	0.0909565	0.091728	-3.44649	0.100579	0.235378	754	TRUE	FALSE
755_fwd	6.93538	2.3747	11.4961	4.84106	2.27532	0.00346258	0.0202061	755	TRUE	TRUE	250
756_fwd	6.4816	10.4746	2.4886	0.237584	-2.07349	0.000118789	0.00172303	756	TRUE	FALSE
757_fwd	0	0	0					757	TRUE	FALSE
758_fwd	7.12895	4.57554	9.68237	2.11611	1.08142	0.0745009	0.188801	758	TRUE	TRUE	251
759_fwd	1.77255	3.1081	0.436998	0.140599	-2.83034	0.00116061	0.00916121	759	TRUE	FALSE
760_fwd	1.6144	2.53923	0.689561	0.271563	-1.88064	0.0624925	0.167867	760	TRUE	FALSE
761_fwd	32.3641	17.4017	47.3264	2.71964	1.44341	0.000105165	0.00159487	761	TRUE	TRUE	252
762_fwd	0.0462905	0.0925809	0	0	#NAME?	1	1	762	TRUE	FALSE
763_fwd	0.377443	0.474487	0.280399	0.590953	-0.758885	0.668394	0.899283	763	TRUE	FALSE
764_fwd	3.22658	2.02399	4.42918	2.18834	1.12984	0.0414028	0.124208	764	TRUE	TRUE	253
765_fwd	0	0	0					765	TRUE	FALSE
766_fwd	0.795425	0.992546	0.598303	0.602796	-0.730258	0.597669	0.839955	766	TRUE	FALSE
767_fwd	5.31607	3.4073	7.22484	2.1204	1.08434	0.0198095	0.0725345	767	TRUE	TRUE	254
768_fwd	11.8718	19.7956	3.94792	0.199434	-2.32602	1.39772e-06	0.000118673	768	TRUE	FALSE
769_fwd	5.46833	8.37324	2.56343	0.306145	-1.70771	0.000603979	0.00543581	769	TRUE	FALSE
770_fwd	5.70156	2.37519	9.02793	3.80093	1.92635	0.000191887	0.00242436	770	TRUE	TRUE	255
771_fwd	1.4882	2.41041	0.565988	0.23481	-2.09044	0.0251659	0.0878072	771	TRUE	FALSE
772_fwd	1.34078	2.10186	0.579688	0.275797	-1.85832	0.0638421	0.170305	772	TRUE	FALSE
773_fwd	0	0	0					773	TRUE	TRUE	256
774_fwd	0.140968	0.281935	0	0	#NAME?	0.434671	0.671126	774	TRUE	FALSE
775_fwd	0	0	0					775	TRUE	FALSE
776_fwd	0	0	0					776	TRUE	TRUE	257
777_fwd	5.91452	9.34366	2.48538	0.265996	-1.91052	0.000195107	0.00242436	777	TRUE	FALSE
778_fwd	40.1461	60.4529	19.8392	0.328177	-1.60746	0.000118984	0.00172303	778	TRUE	FALSE
779_fwd	37.3156	27.5565	47.0747	1.7083	0.772559	0.0450012	0.131921	779	TRUE	TRUE	258
780_fwd	7.36651	11.8498	2.88323	0.243314	-2.03911	5.08411e-05	0.00102	780	TRUE	FALSE
781_fwd	21.4367	24.8131	18.0603	0.727853	-0.45828	0.270697	0.48319	781	TRUE	FALSE
782_fwd	14.3134	8.56526	20.0615	2.34219	1.22786	0.00367668	0.0210453	782	TRUE	TRUE	259
783_fwd	1.12737	1.79792	0.456818	0.254082	-1.97664	0.0491066	0.139703	783	TRUE	FALSE
784_fwd	0.196317	0.0860311	0.306603	3.56386	1.83344	0.597767	0.839955	784	TRUE	FALSE
785_fwd	0	0	0					785	TRUE	TRUE	260
786_fwd	0.0549366	0.109873	0	0	#NAME?	1	1	786	TRUE	FALSE
787_fwd	0.129439	0	0.258877	inf	inf	0.521467	0.762194	787	TRUE	FALSE
788_fwd	16.1201	7.99211	24.2481	3.03401	1.60123	0.000118133	0.00172303	788	TRUE	TRUE	261
789_fwd	20.1717	27.3808	12.9626	0.47342	-1.07881	0.00739915	0.034758	789	TRUE	FALSE
790_fwd	55.1257	84.7782	25.4731	0.300468	-1.73472	4.29831e-06	0.000239812	790	TRUE	FALSE
791_fwd	129.861	67.6527	192.069	2.83905	1.50541	0.000426815	0.00417282	791	TRUE	TRUE	262
792_fwd	5.70743	9.25329	2.16157	0.233601	-2.09788	5.46974e-05	0.00105347	792	TRUE	FALSE
793_fwd	1.08998	1.7939	0.386053	0.215204	-2.21623	0.0505967	0.14247	793	TRUE	FALSE
794_fwd	2.26977	0.81596	3.72359	4.56344	2.19012	0.0166863	0.0636391	794	TRUE	TRUE	263
795_fwd	14.1558	10.774	17.5375	1.62776	0.702889	0.0690185	0.179635	795	TRUE	FALSE
796_fwd	4.99803	8.55248	1.44359	0.168791	-2.56669	2.18081e-05	0.000608729	796	TRUE	FALSE
797_fwd	56.6157	26.8342	86.3972	3.21967	1.68691	0.000684205	0.00601726	797	TRUE	TRUE	264
798_fwd	14.1743	8.65589	19.6928	2.27507	1.18591	0.00196692	0.0134815	798	TRUE	FALSE
799_fwd	0.0700998	0	0.1402	inf	inf	0.94945	1	799	TRUE	FALSE
800_fwd	9.09803	7.70425	10.4918	1.36182	0.445535	0.684438	0.899283	800	TRUE	TRUE	265
801_fwd	4.94905	8.19786	1.70024	0.2074	-2.26951	5.42733e-05	0.00105347	801	TRUE	FALSE
802_fwd	0	0	0					802	TRUE	FALSE
803_fwd	0	0	0					803	TRUE	TRUE	266
804_fwd	27.5727	16.5139	38.6314	2.33933	1.22609	0.000857214	0.00714716	804	TRUE	FALSE
805_fwd	0.823427	1.09718	0.549671	0.500984	-0.997163	0.634205	0.872356	805	TRUE	FALSE
806_fwd	57.8759	28.4806	87.2713	3.06424	1.61553	6.99838e-06	0.000274592	806	TRUE	TRUE	267
807_fwd	36.5742	40.1642	32.9842	0.821233	-0.284137	0.568061	0.812827	807	TRUE	FALSE
808_fwd	0	0	0					808	TRUE	FALSE
809_fwd	7.22655	3.15172	11.3014	3.58578	1.84229	0.000750996	0.00648618	809	TRUE	TRUE	268
810_fwd	1.90843	2.63756	1.1793	0.447116	-1.16128	0.172474	0.350776	810	TRUE	FALSE
811_fwd	0	0	0					811	TRUE	FALSE
812_fwd	1.43045	0.713145	2.14775	3.01165	1.59056	0.0440311	0.130067	812	TRUE	TRUE	269
813_fwd	0.140435	0.189914	0.0909565	0.478935	-1.0621	1	1	813	TRUE	FALSE
814_fwd	3.31309	5.80574	0.820442	0.141316	-2.82301	2.32412e-05	0.0006269	814	TRUE	FALSE
815_fwd	3.78872	3.15915	4.41829	1.39857	0.483951	0.432177	0.670164	815	TRUE	TRUE	270
816_fwd	2.83239	3.57268	2.0921	0.585582	-0.772058	0.132264	0.289479	816	TRUE	FALSE
817_fwd	46.9921	69.8877	24.0966	0.34479	-1.53621	2.62972e-05	0.000675313	817	TRUE	FALSE
818_fwd	41.4559	30.0145	52.8972	1.76239	0.81753	0.019583	0.0721163	818	TRUE	TRUE	271
819_fwd	1.81562	2.2101	1.42114	0.643021	-0.637063	0.406588	0.646646	819	TRUE	FALSE
820_fwd	0.286977	0.573953	0	0	#NAME?	0.0845293	0.207913	820	TRUE	FALSE
821_fwd	4.13588	2.5313	5.74047	2.2678	1.18129	0.0230881	0.0817982	821	TRUE	TRUE	272
822_fwd	0.459558	0.800438	0.118678	0.148266	-2.75374	0.200157	0.394827	822	TRUE	FALSE
823_fwd	2.71861	4.26925	1.16797	0.273578	-1.86998	0.0447385	0.131351	823	TRUE	FALSE
824_fwd	9.88537	4.83278	14.938	3.09097	1.62806	0.000207861	0.00251786	824	TRUE	TRUE	273
825_fwd	5.04707	8.56573	1.52842	0.178434	-2.48654	2.3761e-05	0.0006269	825	TRUE	FALSE
826_fwd	0.542033	0.846898	0.237168	0.280043	-1.83628	0.377516	0.615662	826	TRUE	FALSE
827_fwd	7.08956	3.86506	10.3141	2.66854	1.41605	0.0644737	0.171152	827	TRUE	TRUE	274
828_fwd	2.45492	3.61236	1.29747	0.359175	-1.47724	0.0200701	0.0732104	828	TRUE	FALSE
829_fwd	0.597457	0.842077	0.352838	0.419009	-1.25495	0.676539	0.899283	829	TRUE	FALSE
830_fwd	0	0	0					830	TRUE	TRUE	275
831_fwd	0	0	0					831	TRUE	FALSE
832_fwd	0	0	0					832	TRUE	FALSE
833_fwd	19.9271	12.2036	27.6506	2.26577	1.18	0.00219651	0.0145879	833	TRUE	TRUE	276
834_fwd	17.2913	25.844	8.73859	0.338128	-1.56436	0.000138343	0.00193079	834	TRUE	FALSE
835_fwd	0.940226	1.62448	0.25597	0.15757	-2.66593	0.0248174	0.0869061	835	TRUE	FALSE
836_fwd	4.24122	2.09401	6.38843	3.05081	1.60919	0.00412812	0.0229129	836	TRUE	TRUE	277
837_fwd	3.00551	4.54002	1.471	0.324007	-1.6259	0.0147764	0.0581989	837	TRUE	FALSE
838_fwd	0.110452	0.0807049	0.1402	1.73719	0.796754	1	1	838	TRUE	FALSE
839_fwd	32.4086	17.1211	47.6961	2.7858	1.47809	5.84024e-05	0.00109207	839	TRUE	TRUE	278
840_fwd	0	0	0					840	TRUE	FALSE
841_fwd	0.400877	0.586108	0.215646	0.367929	-1.4425	0.676023	0.899283	841	TRUE	FALSE
842_fwd	12.8457	8.49353	17.1979	2.02483	1.0178	0.0152263	0.0592442	842	TRUE	TRUE	279
843_fwd	1.61641	2.25346	0.979358	0.434602	-1.20223	0.130449	0.286483	843	TRUE	FALSE
844_fwd	14.9613	22.7581	7.16449	0.314811	-1.66744	0.00010194	0.0015707	844	TRUE	FALSE
845_fwd	54.856	26.9307	82.7814	3.07387	1.62005	1.07677e-05	0.000363834	845	TRUE	TRUE	280
846_fwd	0	0	0					846	TRUE	FALSE
847_fwd	3.6901	5.15732	2.22289	0.431017	-1.21418	0.141873	0.305988	847	TRUE	FALSE
848_fwd	0.995136	0.630066	1.36021	2.15883	1.11025	0.318054	0.534998	848	TRUE	TRUE	281
849_fwd	0.0462905	0.0925809	0	0	#NAME?	1	1	849	TRUE	FALSE
850_fwd	4.14727	6.62293	1.6716	0.252396	-1.98624	0.00834703	0.0380056	850	TRUE	FALSE
851_fwd	0.451042	0.189914	0.712171	3.74996	1.90687	0.205183	0.400794	851	TRUE	TRUE	282
852_fwd	0	0	0					852	TRUE	FALSE
853_fwd	0.289877	0.385818	0.193937	0.502663	-0.992337	0.894106	1	853	TRUE	FALSE
854_fwd	0	0	0					854	TRUE	TRUE	283
855_fwd	0	0	0					855	TRUE	FALSE
856_fwd	0.108822	0	0.217643	inf	inf	0.53113	0.770879	856	TRUE	FALSE
857_fwd	0	0	0					857	TRUE	TRUE	284
858_fwd	2.04411	3.46448	0.623729	0.180035	-2.47365	0.00110555	0.00883523	858	TRUE	FALSE
859_fwd	34.5528	53.808	15.2977	0.284301	-1.81451	2.14629e-06	0.00015812	859	TRUE	FALSE
860_fwd	138.43	79.4198	197.44	2.48603	1.31384	0.000345605	0.00365734	860	TRUE	TRUE	285
861_fwd	5.24983	7.11067	3.38899	0.476606	-1.06913	0.0350183	0.11093	861	TRUE	FALSE
862_fwd	0.402142	0.685606	0.118678	0.173099	-2.53033	0.213095	0.409234	862	TRUE	FALSE
863_fwd	0.141065	0.185162	0.0969683	0.523695	-0.933202	1	1	863	TRUE	TRUE	286
864_fwd	4.8227	6.9487	2.6967	0.388088	-1.36555	0.128002	0.282072	864	TRUE	FALSE
865_fwd	0.127163	0.254327	0	0	#NAME?	0.44711	0.678691	865	TRUE	FALSE
866_fwd	0	0	0					866	TRUE	TRUE	287
867_fwd	0.785741	1.22915	0.342333	0.278512	-1.84419	0.17666	0.357028	867	TRUE	FALSE
868_fwd	0	0	0					868	TRUE	FALSE
869_fwd	0.892432	0.172062	1.6128	9.37337	3.22857	0.0734605	0.187397	869	TRUE	TRUE	288
870_fwd	0.163758	0.109873	0.217643	1.98086	0.986126	0.90241	1	870	TRUE	FALSE
871_fwd	0	0	0					871	TRUE	FALSE
872_fwd	2.67435	0.809432	4.53926	5.60796	2.48748	0.00153524	0.0112002	872	TRUE	TRUE	289
873_fwd	1.41503	2.08135	0.748702	0.359719	-1.47506	0.152074	0.322423	873	TRUE	FALSE
874_fwd	1.00178	1.52083	0.48272	0.317405	-1.6556	0.202238	0.396246	874	TRUE	FALSE
875_fwd	30.6947	15.7987	45.5907	2.88573	1.52894	0.00622704	0.0302861	875	TRUE	TRUE	290
876_fwd	0	0	0					876	TRUE	FALSE
877_fwd	0.0486666	0.0973333	0	0	#NAME?	1	1	877	TRUE	FALSE
878_fwd	29.4619	13.3041	45.6197	3.42899	1.77779	0.0140797	0.0562603	878	TRUE	TRUE	291
879_fwd	0	0	0					879	TRUE	FALSE
880_fwd	0.0949571	0.189914	0	0	#NAME?	0.676245	0.899283	880	TRUE	FALSE
881_fwd	15.3799	6.81224	23.9475	3.51536	1.81367	0.0463607	0.135084	881	TRUE	TRUE	292
882_fwd	1.47875	2.32828	0.629223	0.270252	-1.88762	0.12703	0.280572	882	TRUE	FALSE
883_fwd	2.45883	3.30799	1.60968	0.486602	-1.03919	0.218972	0.417565	883	TRUE	FALSE
884_fwd	17.8188	9.17808	26.4594	2.88289	1.52752	0.0112823	0.0479685	884	TRUE	TRUE	293
885_fwd	1.56262	2.15369	0.971556	0.451112	-1.14844	0.238713	0.441653	885	TRUE	FALSE
886_fwd	0.318961	0.637922	0	0	#NAME?	0.0780298	0.196451	886	TRUE	FALSE
887_fwd	0.111827	0	0.223655	inf	inf	0.529534	0.770127	887	TRUE	TRUE	294
888_fwd	3.15973	4.28678	2.03268	0.474174	-1.07651	0.0972721	0.230102	888	TRUE	FALSE
889_fwd	0.391348	0.545341	0.237356	0.435243	-1.20011	0.533193	0.771727	889	TRUE	FALSE
890_fwd	0	0	0					890	TRUE	TRUE	295
891_fwd	10.2289	13.6331	6.82477	0.500605	-0.998257	0.222917	0.422994	891	TRUE	FALSE
892_fwd	4.14944	6.36008	1.9388	0.304839	-1.71388	0.00977953	0.0434997	892	TRUE	FALSE
893_fwd	0.354322	0.289562	0.419081	1.44729	0.533356	0.621052	0.86216	893	TRUE	TRUE	296
894_fwd	1.65571	1.67202	1.6394	0.98049	-0.0284256	1	1	894	TRUE	FALSE
895_fwd	0.0741996	0	0.148399	inf	inf	0.949508	1	895	TRUE	FALSE
896_fwd	1.35984	0.600248	2.11943	3.53092	1.82004	0.173159	0.351798	896	TRUE	TRUE	297
897_fwd	3.86063	1.75724	5.96403	3.39398	1.76298	0.0129398	0.0528012	897	TRUE	FALSE
898_fwd	0.0354811	0.0709622	0	0	#NAME?	1	1	898	TRUE	FALSE
899_fwd	5.12397	6.46829	3.77966	0.584336	-0.775129	0.292721	0.507183	899	TRUE	TRUE	298
900_fwd	54.087	46.8747	61.2994	1.30773	0.387064	0.410111	0.650638	900	TRUE	FALSE
901_fwd	4.19267	6.76516	1.62017	0.239487	-2.06198	0.10332	0.240424	901	TRUE	FALSE
902_fwd	2.47862	0.956225	4.00101	4.18417	2.06494	0.0673192	0.176644	902	TRUE	TRUE	299
903_fwd	4.25117	3.2676	5.23475	1.60201	0.679887	0.397487	0.6401	903	TRUE	FALSE
904_fwd	0	0	0					904	TRUE	FALSE
905_fwd	14.4525	6.9075	21.9975	3.18458	1.6711	0.0205804	0.0746048	905	TRUE	TRUE	300
906_fwd	17.7286	11.5303	23.9269	2.07513	1.0532	0.046955	0.136244	906	TRUE	FALSE
907_fwd	0.0593389	0	0.118678	inf	inf	0.949299	1	907	TRUE	FALSE
908_fwd	29.2263	14.5912	43.8613	3.00601	1.58785	0.0150222	0.0588063	908	TRUE	TRUE	301
909_fwd	37.6017	27.838	47.3655	1.70147	0.766782	0.2331	0.433027	909	TRUE	FALSE
910_fwd	4.81022	6.84019	2.78024	0.406457	-1.29883	0.13105	0.287473	910	TRUE	FALSE
911_fwd	2.22678	1.39753	3.05603	2.18674	1.12878	0.139579	0.301379	911	TRUE	TRUE	302
912_fwd	6.54227	4.47724	8.6073	1.92246	0.942951	0.156904	0.32991	912	TRUE	FALSE
913_fwd	0	0	0					913	TRUE	FALSE
914_fwd	9.20671	3.84143	14.572	3.79337	1.92348	0.00224479	0.0148572	914	TRUE	TRUE	303
915_fwd	69.3064	91.6616	46.9511	0.512223	-0.965157	0.23119	0.431048	915	TRUE	FALSE
916_fwd	2.10082	2.81281	1.38883	0.493751	-1.01815	0.356363	0.586606	916	TRUE	FALSE
917_fwd	1.25525	0.973279	1.53722	1.57943	0.659401	0.505657	0.747658	917	TRUE	TRUE	304
918_fwd	6.7486	9.21903	4.27816	0.464058	-1.10762	0.212807	0.409234	918	TRUE	FALSE
919_fwd	0.0817716	0.163543	0	0	#NAME?	0.691038	0.899283	919	TRUE	FALSE
920_fwd	1.84864	1.60268	2.09459	1.30693	0.386181	0.596562	0.839896	920	TRUE	TRUE	305
921_fwd	1.64429	2.52407	0.764518	0.302892	-1.72313	0.083605	0.206176	921	TRUE	FALSE
922_fwd	0	0	0					922	TRUE	FALSE
923_fwd	0.0486666	0.0973333	0	0	#NAME?	1	1	923	TRUE	TRUE	306
924_fwd	0.543456	0.849743	0.237168	0.279105	-1.84112	0.377214	0.615662	924	TRUE	FALSE
925_fwd	0.264291	0.528581	0	0	#NAME?	0.247248	0.455694	925	TRUE	FALSE
926_fwd	1.37514	1.26609	1.48419	1.17226	0.229295	0.719521	0.916532	926	TRUE	TRUE	307
927_fwd	0	0	0					927	TRUE	FALSE
928_fwd	0	0	0					928	TRUE	FALSE
929_fwd	1.13763	1.48593	0.789323	0.531198	-0.912678	0.492647	0.731	929	TRUE	TRUE	308
930_fwd	0.777568	1.55514	0	0	#NAME?	0.0175931	0.0664397	930	TRUE	FALSE
931_fwd	1.75465	2.04903	1.46027	0.712664	-0.488707	0.704137	0.903125	931	TRUE	FALSE
932_fwd	2.99485	2.90893	3.08076	1.05907	0.0827967	0.764651	0.968894	932	TRUE	TRUE	309
933_fwd	0	0	0					933	TRUE	FALSE
934_fwd	0.996725	1.19633	0.797115	0.666298	-0.585761	0.966098	1	934	TRUE	FALSE
935_fwd	5.33238	5.41212	5.25264	0.970533	-0.0431501	0.925973	1	935	TRUE	TRUE	310
936_fwd	0.733845	1.0344	0.433289	0.418879	-1.25539	0.3562	0.586606	936	TRUE	FALSE
937_fwd	4.89222	7.94514	1.8393	0.2315	-2.11091	0.018498	0.0691788	937	TRUE	FALSE
938_fwd	2.747	2.18578	3.30821	1.51352	0.597904	0.393096	0.638367	938	TRUE	TRUE	311
939_fwd	0.198367	0.305777	0.0909565	0.29746	-1.74923	0.811806	1	939	TRUE	FALSE
940_fwd	0	0	0					940	TRUE	FALSE
941_fwd	0	0	0					941	TRUE	TRUE	312
942_fwd	0	0	0					942	TRUE	FALSE
943_fwd	0.136978	0.0860311	0.187925	2.18438	1.12723	0.898391	1	943	TRUE	FALSE
944_fwd	2.2337	0.938947	3.52846	3.75789	1.90992	0.0127636	0.0523036	944	TRUE	TRUE	313
945_fwd	0.302361	0.381066	0.223655	0.586919	-0.768766	0.890511	1	945	TRUE	FALSE
946_fwd	0.103603	0.207206	0	0	#NAME?	0.668181	0.899283	946	TRUE	FALSE
947_fwd	7.30754	3.63722	10.9779	3.0182	1.59369	0.0502239	0.142043	947	TRUE	TRUE	314
948_fwd	0	0	0					948	TRUE	FALSE
949_fwd	0.143624	0.287248	0	0	#NAME?	0.43251	0.670164	949	TRUE	FALSE
950_fwd	0.107823	0	0.215646	inf	inf	0.531677	0.771092	950	TRUE	TRUE	315
951_fwd	0	0	0					951	TRUE	FALSE
952_fwd	0.095289	0.190578	0	0	#NAME?	0.675915	0.899283	952	TRUE	FALSE
953_fwd	5.77001	4.53453	7.00549	1.54492	0.627531	0.312993	0.527868	953	TRUE	TRUE	316
954_fwd	2.39661	3.34297	1.45026	0.433824	-1.20482	0.134594	0.292914	954	TRUE	FALSE
955_fwd	1.41584	2.2637	0.567985	0.25091	-1.99476	0.0695842	0.180376	955	TRUE	FALSE
956_fwd	15.7878	8.93383	22.6417	2.53438	1.34163	0.0798608	0.200276	956	TRUE	TRUE	317
957_fwd	1.71972	2.81822	0.621214	0.220428	-2.18162	0.0182839	0.0685114	957	TRUE	FALSE
958_fwd	0.0860311	0.172062	0	0	#NAME?	0.685878	0.899283	958	TRUE	FALSE
959_fwd	1.01634	1.30247	0.730206	0.560632	-0.834873	0.594451	0.838587	959	TRUE	TRUE	318
960_fwd	0.900156	0.500444	1.29987	2.59743	1.37708	0.159148	0.332811	960	TRUE	FALSE
961_fwd	0	0	0					961	TRUE	FALSE
962_fwd	0	0	0					962	TRUE	TRUE	319
963_fwd	0.568609	0.719626	0.417592	0.58029	-0.785155	0.685618	0.899283	963	TRUE	FALSE
964_fwd	0.205339	0.292	0.118678	0.406431	-1.29892	0.842113	1	964	TRUE	FALSE
965_fwd	1.21919	1.03694	1.40143	1.3515	0.434562	0.622355	0.862343	965	TRUE	TRUE	320
966_fwd	0.332112	0.664225	0	0	#NAME?	0.0757426	0.191696	966	TRUE	FALSE
967_fwd	0.279033	0.431379	0.126687	0.293678	-1.76769	0.432343	0.670164	967	TRUE	FALSE
968_fwd	3.20623	2.13981	4.27265	1.99675	0.997651	0.0413114	0.124127	968	TRUE	TRUE	321
969_fwd	1.20206	1.91508	0.489033	0.255359	-1.9694	0.0470415	0.136244	969	TRUE	FALSE
970_fwd	0.291098	0.336829	0.245367	0.728463	-0.457073	0.893744	1	970	TRUE	FALSE
971_fwd	10.8797	5.79069	15.9688	2.75767	1.46345	0.0197653	0.0725104	971	TRUE	TRUE	322
972_fwd	8.51095	13.6076	3.41426	0.250908	-1.99477	0.0132475	0.0534901	972	TRUE	FALSE
973_fwd	1.03341	1.78795	0.278881	0.155978	-2.68058	0.0264454	0.0897437	973	TRUE	FALSE
974_fwd	7.49815	3.97708	11.0192	2.77068	1.47024	0.0650167	0.172008	974	TRUE	TRUE	323
975_fwd	0.0941449	0.0973333	0.0909565	0.934485	-0.0977567	1	1	975	TRUE	FALSE
976_fwd	0.142707	0.166736	0.118678	0.711771	-0.490515	1	1	976	TRUE	FALSE
977_fwd	0.20579	0	0.41158	inf	inf	0.170482	0.348196	977	TRUE	TRUE	324
978_fwd	0.927552	1.05176	0.803343	0.763808	-0.388718	0.820577	1	978	TRUE	FALSE
979_fwd	0	0	0					979	TRUE	FALSE
980_fwd	0	0	0					980	TRUE	TRUE	325
981_fwd	0	0	0					981	TRUE	FALSE
982_fwd	0.585688	0.749592	0.421783	0.562684	-0.829604	0.472354	0.705783	982	TRUE	FALSE
983_fwd	5.87211	2.63954	9.10467	3.44934	1.78632	0.00454317	0.0244418	983	TRUE	TRUE	326
984_fwd	0.507745	0.878197	0.137293	0.156335	-2.67729	0.0607218	0.164025	984	TRUE	FALSE
985_fwd	2.01727	3.35988	0.674652	0.200796	-2.3162	0.00415322	0.0229859	985	TRUE	FALSE
986_fwd	6.24495	2.52884	9.96105	3.93898	1.97782	0.000194203	0.00242436	986	TRUE	TRUE	327
987_fwd	0.146619	0.293237	0	0	#NAME?	0.430152	0.670164	987	TRUE	FALSE
988_fwd	0	0	0					988	TRUE	FALSE
989_fwd	0.129439	0	0.258877	inf	inf	0.521467	0.762194	989	TRUE	TRUE	328
990_fwd	0	0	0					990	TRUE	FALSE
991_fwd	0	0	0					991	TRUE	FALSE
992_fwd	0	0	0					992	TRUE	TRUE	329
993_fwd	0.881862	1.21886	0.544868	0.447032	-1.16155	0.267495	0.479697	993	TRUE	FALSE
994_fwd	2.88446	4.57711	1.19181	0.260384	-1.94129	0.00426262	0.0234566	994	TRUE	FALSE
995_fwd	43.1818	24.761	61.6026	2.48789	1.31492	0.000394197	0.00394458	995	TRUE	TRUE	330
996_fwd	1.68956	1.16791	2.21121	1.8933	0.920905	0.4484	0.678945	996	TRUE	FALSE
997_fwd	0.102354	0.0860311	0.118678	1.37948	0.46412	1	1	997	TRUE	FALSE
998_fwd	0.342415	0.241334	0.443496	1.83769	0.877891	0.58738	0.831834	998	TRUE	TRUE	331
999_fwd	0.209686	0.419372	0	0	#NAME?	0.394362	0.639344	999	TRUE	FALSE
1000_fwd	0.243533	0.338667	0.148399	0.438186	-1.19038	1	1	1000	TRUE	FALSE
1001_fwd	0.868869	0.151667	1.58607	10.4576	3.38648	0.0835935	0.206176	1001	TRUE	TRUE	332
1002_fwd	0.105581	0.0709622	0.1402	1.97569	0.982359	1	1	1002	TRUE	FALSE
1003_fwd	0	0	0					1003	TRUE	FALSE
1004_fwd	0.650918	0.398327	0.903509	2.26826	1.18159	0.4007	0.641669	1004	TRUE	TRUE	333
1005_fwd	0.347182	0.545965	0.148399	0.271811	-1.87932	0.771542	0.975699	1005	TRUE	FALSE
1006_fwd	1.3899	2.40315	0.376648	0.156731	-2.67364	0.00446875	0.0241087	1006	TRUE	FALSE
1007_fwd	100.978	72.3989	129.557	1.78949	0.839548	0.0214125	0.0769411	1007	TRUE	TRUE	334
1008_fwd	5.38467	7.95905	2.8103	0.353095	-1.50187	0.00235984	0.0153551	1008	TRUE	FALSE
1009_fwd	0.894158	1.57267	0.215646	0.137121	-2.86648	0.0574293	0.156892	1009	TRUE	FALSE
1010_fwd	6.96891	9.50032	4.43751	0.467091	-1.09822	0.135644	0.294095	1010	TRUE	TRUE	335
1011_fwd	1.24257	1.62799	0.857152	0.52651	-0.925468	0.61884	0.859946	1011	TRUE	FALSE
1012_fwd	0.814302	1.35402	0.274585	0.202793	-2.30192	0.037241	0.115687	1012	TRUE	FALSE
1013_fwd	4.46238	6.38817	2.53658	0.397075	-1.33252	0.0469243	0.136244	1013	TRUE	TRUE	336
1014_fwd	0.519131	0.947305	0.0909565	0.0960161	-3.38058	0.103405	0.240424	1014	TRUE	FALSE
1015_fwd	0.0454782	0	0.0909565	inf	inf	0.949104	1	1015	TRUE	FALSE
1016_fwd	19.5652	11.2961	27.8344	2.46407	1.30105	0.0824768	0.204429	1016	TRUE	TRUE	337
1017_fwd	2.9587	4.38839	1.529	0.348419	-1.52111	0.210978	0.408687	1017	TRUE	FALSE
1018_fwd	0	0	0					1018	TRUE	FALSE
1019_fwd	2.11331	0.98926	3.23736	3.27251	1.7104	0.0332021	0.107231	1019	TRUE	TRUE	338
1020_fwd	1.57306	1.75172	1.39441	0.796022	-0.329119	1	1	1020	TRUE	FALSE
1021_fwd	0.520603	0.950249	0.0909565	0.0957186	-3.38506	0.0777628	0.196036	1021	TRUE	FALSE
1022_fwd	0.435106	0.172062	0.69815	4.05754	2.02061	0.254203	0.463194	1022	TRUE	TRUE	339
1023_fwd	18.4297	15.6711	21.1882	1.35205	0.435148	0.47966	0.715034	1023	TRUE	FALSE
1024_fwd	0.144243	0.288485	0	0	#NAME?	0.432016	0.670164	1024	TRUE	FALSE
1025_fwd	11.5992	5.98184	17.2166	2.87815	1.52514	0.0694988	0.180376	1025	TRUE	TRUE	340
1026_fwd	1.86988	2.44908	1.29067	0.527001	-0.924122	0.213116	0.409234	1026	TRUE	FALSE
1027_fwd	0.786726	1.02087	0.552578	0.541279	-0.885555	0.424933	0.668099	1027	TRUE	FALSE
1028_fwd	6.55007	3.69909	9.40104	2.54144	1.34565	0.0401044	0.12164	1028	TRUE	TRUE	341
1029_fwd	0.638177	1.14967	0.126687	0.110194	-3.18188	0.0503154	0.142093	1029	TRUE	FALSE
1030_fwd	0	0	0					1030	TRUE	FALSE
1031_fwd	0	0	0					1031	TRUE	TRUE	342
1032_fwd	0.224902	0.449805	0	0	#NAME?	0.229037	0.428875	1032	TRUE	FALSE
1033_fwd	0.436841	0.503327	0.370355	0.735815	-0.442585	0.768517	0.972513	1033	TRUE	FALSE
1034_fwd	47.5537	22.7849	72.3225	3.17415	1.66637	4.82998e-06	0.000244671	1034	TRUE	TRUE	343
1035_fwd	0	0	0					1035	TRUE	FALSE
1036_fwd	0.227407	0.260876	0.193937	0.743404	-0.427782	1	1	1036	TRUE	FALSE
1037_fwd	26.5755	16.6808	36.4703	2.18637	1.12854	0.0987963	0.232334	1037	TRUE	TRUE	344
1038_fwd	0.560903	0.995118	0.126687	0.127308	-2.9736	0.098266	0.231557	1038	TRUE	FALSE
1039_fwd	0.226627	0.259317	0.193937	0.747875	-0.419131	1	1	1039	TRUE	FALSE
1040_fwd	1.53615	0.797671	2.27463	2.85159	1.51177	0.036568	0.114567	1040	TRUE	TRUE	345
1041_fwd	0.411854	0.72674	0.0969683	0.133429	-2.90585	0.300426	0.513416	1041	TRUE	FALSE
1042_fwd	0.187538	0.375076	0	0	#NAME?	0.335188	0.557971	1042	TRUE	FALSE
1043_fwd	0.31178	0.338667	0.284893	0.841219	-0.249447	0.877712	1	1043	TRUE	TRUE	346
1044_fwd	0.134698	0.269395	0	0	#NAME?	0.440055	0.673725	1044	TRUE	FALSE
1045_fwd	0.475185	0.732726	0.217643	0.297032	-1.75131	0.307126	0.520513	1045	TRUE	FALSE
1046_fwd	0.811234	0.555352	1.06712	1.92151	0.942244	0.504763	0.74725	1046	TRUE	TRUE	347
1047_fwd	0	0	0					1047	TRUE	FALSE
1048_fwd	0.140253	0.0925809	0.187925	2.02984	1.02137	0.898941	1	1048	TRUE	FALSE
1049_fwd	0.545734	0.454557	0.636912	1.40117	0.486631	0.808823	1	1049	TRUE	TRUE	348
1050_fwd	0.199774	0.189914	0.209634	1.10384	0.142527	1	1	1050	TRUE	FALSE
1051_fwd	0.157967	0.315933	0	0	#NAME?	0.634743	0.872356	1051	TRUE	FALSE
1052_fwd	0.351114	0.387616	0.314611	0.811658	-0.301057	1	1	1052	TRUE	TRUE	349
1053_fwd	0.788516	1.35338	0.223655	0.165257	-2.59722	0.0385188	0.11851	1053	TRUE	FALSE
1054_fwd	0.771626	1.28988	0.253373	0.196432	-2.3479	0.223684	0.423462	1054	TRUE	FALSE
1055_fwd	22.3032	16.2088	28.3976	1.75199	0.808994	0.115648	0.259601	1055	TRUE	TRUE	350
1056_fwd	1.45026	2.69089	0.209634	0.0779051	-3.68214	0.0472364	0.136602	1056	TRUE	FALSE
1057_fwd	0.0916822	0.183364	0	0	#NAME?	0.679609	0.899283	1057	TRUE	FALSE
1058_fwd	2.09732	0.748355	3.44628	4.60514	2.20325	0.0430735	0.127827	1058	TRUE	TRUE	351
1059_fwd	0.195904	0.391808	0	0	#NAME?	0.275219	0.4899	1059	TRUE	FALSE
1060_fwd	0.289357	0.452028	0.126687	0.280263	-1.83515	0.427743	0.668695	1060	TRUE	FALSE
1061_fwd	41.1909	20.7506	61.6313	2.9701	1.57051	0.0264661	0.0897437	1061	TRUE	TRUE	352
1062_fwd	0.0860311	0.172062	0	0	#NAME?	0.685878	0.899283	1062	TRUE	FALSE
1063_fwd	0.192909	0.385818	0	0	#NAME?	0.276852	0.491444	1063	TRUE	FALSE
1064_fwd	2.01534	1.08882	2.94187	2.7019	1.43397	0.151782	0.322307	1064	TRUE	TRUE	353
1065_fwd	2.6487	1.60367	3.69373	2.3033	1.2037	0.174144	0.353425	1065	TRUE	FALSE
1066_fwd	0.1583	0.189914	0.126687	0.667073	-0.584083	1	1	1066	TRUE	FALSE
1067_fwd	0	0	0					1067	TRUE	TRUE	354
1068_fwd	0.458179	0.73994	0.176419	0.238423	-2.0684	0.149169	0.31816	1068	TRUE	FALSE
1069_fwd	0.379548	0.759097	0	0	#NAME?	0.0494927	0.140594	1069	TRUE	FALSE
1070_fwd	14.7062	7.21309	22.1993	3.07764	1.62183	0.0326401	0.106012	1070	TRUE	TRUE	355
1071_fwd	10.2358	8.83511	11.6365	1.31708	0.397343	0.470469	0.703778	1071	TRUE	FALSE
1072_fwd	0.945544	1.41146	0.479628	0.33981	-1.5572	0.157277	0.330334	1072	TRUE	FALSE
1073_fwd	3.09767	2.00211	4.19323	2.09441	1.06654	0.150902	0.321147	1073	TRUE	TRUE	356
1074_fwd	1.15328	1.67873	0.627834	0.373994	-1.41891	0.132732	0.289515	1074	TRUE	FALSE
1075_fwd	1.61523	2.29293	0.937534	0.40888	-1.29025	0.0793521	0.19952	1075	TRUE	FALSE
1076_fwd	12.0757	6.90851	17.2429	2.49589	1.31955	0.00466897	0.0249098	1076	TRUE	TRUE	357
1077_fwd	0.525976	0.817692	0.234261	0.28649	-1.80344	0.496176	0.735669	1077	TRUE	FALSE
1078_fwd	0	0	0					1078	TRUE	FALSE
1079_fwd	21.1823	16.0815	26.283	1.63436	0.708727	0.244922	0.452271	1079	TRUE	TRUE	358
1080_fwd	0.0454782	0	0.0909565	inf	inf	0.949104	1	1080	TRUE	FALSE
1081_fwd	0.618697	1.11872	0.118678	0.106084	-3.23672	0.0929877	0.223864	1081	TRUE	FALSE
1082_fwd	0.973932	0.489883	1.45798	2.97618	1.57346	0.0983456	0.231557	1082	TRUE	TRUE	359
1083_fwd	0.454001	0.690358	0.217643	0.315261	-1.66538	0.399311	0.641476	1083	TRUE	FALSE
1084_fwd	0	0	0					1084	TRUE	FALSE
1085_fwd	1.45055	0.932383	1.96872	2.11149	1.07826	0.18278	0.368714	1085	TRUE	TRUE	360
1086_fwd	0	0	0					1086	TRUE	FALSE
1087_fwd	0	0	0					1087	TRUE	FALSE
1088_fwd	0.283552	0.0925809	0.474523	5.1255	2.35769	0.384503	0.625995	1088	TRUE	TRUE	361
1089_fwd	0.281578	0.444479	0.118678	0.267004	-1.90506	0.431183	0.670164	1089	TRUE	FALSE
1090_fwd	0.819481	1.33236	0.306603	0.23012	-2.11954	0.129377	0.284453	1090	TRUE	FALSE
1091_fwd	26.1274	16.0239	36.2309	2.26105	1.177	0.00135304	0.0102563	1091	TRUE	TRUE	362
1092_fwd	0.139084	0.278169	0	0	#NAME?	0.436245	0.671126	1092	TRUE	FALSE
1093_fwd	0.111827	0	0.223655	inf	inf	0.529534	0.770127	1093	TRUE	FALSE
1094_fwd	7.19698	3.99827	10.3957	2.60004	1.37854	0.00176721	0.0123769	1094	TRUE	TRUE	363
1095_fwd	0.715468	1.03687	0.394062	0.380048	-1.39575	0.352981	0.584057	1095	TRUE	FALSE
1096_fwd	2.12878	3.11989	1.13766	0.364648	-1.45542	0.0665925	0.175454	1096	TRUE	FALSE
1097_fwd	1.12433	0.724839	1.52383	2.10229	1.07196	0.409791	0.650638	1097	TRUE	TRUE	364
1098_fwd	2.40465	3.7904	1.0189	0.268811	-1.89534	0.0101562	0.0442553	1098	TRUE	FALSE
1099_fwd	1.32067	2.26178	0.379555	0.167812	-2.57508	0.0256161	0.0881716	1099	TRUE	FALSE
1100_fwd	5.79739	3.42994	8.16483	2.38046	1.25124	0.017879	0.0671247	1100	TRUE	TRUE	365
1101_fwd	2.22614	3.6169	0.83537	0.230963	-2.11427	0.00309484	0.0188033	1101	TRUE	FALSE
1102_fwd	3.7306	5.34356	2.11763	0.396295	-1.33535	0.0040239	0.022399	1102	TRUE	FALSE
1103_fwd	22.7303	34.1575	11.3031	0.330909	-1.59549	3.13666e-05	0.000736733	1103	TRUE	TRUE	366
1104_fwd	0.0354811	0.0709622	0	0	#NAME?	1	1	1104	TRUE	FALSE
1105_fwd	0	0	0					1105	TRUE	FALSE
1106_fwd	60.1497	36.0952	84.2043	2.33284	1.22209	0.00166606	0.0119245	1106	TRUE	TRUE	367
1107_fwd	10.4888	6.8387	14.1389	2.06748	1.04788	0.0265749	0.0897437	1107	TRUE	FALSE
1108_fwd	0.742199	1.22552	0.258877	0.211239	-2.24305	0.0865217	0.211742	1108	TRUE	FALSE
1109_fwd	1.72944	1.1119	2.34698	2.11079	1.07778	0.195143	0.388269	1109	TRUE	TRUE	368
1110_fwd	1.18091	1.76202	0.599802	0.340406	-1.55467	0.32309	0.542048	1110	TRUE	FALSE
1111_fwd	13.5906	19.6254	7.55573	0.384997	-1.37708	0.000580738	0.00527595	1111	TRUE	FALSE
1112_fwd	12.4457	6.7019	18.1896	2.71409	1.44047	0.000174606	0.00230172	1112	TRUE	TRUE	369
1113_fwd	1.08186	1.59954	0.564174	0.352709	-1.50345	0.115979	0.259738	1113	TRUE	FALSE
1114_fwd	0.684062	1.10105	0.267077	0.242566	-2.04355	0.071924	0.184442	1114	TRUE	FALSE
1115_fwd	0.0633433	0	0.126687	inf	inf	0.949355	1	1115	TRUE	TRUE	370
1116_fwd	0.722288	1.13086	0.313711	0.277409	-1.84992	0.0685938	0.179013	1116	TRUE	FALSE
1117_fwd	1.77328	2.79064	0.755919	0.270877	-1.88429	0.0381801	0.117656	1117	TRUE	FALSE
1118_fwd	10.8176	6.88939	14.7458	2.14037	1.09786	0.211596	0.408761	1118	TRUE	TRUE	371
1119_fwd	4.01185	6.56991	1.45378	0.221278	-2.17607	9.09456e-05	0.00145968	1119	TRUE	FALSE
1120_fwd	8.24474	11.601	4.8885	0.421386	-1.24678	0.00566607	0.0283658	1120	TRUE	FALSE
1121_fwd	178.762	96.0778	261.445	2.72118	1.44423	3.85817e-05	0.000844412	1121	TRUE	TRUE	372
1122_fwd	4.87096	7.31482	2.42711	0.331808	-1.59158	0.00438042	0.0238276	1122	TRUE	FALSE
1123_fwd	1.95687	3.04333	0.870405	0.286004	-1.80589	0.0195095	0.0719832	1123	TRUE	FALSE
1124_fwd	0.120667	0.241334	0	0	#NAME?	1	1	1124	TRUE	TRUE	373
1125_fwd	1.44464	2.29928	0.590006	0.256604	-1.96238	0.0311845	0.102319	1125	TRUE	FALSE
1126_fwd	4.49605	7.24212	1.74999	0.24164	-2.04907	0.00322913	0.0193748	1126	TRUE	FALSE
1127_fwd	81.5307	47.3417	115.72	2.44435	1.28945	0.000369275	0.0037831	1127	TRUE	TRUE	374
1128_fwd	4.66157	6.43518	2.88795	0.448775	-1.15594	0.026507	0.0897437	1128	TRUE	FALSE
1129_fwd	1.79269	3.1812	0.404179	0.127052	-2.97651	0.00288212	0.0178499	1129	TRUE	FALSE
1130_fwd	2.88154	1.51209	4.25099	2.81134	1.49126	0.0578414	0.157571	1130	TRUE	TRUE	375
1131_fwd	8.02654	11.4984	4.55469	0.396116	-1.33601	0.00139576	0.0103793	1131	TRUE	FALSE
1132_fwd	0.0949571	0.189914	0	0	#NAME?	0.676245	0.899283	1132	TRUE	FALSE
1133_fwd	0.640074	0.189914	1.09023	5.74066	2.52122	0.0614204	0.165448	1133	TRUE	TRUE	376
1134_fwd	0	0	0					1134	TRUE	FALSE
1135_fwd	0	0	0					1135	TRUE	FALSE
1136_fwd	2.36227	2.21474	2.5098	1.13323	0.180437	0.783422	0.989424	1136	TRUE	TRUE	377
1137_fwd	0	0	0					1137	TRUE	FALSE
1138_fwd	0.7859	1.34815	0.223655	0.165898	-2.59163	0.155512	0.328056	1138	TRUE	FALSE
1139_fwd	35.8783	24.1206	47.636	1.97491	0.981783	0.00501995	0.026084	1139	TRUE	TRUE	378
1140_fwd	55.135	88.0055	22.2644	0.252989	-1.98286	2.8229e-08	7.76701e-06	1140	TRUE	FALSE
1141_fwd	22.7069	37.4863	7.92754	0.211479	-2.24142	4.67059e-08	9.99507e-06	1141	TRUE	FALSE
1142_fwd	148.577	78.1965	218.958	2.8001	1.48548	3.12879e-05	0.000736733	1142	TRUE	TRUE	379
1143_fwd	0.917551	1.69781	0.137293	0.0808645	-3.62835	0.0846334	0.207913	1143	TRUE	FALSE
1144_fwd	0	0	0					1144	TRUE	FALSE
1145_fwd	0	0	0					1145	TRUE	TRUE	380
1146_fwd	1.77948	2.12789	1.43106	0.672525	-0.572339	0.545237	0.783673	1146	TRUE	FALSE
1147_fwd	0.945689	1.7727	0.118678	0.0669475	-3.90083	0.00775569	0.0359939	1147	TRUE	FALSE
1148_fwd	40.3557	23.9231	56.7882	2.37378	1.24718	0.0661723	0.174586	1148	TRUE	TRUE	381
1149_fwd	0.332171	0.664341	0	0	#NAME?	0.0555156	0.153625	1149	TRUE	FALSE
1150_fwd	0	0	0					1150	TRUE	FALSE
1151_fwd	16.0844	20.1872	11.9817	0.593526	-0.752616	0.081638	0.203352	1151	TRUE	TRUE	382
1152_fwd	3.57589	6.48734	0.664448	0.102422	-3.2874	5.32939e-06	0.000255501	1152	TRUE	FALSE
1153_fwd	0	0	0					1153	TRUE	FALSE
1154_fwd	0.42575	0.386482	0.465018	1.20321	0.266883	1	1	1154	TRUE	TRUE	383
1155_fwd	0.20731	0.414619	0	0	#NAME?	0.395363	0.639867	1155	TRUE	FALSE
1156_fwd	2.8572	4.20289	1.51152	0.359639	-1.47538	0.0100265	0.0439885	1156	TRUE	FALSE
1157_fwd	63.3061	37.0471	89.5652	2.41761	1.27358	0.000690732	0.00604705	1157	TRUE	TRUE	384
1158_fwd	0.839416	1.3228	0.356033	0.269151	-1.89351	0.204853	0.400556	1158	TRUE	FALSE
1159_fwd	0	0	0					1159	TRUE	FALSE
1160_fwd	21.1093	30.5727	11.6459	0.380924	-1.39242	0.0027991	0.0176178	1160	TRUE	TRUE	385
1161_fwd	1.42798	2.14226	0.713691	0.333148	-1.58576	0.0701016	0.181229	1161	TRUE	FALSE
1162_fwd	1.52544	2.95993	0.0909565	0.0307293	-5.02424	0.000171372	0.00228377	1162	TRUE	FALSE
1163_fwd	40.2007	22.6827	57.7188	2.54462	1.34745	0.000411729	0.00408757	1163	TRUE	TRUE	386
1164_fwd	0.392443	0.784886	0	0	#NAME?	0.0967032	0.229372	1164	TRUE	FALSE
1165_fwd	2.27676	3.50081	1.05272	0.300707	-1.73357	0.015747	0.0609666	1165	TRUE	FALSE
1166_fwd	30.291	18.1499	42.4321	2.33787	1.22519	0.00136023	0.0102563	1166	TRUE	TRUE	387
1167_fwd	1.6771	2.69716	0.657047	0.243607	-2.03737	0.0270246	0.0908365	1167	TRUE	FALSE
1168_fwd	0	0	0					1168	TRUE	FALSE
1169_fwd	0	0	0					1169	TRUE	TRUE	388
1170_fwd	0	0	0					1170	TRUE	FALSE
1171_fwd	0	0	0					1171	TRUE	FALSE
1172_fwd	0.215659	0.304631	0.126687	0.415869	-1.2658	1	1	1172	TRUE	TRUE	389
1173_fwd	0	0	0					1173	TRUE	FALSE
1174_fwd	0	0	0					1174	TRUE	FALSE
1175_fwd	1.75137	1.56482	1.93792	1.23843	0.308508	0.948978	1	1175	TRUE	TRUE	390
1176_fwd	0	0	0					1176	TRUE	FALSE
1177_fwd	0.52475	0.922813	0.126687	0.137283	-2.86477	0.20972	0.407589	1177	TRUE	FALSE
1178_fwd	1.81111	1.40891	2.21332	1.57095	0.651638	0.37514	0.613344	1178	TRUE	TRUE	391
1179_fwd	0.515213	0.777053	0.253373	0.32607	-1.61675	0.296984	0.51037	1179	TRUE	FALSE
1180_fwd	2.38645	3.57758	1.19532	0.334115	-1.58158	0.0249381	0.0871704	1180	TRUE	FALSE
1181_fwd	22.419	12.6025	32.2354	2.55785	1.35493	0.00205173	0.0138206	1181	TRUE	TRUE	392
1182_fwd	9.15037	14.2674	4.03334	0.282696	-1.82268	6.72885e-05	0.00119998	1182	TRUE	FALSE
1183_fwd	4.25281	6.28222	2.22339	0.353918	-1.49851	0.0119718	0.0500167	1183	TRUE	FALSE
1184_fwd	181.16	113.538	248.782	2.19118	1.13171	0.0014558	0.0107841	1184	TRUE	TRUE	393
1185_fwd	0.998098	1.44022	0.555974	0.386034	-1.3732	0.252708	0.461779	1185	TRUE	FALSE
1186_fwd	1.31126	2.04193	0.580598	0.284338	-1.81432	0.0344994	0.109828	1186	TRUE	FALSE
1187_fwd	1.54929	0.573204	2.52539	4.40574	2.13938	0.0120116	0.0500609	1187	TRUE	TRUE	394
1188_fwd	0.445454	0	0.890909	inf	inf	0.0474835	0.136701	1188	TRUE	FALSE
1189_fwd	0.212903	0.425806	0	0	#NAME?	0.393038	0.638367	1189	TRUE	FALSE
1190_fwd	0	0	0					1190	TRUE	TRUE	395
1191_fwd	3.06961	3.76122	2.37801	0.632245	-0.661445	0.291819	0.506802	1191	TRUE	FALSE
1192_fwd	7.04948	10.3678	3.73113	0.359875	-1.47443	0.00219444	0.0145879	1192	TRUE	FALSE
1193_fwd	353.91	268.556	439.265	1.63565	0.709867	0.0487022	0.138964	1193	TRUE	TRUE	396
1194_fwd	90.5019	62.3552	118.649	1.90279	0.928114	0.0104407	0.0450868	1194	TRUE	FALSE
1195_fwd	0.162693	0.0860311	0.239356	2.7822	1.47623	0.902269	1	1195	TRUE	FALSE
1196_fwd	0.655433	0.541252	0.769613	1.42191	0.507833	0.794657	1	1196	TRUE	TRUE	397
1197_fwd	1.2591	2.13865	0.379555	0.177474	-2.49432	0.0268971	0.0905661	1197	TRUE	FALSE
1198_fwd	0.931345	1.60672	0.25597	0.159312	-2.65007	0.0556005	0.153639	1198	TRUE	FALSE
1199_fwd	0.499696	0.290708	0.708683	2.43778	1.28557	0.635006	0.872356	1199	TRUE	TRUE	398
1200_fwd	0.650555	0.90355	0.397559	0.439997	-1.18444	0.453121	0.683119	1200	TRUE	FALSE
1201_fwd	0	0	0					1201	TRUE	FALSE
1202_fwd	4.65406	3.64573	5.6624	1.55316	0.635206	0.355629	0.586606	1202	TRUE	TRUE	399
1203_fwd	4.11575	6.65034	1.58116	0.237755	-2.07245	0.000826731	0.00701447	1203	TRUE	FALSE
1204_fwd	0.782514	1.02257	0.542461	0.53049	-0.914603	0.64039	0.875366	1204	TRUE	FALSE
1205_fwd	0.597717	0.493248	0.702185	1.42359	0.509538	1	1	1205	TRUE	TRUE	400
1206_fwd	0.451925	0.806881	0.0969683	0.120177	-3.05677	0.11373	0.256793	1206	TRUE	FALSE
1207_fwd	0.0686463	0	0.137293	inf	inf	0.94943	1	1207	TRUE	FALSE
1208_fwd	0.380331	0.341581	0.419081	1.22688	0.295	1	1	1208	TRUE	TRUE	401
1209_fwd	0.423325	0.749682	0.0969683	0.129346	-2.95069	0.156243	0.328878	1209	TRUE	FALSE
1210_fwd	0	0	0					1210	TRUE	FALSE
1211_fwd	1.05117	0.322039	1.7803	5.52822	2.46682	0.0159978	0.0617468	1211	TRUE	TRUE	402
1212_fwd	0.341297	0.682594	0	0	#NAME?	0.10449	0.241153	1212	TRUE	FALSE
1213_fwd	0	0	0					1213	TRUE	FALSE
1214_fwd	32.0711	19.5301	44.612	2.28427	1.19173	0.000910485	0.0074353	1214	TRUE	TRUE	403
1215_fwd	12.5116	18.6437	6.37946	0.342177	-1.54718	0.000432197	0.0042041	1215	TRUE	FALSE
1216_fwd	0.477374	0.698778	0.25597	0.366311	-1.44886	0.507129	0.749026	1216	TRUE	FALSE
1217_fwd	11.3585	14.034	8.68301	0.618713	-0.692658	0.142351	0.306676	1217	TRUE	TRUE	404
1218_fwd	0	0	0					1218	TRUE	FALSE
1219_fwd	0.0354811	0.0709622	0	0	#NAME?	1	1	1219	TRUE	FALSE
1220_fwd	0.0454782	0	0.0909565	inf	inf	0.949104	1	1220	TRUE	TRUE	405
1221_fwd	0.355895	0.444905	0.266886	0.599873	-0.737271	0.689228	0.899283	1221	TRUE	FALSE
1222_fwd	0.344539	0.540678	0.148399	0.274468	-1.86529	0.303429	0.516715	1222	TRUE	FALSE
1223_fwd	53.9043	31.0748	76.7339	2.46933	1.30412	0.000395277	0.00394458	1223	TRUE	TRUE	406
1224_fwd	0	0	0					1224	TRUE	FALSE
1225_fwd	0.794477	1.13504	0.453911	0.399907	-1.32226	0.267389	0.479697	1225	TRUE	FALSE
1226_fwd	46.2446	31.5886	60.9006	1.92793	0.947054	0.0419065	0.125329	1226	TRUE	TRUE	407
1227_fwd	1.35976	2.2399	0.479625	0.214128	-2.22345	0.0265355	0.0897437	1227	TRUE	FALSE
1228_fwd	0.742869	0.564211	0.921527	1.6333	0.707793	0.953173	1	1228	TRUE	FALSE
1229_fwd	2.37988	2.42067	2.33909	0.966299	-0.0494591	1	1	1229	TRUE	TRUE	408
1230_fwd	3.47284	5.07472	1.87096	0.368682	-1.43955	0.0155016	0.0601939	1230	TRUE	FALSE
1231_fwd	1.03361	2.06721	0	0	#NAME?	0.000347785	0.00366029	1231	TRUE	FALSE
1232_fwd	15.1595	9.41447	20.9045	2.22046	1.15086	0.00780166	0.0361202	1232	TRUE	TRUE	409
1233_fwd	0.679715	0.858892	0.500539	0.582773	-0.778993	0.734235	0.93404	1233	TRUE	FALSE
1234_fwd	0.166957	0.333915	0	0	#NAME?	0.63454	0.872356	1234	TRUE	FALSE
1235_fwd	0	0	0					1235	TRUE	TRUE	410
1236_fwd	0.109873	0.219746	0	0	#NAME?	0.708654	0.904485	1236	TRUE	FALSE
1237_fwd	0.732287	1.10654	0.358033	0.323561	-1.62789	0.174852	0.353745	1237	TRUE	FALSE
1238_fwd	34.0161	23.2456	44.7866	1.92667	0.946111	0.0190222	0.070864	1238	TRUE	TRUE
1239_fwd	2.88191	4.75274	1.01108	0.212737	-2.23286	0.0117763	0.0495124	1239	TRUE	FALSE
1240_fwd	23.327	17.0202	29.6337	1.74109	0.799994	0.041698	0.1249	1240	TRUE	FALSE
2_rev	0	0	0					2	FALSE	TRUE
3_rev	0	0	0					3	FALSE	FALSE
4_rev	0	0	0					4	FALSE	FALSE
5_rev	0.0888366	0.0807049	0.0969683	1.20152	0.264857	1	1	5	FALSE	TRUE
6_rev	0	0	0					6	FALSE	FALSE
7_rev	0.21193	0.247441	0.176419	0.712974	-0.488079	0.806368	1	7	FALSE	FALSE
8_rev	0.284152	0.391886	0.176419	0.450179	-1.15143	0.784518	0.990158	8	FALSE	TRUE
9_rev	0	0	0					9	FALSE	FALSE
10_rev	0.0403524	0.0807049	0	0	#NAME?	1	1	10	FALSE	FALSE
11_rev	0	0	0					11	FALSE	TRUE
12_rev	0	0	0					12	FALSE	FALSE
13_rev	0	0	0					13	FALSE	FALSE
14_rev	0.621843	0.753556	0.49013	0.650423	-0.62055	0.582109	0.828023	14	FALSE	TRUE
15_rev	0.54858	0.970474	0.126687	0.130541	-2.93743	0.134943	0.293341	15	FALSE	FALSE
16_rev	0.0462905	0.0925809	0	0	#NAME?	1	1	16	FALSE	FALSE
17_rev	0.144243	0.288485	0	0	#NAME?	0.432016	0.670164	17	FALSE	TRUE
18_rev	0	0	0					18	FALSE	FALSE
19_rev	0	0	0					19	FALSE	FALSE
20_rev	0.175603	0.351207	0	0	#NAME?	0.629226	0.869985	20	FALSE	TRUE
21_rev	0.0403524	0.0807049	0	0	#NAME?	1	1	21	FALSE	FALSE
22_rev	0	0	0					22	FALSE	FALSE
23_rev	0	0	0					23	FALSE	TRUE
24_rev	0.4019	0.685121	0.118678	0.173222	-2.52931	0.61731	0.859061	24	FALSE	FALSE
25_rev	0	0	0					25	FALSE	FALSE
26_rev	0	0	0					26	FALSE	TRUE
27_rev	0	0	0					27	FALSE	FALSE
28_rev	0	0	0					28	FALSE	FALSE
29_rev	0.431699	0.863398	0	0	#NAME?	0.0631826	0.16896	29	FALSE	TRUE
30_rev	0.0430155	0.0860311	0	0	#NAME?	1	1	30	FALSE	FALSE
31_rev	0	0	0					31	FALSE	FALSE
32_rev	0.0882094	0	0.176419	inf	inf	0.950854	1	32	FALSE	TRUE
33_rev	0	0	0					33	FALSE	FALSE
34_rev	0.0758336	0.151667	0	0	#NAME?	0.698957	0.89986	34	FALSE	FALSE
35_rev	0.26733	0.437691	0.0969683	0.221545	-2.17433	0.437917	0.67152	35	FALSE	TRUE
36_rev	0.0700998	0	0.1402	inf	inf	0.94945	1	36	FALSE	FALSE
37_rev	0.223717	0.447434	0	0	#NAME?	0.185186	0.372304	37	FALSE	FALSE
38_rev	0.812407	1.33622	0.288599	0.215982	-2.21102	0.233151	0.433027	38	FALSE	TRUE
39_rev	0.929256	1.61315	0.245364	0.152103	-2.71688	0.0325506	0.1059	39	FALSE	FALSE
40_rev	0.0486666	0.0973333	0	0	#NAME?	1	1	40	FALSE	FALSE
41_rev	0.24007	0.48014	0	0	#NAME?	0.255486	0.464213	41	FALSE	TRUE
42_rev	0.118849	0.237698	0	0	#NAME?	0.455748	0.686294	42	FALSE	FALSE
43_rev	0	0	0					43	FALSE	FALSE
44_rev	0.0403524	0.0807049	0	0	#NAME?	1	1	44	FALSE	TRUE
45_rev	0.40969	0.819381	0	0	#NAME?	0.0945198	0.225612	45	FALSE	FALSE
46_rev	0.189136	0.0925809	0.285692	3.08586	1.62567	0.905438	1	46	FALSE	FALSE
47_rev	0.495824	0.991648	0	0	#NAME?	0.059075	0.160385	47	FALSE	TRUE
48_rev	0.421939	0.655953	0.187925	0.286491	-1.80344	0.879654	1	48	FALSE	FALSE
49_rev	0.0354811	0.0709622	0	0	#NAME?	1	1	49	FALSE	FALSE
50_rev	1.28179	2.10257	0.461013	0.219262	-2.18927	0.0228864	0.0813269	50	FALSE	TRUE
51_rev	0.357022	0.576751	0.137293	0.238045	-2.07069	0.22597	0.42585	51	FALSE	FALSE
52_rev	0.571397	0.868209	0.274585	0.316266	-1.66079	0.239545	0.442768	52	FALSE	FALSE
53_rev	0.81772	1.32283	0.312614	0.236323	-2.08117	0.10307	0.240424	53	FALSE	TRUE
54_rev	0.0549366	0.109873	0	0	#NAME?	1	1	54	FALSE	FALSE
55_rev	0	0	0					55	FALSE	FALSE
56_rev	0.0403524	0.0807049	0	0	#NAME?	1	1	56	FALSE	TRUE
57_rev	0.0403524	0.0807049	0	0	#NAME?	1	1	57	FALSE	FALSE
58_rev	0.0686463	0	0.137293	inf	inf	0.94943	1	58	FALSE	FALSE
59_rev	0.1093	0.2186	0	0	#NAME?	1	1	59	FALSE	TRUE
60_rev	0	0	0					60	FALSE	FALSE
61_rev	0	0	0					61	FALSE	FALSE
62_rev	0.164237	0.328473	0	0	#NAME?	0.632099	0.872356	62	FALSE	TRUE
63_rev	0.204815	0.409629	0	0	#NAME?	0.396436	0.639867	63	FALSE	FALSE
64_rev	0.0354811	0.0709622	0	0	#NAME?	1	1	64	FALSE	FALSE
65_rev	0	0	0					65	FALSE	TRUE
66_rev	0	0	0					66	FALSE	FALSE
67_rev	0	0	0					67	FALSE	FALSE
68_rev	0.0841478	0.168296	0	0	#NAME?	0.68811	0.899283	68	FALSE	TRUE
69_rev	2.5215	4.03162	1.01138	0.25086	-1.99504	0.00503804	0.026084	69	FALSE	FALSE
70_rev	5.62959	9.89254	1.36664	0.138148	-2.85571	1.45873e-06	0.000118673	70	FALSE	FALSE
71_rev	0.449756	0.899512	0	0	#NAME?	0.0615328	0.16552	71	FALSE	TRUE
72_rev	0.145933	0.151667	0.1402	0.92439	-0.113426	1	1	72	FALSE	FALSE
73_rev	0.236844	0.325289	0.148399	0.456207	-1.13224	0.595524	0.839048	73	FALSE	FALSE
74_rev	0.160566	0.202454	0.118678	0.586196	-0.770545	1	1	74	FALSE	TRUE
75_rev	0.798691	1.19982	0.397559	0.331348	-1.59358	0.228956	0.428875	75	FALSE	FALSE
76_rev	0.0354811	0.0709622	0	0	#NAME?	1	1	76	FALSE	FALSE
77_rev	0.274997	0.549994	0	0	#NAME?	0.167182	0.343973	77	FALSE	TRUE
78_rev	2.92292	5.09134	0.754502	0.148193	-2.75445	0.000171935	0.00228377	78	FALSE	FALSE
79_rev	0	0	0					79	FALSE	FALSE
80_rev	0.611077	1.12519	0.0969683	0.0861798	-3.53651	0.051443	0.144011	80	FALSE	TRUE
81_rev	0	0	0					81	FALSE	FALSE
82_rev	0	0	0					82	FALSE	FALSE
83_rev	2.29636	3.88494	0.707773	0.182184	-2.45653	0.00247888	0.0159144	83	FALSE	TRUE
84_rev	0.170265	0.249574	0.0909565	0.364447	-1.45622	0.825123	1	84	FALSE	FALSE
85_rev	0.400984	0.528581	0.273387	0.517209	-0.951179	0.86829	1	85	FALSE	FALSE
86_rev	3.37851	5.64256	1.11446	0.19751	-2.34	0.000614829	0.00550772	86	FALSE	TRUE
87_rev	1.43245	2.49335	0.371553	0.149018	-2.74644	0.0252364	0.0878303	87	FALSE	FALSE
88_rev	0	0	0					88	FALSE	FALSE
89_rev	0	0	0					89	FALSE	TRUE
90_rev	0	0	0					90	FALSE	FALSE
91_rev	0.0354811	0.0709622	0	0	#NAME?	1	1	91	FALSE	FALSE
92_rev	1.55978	2.33193	0.787635	0.337761	-1.56592	0.0645143	0.171152	92	FALSE	TRUE
93_rev	0.534384	0.801883	0.266886	0.332825	-1.58717	0.227709	0.427871	93	FALSE	FALSE
94_rev	0.157967	0.315933	0	0	#NAME?	0.634743	0.872356	94	FALSE	FALSE
95_rev	0.0686463	0	0.137293	inf	inf	0.94943	1	95	FALSE	TRUE
96_rev	0.16902	0.0709622	0.267077	3.76365	1.91213	0.903091	1	96	FALSE	FALSE
97_rev	0	0	0					97	FALSE	FALSE
98_rev	0	0	0					98	FALSE	TRUE
99_rev	0.0354811	0.0709622	0	0	#NAME?	1	1	99	FALSE	FALSE
100_rev	0	0	0					100	FALSE	FALSE
101_rev	0	0	0					101	FALSE	TRUE
102_rev	0.0549366	0.109873	0	0	#NAME?	1	1	102	FALSE	FALSE
103_rev	0	0	0					103	FALSE	FALSE
104_rev	0	0	0					104	FALSE	TRUE
105_rev	0.0354811	0.0709622	0	0	#NAME?	1	1	105	FALSE	FALSE
106_rev	0.171377	0.251798	0.0909565	0.361229	-1.46902	0.824534	1	106	FALSE	FALSE
107_rev	2.76171	4.09624	1.42718	0.348411	-1.52114	0.019496	0.0719832	107	FALSE	TRUE
108_rev	11.5596	17.0382	6.08112	0.356912	-1.48636	0.000422845	0.0041551	108	FALSE	FALSE
109_rev	1.50827	2.58416	0.432389	0.167323	-2.57929	0.00391259	0.0220341	109	FALSE	FALSE
110_rev	1.05591	1.60728	0.504543	0.313911	-1.67157	0.101383	0.236971	110	FALSE	TRUE
111_rev	0.155289	0.173286	0.137293	0.79229	-0.3359	1	1	111	FALSE	FALSE
112_rev	0	0	0					112	FALSE	FALSE
113_rev	1.68584	2.97761	0.394062	0.132342	-2.91766	0.00203034	0.0138178	113	FALSE	TRUE
114_rev	0	0	0					114	FALSE	FALSE
115_rev	0.106443	0.212887	0	0	#NAME?	0.545641	0.783673	115	FALSE	FALSE
116_rev	1.96608	3.26061	0.671554	0.20596	-2.27957	0.00397595	0.0221962	116	FALSE	TRUE
117_rev	0.65473	1.16926	0.1402	0.119905	-3.06004	0.246135	0.454077	117	FALSE	FALSE
118_rev	0.567293	0.946662	0.187925	0.198513	-2.33269	0.393918	0.639162	118	FALSE	FALSE
119_rev	5.11572	8.91617	1.31528	0.147516	-2.76105	7.00986e-07	7.94175e-05	119	FALSE	TRUE
120_rev	0.191645	0.383289	0	0	#NAME?	0.277555	0.492239	120	FALSE	FALSE
121_rev	0.620619	0.924619	0.316618	0.342431	-1.54611	0.211346	0.408687	121	FALSE	FALSE
122_rev	0.488679	0.767724	0.209634	0.273059	-1.87271	0.238181	0.441094	122	FALSE	TRUE
123_rev	0.0403524	0.0807049	0	0	#NAME?	1	1	123	FALSE	FALSE
124_rev	3.5658	6.07719	1.05442	0.173504	-2.52696	0.000326528	0.00354466	124	FALSE	FALSE
125_rev	0.0916822	0.183364	0	0	#NAME?	0.679609	0.899283	125	FALSE	TRUE
126_rev	0	0	0					126	FALSE	FALSE
127_rev	0.163682	0.327365	0	0	#NAME?	0.637106	0.872356	127	FALSE	FALSE
128_rev	0	0	0					128	FALSE	TRUE
129_rev	0	0	0					129	FALSE	FALSE
130_rev	0.882016	1.48363	0.280399	0.188995	-2.40358	0.185758	0.373066	130	FALSE	FALSE
131_rev	0	0	0					131	FALSE	TRUE
132_rev	4.10028	6.17668	2.02388	0.327664	-1.60971	0.0034726	0.0202061	132	FALSE	FALSE
133_rev	1.33357	2.52985	0.137293	0.054269	-4.20373	0.000853119	0.00714395	133	FALSE	FALSE
134_rev	0.220615	0.441229	0	0	#NAME?	0.263292	0.474329	134	FALSE	TRUE
135_rev	0	0	0					135	FALSE	FALSE
136_rev	0	0	0					136	FALSE	FALSE
137_rev	2.23649	3.62192	0.851071	0.234978	-2.0894	0.001723	0.0122004	137	FALSE	TRUE
138_rev	0.0354811	0.0709622	0	0	#NAME?	1	1	138	FALSE	FALSE
139_rev	0.166598	0.195904	0.137293	0.700815	-0.512895	1	1	139	FALSE	FALSE
140_rev	0.156148	0.312296	0	0	#NAME?	0.644396	0.87897	140	FALSE	TRUE
141_rev	0.320909	0.52314	0.118678	0.226857	-2.14015	0.562905	0.806063	141	FALSE	FALSE
142_rev	0	0	0					142	FALSE	FALSE
143_rev	1.49679	1.9943	0.999277	0.501066	-0.996928	0.334873	0.557929	143	FALSE	TRUE
144_rev	0	0	0					144	FALSE	FALSE
145_rev	0.0403524	0.0807049	0	0	#NAME?	1	1	145	FALSE	FALSE
146_rev	6.90165	10.4903	3.31296	0.31581	-1.66287	0.00120535	0.00936094	146	FALSE	TRUE
147_rev	1.26198	2.28969	0.234261	0.102311	-3.28897	0.00285942	0.0178228	147	FALSE	FALSE
148_rev	0.122866	0.0973333	0.148399	1.52465	0.608477	1	1	148	FALSE	FALSE
149_rev	0	0	0					149	FALSE	TRUE
150_rev	0.363848	0.727696	0	0	#NAME?	0.0709455	0.182675	150	FALSE	FALSE
151_rev	0.461505	0.782811	0.1402	0.179098	-2.48118	0.148548	0.317894	151	FALSE	FALSE
152_rev	0.141248	0.282495	0	0	#NAME?	0.43444	0.671126	152	FALSE	TRUE
153_rev	0.0709622	0.141924	0	0	#NAME?	0.706182	0.903125	153	FALSE	FALSE
154_rev	0	0	0					154	FALSE	FALSE
155_rev	0	0	0					155	FALSE	TRUE
156_rev	1.88501	2.99309	0.776924	0.259573	-1.94579	0.0166612	0.0636391	156	FALSE	FALSE
157_rev	0.413976	0.736996	0.0909565	0.123415	-3.01841	0.210154	0.408021	157	FALSE	FALSE
158_rev	0	0	0					158	FALSE	TRUE
159_rev	2.37604	3.91551	0.836568	0.213655	-2.22665	0.00275808	0.0174166	159	FALSE	FALSE
160_rev	0.791998	1.27739	0.306603	0.240022	-2.05876	0.132444	0.289515	160	FALSE	FALSE
161_rev	3.66419	5.66355	1.66483	0.293955	-1.76633	0.00244859	0.0157725	161	FALSE	TRUE
162_rev	0	0	0					162	FALSE	FALSE
163_rev	0	0	0					163	FALSE	FALSE
164_rev	0	0	0					164	FALSE	TRUE
165_rev	4.27616	6.93784	1.61448	0.232706	-2.10342	0.0810245	0.202685	165	FALSE	FALSE
166_rev	1.4186	1.60346	1.23373	0.769416	-0.378164	0.369566	0.606289	166	FALSE	FALSE
167_rev	2.19216	3.37283	1.01148	0.299891	-1.73749	0.0283948	0.0947805	167	FALSE	TRUE
168_rev	0	0	0					168	FALSE	FALSE
169_rev	0	0	0					169	FALSE	FALSE
170_rev	0.412577	0.569183	0.25597	0.449716	-1.15292	0.524919	0.766486	170	FALSE	TRUE
171_rev	0.230363	0.312327	0.148399	0.47514	-1.07358	0.799785	1	171	FALSE	FALSE
172_rev	0	0	0					172	FALSE	FALSE
173_rev	0	0	0					173	FALSE	TRUE
174_rev	0.197958	0.395915	0	0	#NAME?	0.197567	0.391327	174	FALSE	FALSE
175_rev	0.946361	1.51266	0.38006	0.251252	-1.99279	0.0458042	0.133868	175	FALSE	FALSE
176_rev	0.196891	0.393782	0	0	#NAME?	0.32725	0.546646	176	FALSE	TRUE
177_rev	0.0354811	0.0709622	0	0	#NAME?	1	1	177	FALSE	FALSE
178_rev	0	0	0					178	FALSE	FALSE
179_rev	0.284591	0.569183	0	0	#NAME?	0.11644	0.260469	179	FALSE	TRUE
180_rev	1.11772	1.95503	0.280399	0.143424	-2.80164	0.0206477	0.0746108	180	FALSE	FALSE
181_rev	1.81197	3.04394	0.57999	0.190539	-2.39184	0.00844632	0.0382768	181	FALSE	FALSE
182_rev	1.77263	2.91093	0.634335	0.217915	-2.19816	0.0107494	0.0462884	182	FALSE	TRUE
183_rev	12.9834	19.6997	6.26699	0.318126	-1.65233	0.00032223	0.00352622	183	FALSE	FALSE
184_rev	2.39095	3.45032	1.33158	0.38593	-1.37359	0.0379059	0.117058	184	FALSE	FALSE
185_rev	0	0	0					185	FALSE	TRUE
186_rev	0	0	0					186	FALSE	FALSE
187_rev	0	0	0					187	FALSE	FALSE
188_rev	0	0	0					188	FALSE	TRUE
189_rev	0	0	0					189	FALSE	FALSE
190_rev	0	0	0					190	FALSE	FALSE
191_rev	0.164043	0.151667	0.176419	1.1632	0.218097	1	1	191	FALSE	TRUE
192_rev	0.226251	0.31521	0.137293	0.435559	-1.19906	0.600985	0.841205	192	FALSE	FALSE
193_rev	0.452734	0.778781	0.126687	0.162673	-2.61995	0.295522	0.509363	193	FALSE	FALSE
194_rev	2.4757	3.97565	0.97575	0.245431	-2.02661	0.00567022	0.0283658	194	FALSE	TRUE
195_rev	0.681205	0.79632	0.566091	0.710884	-0.492314	0.658049	0.893795	195	FALSE	FALSE
196_rev	0	0	0					196	FALSE	FALSE
197_rev	0.128562	0.0807049	0.176419	2.18598	1.12828	1	1	197	FALSE	TRUE
198_rev	0.149652	0.299305	0	0	#NAME?	0.638533	0.873449	198	FALSE	FALSE
199_rev	0.26853	0.53706	0	0	#NAME?	0.200467	0.394827	199	FALSE	FALSE
200_rev	4.73988	6.89221	2.58755	0.375431	-1.41338	0.0148423	0.0582206	200	FALSE	TRUE
201_rev	2.84938	4.42561	1.27314	0.287675	-1.79749	0.0338726	0.10837	201	FALSE	FALSE
202_rev	0.186971	0.373942	0	0	#NAME?	0.280228	0.493946	202	FALSE	FALSE
203_rev	0.200621	0.401241	0	0	#NAME?	0.196147	0.389463	203	FALSE	TRUE
204_rev	0.362108	0.633259	0.0909565	0.143632	-2.79955	0.22437	0.423462	204	FALSE	FALSE
205_rev	0	0	0					205	FALSE	FALSE
206_rev	1.3139	1.86839	0.759416	0.406455	-1.29883	0.39701	0.639867	206	FALSE	TRUE
207_rev	0	0	0					207	FALSE	FALSE
208_rev	0.0354811	0.0709622	0	0	#NAME?	1	1	208	FALSE	FALSE
209_rev	0.394281	0.788562	0	0	#NAME?	0.067113	0.176584	209	FALSE	TRUE
210_rev	0	0	0					210	FALSE	FALSE
211_rev	3.16772	4.42996	1.90549	0.430136	-1.21713	0.133795	0.291503	211	FALSE	FALSE
212_rev	2.17752	3.79597	0.559076	0.147281	-2.76335	0.000461326	0.00443996	212	FALSE	TRUE
213_rev	0.197509	0.2186	0.176419	0.80704	-0.309288	1	1	213	FALSE	FALSE
214_rev	0.277956	0.555911	0	0	#NAME?	0.118162	0.263568	214	FALSE	FALSE
215_rev	7.94812	13.3578	2.53842	0.190033	-2.39568	2.92157e-06	0.000194033	215	FALSE	TRUE
216_rev	0.331561	0.445478	0.217643	0.488561	-1.03339	0.697511	0.89986	216	FALSE	FALSE
217_rev	0	0	0					217	FALSE	FALSE
218_rev	0.269281	0.538563	0	0	#NAME?	0.168862	0.345621	218	FALSE	TRUE
219_rev	0.284425	0.351207	0.217643	0.619701	-0.690356	1	1	219	FALSE	FALSE
220_rev	0	0	0					220	FALSE	FALSE
221_rev	1.04907	1.49443	0.603699	0.403965	-1.3077	0.255003	0.464211	221	FALSE	TRUE
222_rev	0.214705	0.42941	0	0	#NAME?	0.189196	0.378785	222	FALSE	FALSE
223_rev	0.388324	0.776648	0	0	#NAME?	0.168309	0.345085	223	FALSE	FALSE
224_rev	0.92621	1.387	0.465417	0.335556	-1.57538	0.210908	0.408687	224	FALSE	TRUE
225_rev	0	0	0					225	FALSE	FALSE
226_rev	3.78802	6.44778	1.12826	0.174984	-2.51471	8.7792e-05	0.0014209	226	FALSE	FALSE
227_rev	0.177619	0.109873	0.245364	2.23316	1.15909	0.90414	1	227	FALSE	TRUE
228_rev	0.0549366	0.109873	0	0	#NAME?	1	1	228	FALSE	FALSE
229_rev	1.48157	1.76773	1.19541	0.676243	-0.564387	0.467892	0.700747	229	FALSE	FALSE
230_rev	2.16288	3.40845	0.917314	0.26913	-1.89363	0.0169174	0.0641397	230	FALSE	TRUE
231_rev	0.378303	0.62992	0.126687	0.201116	-2.3139	0.292828	0.507183	231	FALSE	FALSE
232_rev	0	0	0					232	FALSE	FALSE
233_rev	0	0	0					233	FALSE	TRUE
234_rev	1.04256	1.7488	0.336321	0.192315	-2.37846	0.0209254	0.0754723	234	FALSE	FALSE
235_rev	1.04491	1.68515	0.404668	0.240138	-2.05806	0.0550713	0.152664	235	FALSE	FALSE
236_rev	0.0354811	0.0709622	0	0	#NAME?	1	1	236	FALSE	TRUE
237_rev	0	0	0					237	FALSE	FALSE
238_rev	0.0917687	0.0925809	0.0909565	0.982454	-0.0255384	1	1	238	FALSE	FALSE
239_rev	0.908307	1.07472	0.741889	0.690306	-0.534692	0.934033	1	239	FALSE	TRUE
240_rev	0.0354811	0.0709622	0	0	#NAME?	1	1	240	FALSE	FALSE
241_rev	0	0	0					241	FALSE	FALSE
242_rev	0.317509	0.453105	0.181913	0.401481	-1.3166	0.886436	1	242	FALSE	TRUE
243_rev	0.51	1.02	0	0	#NAME?	0.159859	0.333891	243	FALSE	FALSE
244_rev	0	0	0					244	FALSE	FALSE
245_rev	0.109873	0.219746	0	0	#NAME?	0.708654	0.904485	245	FALSE	TRUE
246_rev	0.173786	0.347571	0	0	#NAME?	0.288463	0.502355	246	FALSE	FALSE
247_rev	1.37089	2.19721	0.544569	0.247845	-2.01249	0.0210677	0.0758437	247	FALSE	FALSE
248_rev	1.73515	3.1511	0.319206	0.1013	-3.3033	0.000961016	0.00777696	248	FALSE	TRUE
249_rev	0.532853	0.707374	0.358332	0.506566	-0.981178	0.922916	1	249	FALSE	FALSE
250_rev	0	0	0					250	FALSE	FALSE
251_rev	0.108006	0.0973333	0.118678	1.21929	0.286045	1	1	251	FALSE	TRUE
252_rev	0.0949571	0.189914	0	0	#NAME?	0.676245	0.899283	252	FALSE	FALSE
253_rev	0.164853	0.329705	0	0	#NAME?	0.294708	0.509065	253	FALSE	FALSE
254_rev	0.1093	0.2186	0	0	#NAME?	1	1	254	FALSE	TRUE
255_rev	0	0	0					255	FALSE	FALSE
256_rev	0.36746	0.461533	0.273387	0.592346	-0.755488	0.685593	0.899283	256	FALSE	FALSE
257_rev	1.46486	2.21073	0.718984	0.325225	-1.62049	0.0829021	0.204967	257	FALSE	TRUE
258_rev	0	0	0					258	FALSE	FALSE
259_rev	0	0	0					259	FALSE	FALSE
260_rev	0	0	0					260	FALSE	TRUE
261_rev	0	0	0					261	FALSE	FALSE
262_rev	0	0	0					262	FALSE	FALSE
263_rev	0.0709622	0.141924	0	0	#NAME?	0.706182	0.903125	263	FALSE	TRUE
264_rev	0.0430155	0.0860311	0	0	#NAME?	1	1	264	FALSE	FALSE
265_rev	0.105629	0.0925809	0.118678	1.28188	0.358263	1	1	265	FALSE	FALSE
266_rev	0.831358	1.66272	0	0	#NAME?	0.00545095	0.0277006	266	FALSE	TRUE
267_rev	0.365792	0.731584	0	0	#NAME?	0.100486	0.235378	267	FALSE	FALSE
268_rev	0.0403524	0.0807049	0	0	#NAME?	1	1	268	FALSE	FALSE
269_rev	0.315435	0.512191	0.118678	0.231706	-2.10963	0.417267	0.660358	269	FALSE	TRUE
270_rev	1.94042	3.13833	0.74251	0.236594	-2.07951	0.00500341	0.026084	270	FALSE	FALSE
271_rev	0	0	0					271	FALSE	FALSE
272_rev	0	0	0					272	FALSE	TRUE
273_rev	0.20483	0.40966	0	0	#NAME?	0.27061	0.48319	273	FALSE	FALSE
274_rev	0	0	0					274	FALSE	FALSE
275_rev	0	0	0					275	FALSE	TRUE
276_rev	0.0403524	0.0807049	0	0	#NAME?	1	1	276	FALSE	FALSE
277_rev	0.0354811	0.0709622	0	0	#NAME?	1	1	277	FALSE	FALSE
278_rev	0.0841478	0.168296	0	0	#NAME?	0.68811	0.899283	278	FALSE	TRUE
279_rev	1.8444	3.2258	0.463008	0.143533	-2.80055	0.00188196	0.0130854	279	FALSE	FALSE
280_rev	0.354222	0.471276	0.237168	0.503247	-0.990663	0.689769	0.899283	280	FALSE	FALSE
281_rev	0.500167	1.00033	0	0	#NAME?	0.0202609	0.0736274	281	FALSE	TRUE
282_rev	0.0549366	0.109873	0	0	#NAME?	1	1	282	FALSE	FALSE
283_rev	0.304107	0.390571	0.217643	0.557244	-0.843619	0.890026	1	283	FALSE	FALSE
284_rev	0.0709622	0.141924	0	0	#NAME?	0.706182	0.903125	284	FALSE	TRUE
285_rev	0	0	0					285	FALSE	FALSE
286_rev	0	0	0					286	FALSE	FALSE
287_rev	0.127163	0.254327	0	0	#NAME?	0.44711	0.678691	287	FALSE	TRUE
288_rev	0.473043	0.736451	0.209634	0.284655	-1.81272	0.508193	0.750023	288	FALSE	FALSE
289_rev	0	0	0					289	FALSE	FALSE
290_rev	0	0	0					290	FALSE	TRUE
291_rev	0.352648	0.705297	0	0	#NAME?	0.268901	0.481322	291	FALSE	FALSE
292_rev	0	0	0					292	FALSE	FALSE
293_rev	0.0354811	0.0709622	0	0	#NAME?	1	1	293	FALSE	TRUE
294_rev	0.735262	1.47052	0	0	#NAME?	0.00364139	0.0209353	294	FALSE	FALSE
295_rev	0	0	0					295	FALSE	FALSE
296_rev	0.0354811	0.0709622	0	0	#NAME?	1	1	296	FALSE	TRUE
297_rev	0.858924	1.58056	0.137293	0.0868635	-3.52511	0.0116207	0.0490821	297	FALSE	FALSE
298_rev	0.860531	1.48389	0.237168	0.159828	-2.64541	0.0351761	0.111064	298	FALSE	FALSE
299_rev	6.52405	10.0715	2.97658	0.295545	-1.75855	0.00020481	0.00249661	299	FALSE	TRUE
300_rev	0	0	0					300	FALSE	FALSE
301_rev	0.884205	1.34543	0.422984	0.314387	-1.66939	0.0942848	0.225581	301	FALSE	FALSE
302_rev	1.59004	2.68984	0.490231	0.182253	-2.45599	0.00715427	0.0337724	302	FALSE	TRUE
303_rev	1.21578	1.86558	0.565988	0.303385	-1.72078	0.0474027	0.136673	303	FALSE	FALSE
304_rev	0.893025	1.12461	0.661437	0.588147	-0.76575	0.482977	0.718312	304	FALSE	FALSE
305_rev	0.227141	0.357314	0.0969683	0.271381	-1.88161	0.600511	0.841152	305	FALSE	TRUE
306_rev	0	0	0					306	FALSE	FALSE
307_rev	0	0	0					307	FALSE	FALSE
308_rev	0.389168	0.778337	0	0	#NAME?	0.0971398	0.230102	308	FALSE	TRUE
309_rev	0	0	0					309	FALSE	FALSE
310_rev	0.596194	0.968733	0.223655	0.230874	-2.11482	0.215479	0.412537	310	FALSE	FALSE
311_rev	0	0	0					311	FALSE	TRUE
312_rev	1.2112	2.15502	0.267375	0.124071	-3.01076	0.00241737	0.0156237	312	FALSE	FALSE
313_rev	1.33615	1.83494	0.837367	0.456346	-1.1318	0.108322	0.246898	313	FALSE	FALSE
314_rev	1.03259	1.92788	0.137293	0.0712143	-3.81169	0.00297173	0.0182279	314	FALSE	TRUE
315_rev	0.0403524	0.0807049	0	0	#NAME?	1	1	315	FALSE	FALSE
316_rev	2.68193	4.18146	1.1824	0.282771	-1.82229	0.00488579	0.0255707	316	FALSE	FALSE
317_rev	3.88132	6.18738	1.57525	0.254592	-1.97374	0.00176417	0.0123769	317	FALSE	TRUE
318_rev	0.15227	0.30454	0	0	#NAME?	0.42592	0.668559	318	FALSE	FALSE
319_rev	0.277676	0.555352	0	0	#NAME?	0.118236	0.263568	319	FALSE	FALSE
320_rev	1.08796	1.73461	0.441298	0.254407	-1.97479	0.26974	0.482376	320	FALSE	TRUE
321_rev	0	0	0					321	FALSE	FALSE
322_rev	0	0	0					322	FALSE	FALSE
323_rev	0.0686463	0	0.137293	inf	inf	0.94943	1	323	FALSE	TRUE
324_rev	0	0	0					324	FALSE	FALSE
325_rev	0	0	0					325	FALSE	FALSE
326_rev	0	0	0					326	FALSE	TRUE
327_rev	1.11392	2.03991	0.187925	0.0921239	-3.44028	0.0093771	0.0419033	327	FALSE	FALSE
328_rev	0	0	0					328	FALSE	FALSE
329_rev	4.73674	7.80437	1.66911	0.213868	-2.22521	8.08078e-05	0.00136523	329	FALSE	TRUE
330_rev	0.0354811	0.0709622	0	0	#NAME?	1	1	330	FALSE	FALSE
331_rev	0.513037	0.810428	0.215646	0.266089	-1.91002	0.182825	0.368714	331	FALSE	FALSE
332_rev	1.86107	3.72213	0	0	#NAME?	1.1342e-06	0.000110131	332	FALSE	TRUE
333_rev	0.277205	0.55441	0	0	#NAME?	0.166551	0.343973	333	FALSE	FALSE
334_rev	0	0	0					334	FALSE	FALSE
335_rev	0.219744	0.439488	0	0	#NAME?	0.186915	0.374998	335	FALSE	TRUE
336_rev	0	0	0					336	FALSE	FALSE
337_rev	0	0	0					337	FALSE	FALSE
338_rev	0	0	0					338	FALSE	TRUE
339_rev	0.538426	0.776261	0.300591	0.387229	-1.36874	0.484124	0.719462	339	FALSE	FALSE
340_rev	1.51013	2.41505	0.605217	0.250603	-1.99653	0.0236052	0.0834196	340	FALSE	FALSE
341_rev	1.08978	1.73877	0.44079	0.253507	-1.9799	0.0795714	0.19981	341	FALSE	TRUE
342_rev	0.85028	1.12458	0.575975	0.512167	-0.965314	0.702792	0.903125	342	FALSE	FALSE
343_rev	0.0354811	0.0709622	0	0	#NAME?	1	1	343	FALSE	FALSE
344_rev	0.0817716	0.163543	0	0	#NAME?	0.691038	0.899283	344	FALSE	TRUE
345_rev	1.83942	3.12906	0.549782	0.175702	-2.5088	0.00265183	0.016912	345	FALSE	FALSE
346_rev	0	0	0					346	FALSE	FALSE
347_rev	0	0	0					347	FALSE	TRUE
348_rev	0.0354811	0.0709622	0	0	#NAME?	1	1	348	FALSE	FALSE
349_rev	0.0700998	0	0.1402	inf	inf	0.94945	1	349	FALSE	FALSE
350_rev	0	0	0					350	FALSE	TRUE
351_rev	0.129136	0.109873	0.148399	1.35064	0.433644	1	1	351	FALSE	FALSE
352_rev	0.267084	0.4372	0.0969683	0.221794	-2.17271	1	1	352	FALSE	FALSE
353_rev	0.152315	0.304631	0	0	#NAME?	0.637282	0.872356	353	FALSE	TRUE
354_rev	0	0	0					354	FALSE	FALSE
355_rev	0.256308	0.512617	0	0	#NAME?	0.249805	0.457806	355	FALSE	FALSE
356_rev	0.09482	0.0709622	0.118678	1.67241	0.741926	1	1	356	FALSE	TRUE
357_rev	0.257375	0.51475	0	0	#NAME?	0.249455	0.457806	357	FALSE	FALSE
358_rev	0.0430155	0.0860311	0	0	#NAME?	1	1	358	FALSE	FALSE
359_rev	0.435449	0.694479	0.176419	0.254031	-1.97693	0.153656	0.324497	359	FALSE	TRUE
360_rev	7.21356	11.377	3.05008	0.268091	-1.89921	0.000111187	0.00166005	360	FALSE	FALSE
361_rev	2.73901	4.89192	0.586092	0.119808	-3.0612	4.46506e-05	0.000919061	361	FALSE	FALSE
362_rev	6.19524	9.76752	2.62296	0.268539	-1.89679	8.37004e-05	0.0014018	362	FALSE	TRUE
363_rev	0	0	0					363	FALSE	FALSE
364_rev	5.2664	9.10135	1.43145	0.157279	-2.6686	1.37807e-05	0.000428964	364	FALSE	FALSE
365_rev	2.135	3.5298	0.740193	0.209698	-2.25361	0.00990417	0.0438516	365	FALSE	TRUE
366_rev	0	0	0					366	FALSE	FALSE
367_rev	0	0	0					367	FALSE	FALSE
368_rev	0.120667	0.241334	0	0	#NAME?	1	1	368	FALSE	TRUE
369_rev	0.780992	0.6985	0.863484	1.2362	0.30591	0.919122	1	369	FALSE	FALSE
370_rev	0.814182	1.20658	0.421783	0.349569	-1.51635	0.264679	0.475533	370	FALSE	FALSE
371_rev	0.0430155	0.0860311	0	0	#NAME?	1	1	371	FALSE	TRUE
372_rev	0.560732	0.843973	0.277492	0.328793	-1.60475	0.373645	0.611939	372	FALSE	FALSE
373_rev	0.0486666	0.0973333	0	0	#NAME?	1	1	373	FALSE	FALSE
374_rev	0.288268	0.457858	0.118678	0.259202	-1.94785	0.573725	0.819122	374	FALSE	TRUE
375_rev	0.403834	0.568313	0.239356	0.421168	-1.24753	0.415258	0.65772	375	FALSE	FALSE
376_rev	0	0	0					376	FALSE	FALSE
377_rev	0	0	0					377	FALSE	TRUE
378_rev	0.346394	0.692788	0	0	#NAME?	0.103609	0.240424	378	FALSE	FALSE
379_rev	0.617538	1.00082	0.234261	0.23407	-2.09499	0.127222	0.280675	379	FALSE	FALSE
380_rev	5.5767	9.86044	1.29296	0.131126	-2.93098	1.14362e-06	0.000110131	380	FALSE	TRUE
381_rev	1.60332	2.63296	0.573679	0.217883	-2.19837	0.0101479	0.0442553	381	FALSE	FALSE
382_rev	0.806857	1.27739	0.336321	0.263287	-1.92529	0.195562	0.388701	382	FALSE	FALSE
383_rev	1.16062	2.03034	0.290905	0.143279	-2.8031	0.0632504	0.16896	383	FALSE	TRUE
384_rev	1.66018	2.26765	1.05271	0.464231	-1.10709	0.151238	0.321506	384	FALSE	FALSE
385_rev	15.0534	23.9287	6.17807	0.258186	-1.95352	6.10874e-06	0.000264436	385	FALSE	FALSE
386_rev	0.778096	1.11489	0.441298	0.395821	-1.33708	0.315067	0.530437	386	FALSE	TRUE
387_rev	0.0949571	0.189914	0	0	#NAME?	0.676245	0.899283	387	FALSE	FALSE
388_rev	1.54304	2.57383	0.512254	0.199024	-2.32899	0.0116207	0.0490821	388	FALSE	FALSE
389_rev	0.250399	0.500798	0	0	#NAME?	0.126297	0.279274	389	FALSE	TRUE
390_rev	0.137973	0.275945	0	0	#NAME?	0.437191	0.671126	390	FALSE	FALSE
391_rev	0.612961	0.958845	0.267077	0.27854	-1.84404	0.164251	0.341259	391	FALSE	FALSE
392_rev	0	0	0					392	FALSE	TRUE
393_rev	2.998	5.03246	0.963547	0.191466	-2.38484	0.000951808	0.00773494	393	FALSE	FALSE
394_rev	6.4358	10.5072	2.36439	0.225026	-2.15184	4.46324e-05	0.000919061	394	FALSE	FALSE
395_rev	0.182624	0.227956	0.137293	0.602278	-0.731499	0.818882	1	395	FALSE	TRUE
396_rev	7.4093	11.6131	3.20547	0.276021	-1.85715	0.000361875	0.00374716	396	FALSE	FALSE
397_rev	0.0758336	0.151667	0	0	#NAME?	0.698957	0.89986	397	FALSE	FALSE
398_rev	0.103603	0.207206	0	0	#NAME?	0.668181	0.899283	398	FALSE	TRUE
399_rev	0.230612	0.370267	0.0909565	0.245651	-2.02532	0.799702	1	399	FALSE	FALSE
400_rev	0	0	0					400	FALSE	FALSE
401_rev	0.0549366	0.109873	0	0	#NAME?	1	1	401	FALSE	TRUE
402_rev	0.0430155	0.0860311	0	0	#NAME?	1	1	402	FALSE	FALSE
403_rev	0	0	0					403	FALSE	FALSE
404_rev	0	0	0					404	FALSE	TRUE
405_rev	0.408253	0.491689	0.324818	0.660617	-0.598114	0.526268	0.767873	405	FALSE	FALSE
406_rev	0.597401	0.949437	0.245364	0.258431	-1.95215	0.209	0.406601	406	FALSE	FALSE
407_rev	0.611649	1.2233	0	0	#NAME?	0.0086146	0.0389477	407	FALSE	TRUE
408_rev	0.1093	0.2186	0	0	#NAME?	1	1	408	FALSE	FALSE
409_rev	0.194021	0.388042	0	0	#NAME?	0.276241	0.490811	409	FALSE	FALSE
410_rev	0.256263	0.512527	0	0	#NAME?	0.24982	0.457806	410	FALSE	TRUE
411_rev	0.369624	0.739249	0	0	#NAME?	0.0999081	0.234376	411	FALSE	FALSE
412_rev	0	0	0					412	FALSE	FALSE
413_rev	0	0	0					413	FALSE	TRUE
414_rev	0	0	0					414	FALSE	FALSE
415_rev	0	0	0					415	FALSE	FALSE
416_rev	0	0	0					416	FALSE	TRUE
417_rev	0.0839653	0.0709622	0.0969683	1.36648	0.450462	1	1	417	FALSE	FALSE
418_rev	0.790508	1.2527	0.328312	0.262083	-1.93191	0.132616	0.289515	418	FALSE	FALSE
419_rev	1.05098	1.92553	0.176419	0.0916208	-3.44818	0.00131852	0.0101174	419	FALSE	TRUE
420_rev	3.81359	5.86029	1.76689	0.301503	-1.72976	0.0113548	0.0481704	420	FALSE	FALSE
421_rev	0.185731	0.0925809	0.278881	3.0123	1.59086	0.599095	0.840981	421	FALSE	FALSE
422_rev	0	0	0					422	FALSE	TRUE
423_rev	0.095289	0.190578	0	0	#NAME?	0.675915	0.899283	423	FALSE	FALSE
424_rev	0	0	0					424	FALSE	FALSE
425_rev	0.120667	0.241334	0	0	#NAME?	1	1	425	FALSE	TRUE
426_rev	0.15559	0.311181	0	0	#NAME?	0.635792	0.872356	426	FALSE	FALSE
427_rev	0.083368	0.166736	0	0	#NAME?	0.689057	0.899283	427	FALSE	FALSE
428_rev	1.75928	2.99279	0.525764	0.175677	-2.509	0.00393095	0.0220729	428	FALSE	TRUE
429_rev	1.3433	2.16375	0.522857	0.241644	-2.04904	0.0215982	0.077464	429	FALSE	FALSE
430_rev	0.0430155	0.0860311	0	0	#NAME?	1	1	430	FALSE	FALSE
431_rev	0.0403524	0.0807049	0	0	#NAME?	1	1	431	FALSE	TRUE
432_rev	0	0	0					432	FALSE	FALSE
433_rev	1.53296	2.83165	0.234261	0.0827293	-3.59546	0.00395244	0.022129	433	FALSE	FALSE
434_rev	0.22711	0.45422	0	0	#NAME?	0.286186	0.500631	434	FALSE	TRUE
435_rev	0	0	0					435	FALSE	FALSE
436_rev	2.63286	4.35681	0.908913	0.208619	-2.26106	0.00576688	0.0287747	436	FALSE	FALSE
437_rev	1.36279	2.53164	0.193937	0.0766052	-3.70641	0.00737839	0.0347452	437	FALSE	TRUE
438_rev	0.222725	0.172062	0.273387	1.58889	0.668016	1	1	438	FALSE	FALSE
439_rev	0.0462905	0.0925809	0	0	#NAME?	1	1	439	FALSE	FALSE
440_rev	0	0	0					440	FALSE	TRUE
441_rev	0	0	0					441	FALSE	FALSE
442_rev	0.0354811	0.0709622	0	0	#NAME?	1	1	442	FALSE	FALSE
443_rev	0	0	0					443	FALSE	TRUE
444_rev	0	0	0					444	FALSE	FALSE
445_rev	0.550597	1.10119	0	0	#NAME?	0.0266063	0.0897437	445	FALSE	FALSE
446_rev	0.156148	0.312296	0	0	#NAME?	0.644396	0.87897	446	FALSE	TRUE
447_rev	0.212721	0.328473	0.0969683	0.295209	-1.76019	1	1	447	FALSE	FALSE
448_rev	1.63554	2.8378	0.433289	0.152685	-2.71137	0.00443375	0.0239871	448	FALSE	FALSE
449_rev	5.73221	9.4996	1.96483	0.206832	-2.27347	3.70704e-05	0.000820663	449	FALSE	TRUE
450_rev	0.431476	0.862953	0	0	#NAME?	0.0817462	0.203352	450	FALSE	FALSE
451_rev	0	0	0					451	FALSE	FALSE
452_rev	0	0	0					452	FALSE	TRUE
453_rev	0	0	0					453	FALSE	FALSE
454_rev	0.458946	0.672524	0.245367	0.364845	-1.45464	0.311685	0.526583	454	FALSE	FALSE
455_rev	0.0354811	0.0709622	0	0	#NAME?	1	1	455	FALSE	TRUE
456_rev	0	0	0					456	FALSE	FALSE
457_rev	0	0	0					457	FALSE	FALSE
458_rev	0.633904	1.04415	0.223655	0.214197	-2.22299	0.0976951	0.230589	458	FALSE	TRUE
459_rev	0.462956	0.828944	0.0969683	0.116978	-3.09569	0.0854964	0.209766	459	FALSE	FALSE
460_rev	0.207252	0.414504	0	0	#NAME?	0.395388	0.639867	460	FALSE	FALSE
461_rev	0	0	0					461	FALSE	TRUE
462_rev	0	0	0					462	FALSE	FALSE
463_rev	0	0	0					463	FALSE	FALSE
464_rev	0.636366	0.862053	0.41068	0.476397	-1.06976	0.461344	0.693637	464	FALSE	TRUE
465_rev	0	0	0					465	FALSE	FALSE
466_rev	0	0	0					466	FALSE	FALSE
467_rev	0.095289	0.190578	0	0	#NAME?	0.675915	0.899283	467	FALSE	TRUE
468_rev	0.227279	0.454557	0	0	#NAME?	0.183684	0.370059	468	FALSE	FALSE
469_rev	0.646298	0.734613	0.557982	0.759558	-0.396767	0.870179	1	469	FALSE	FALSE
470_rev	0	0	0					470	FALSE	TRUE
471_rev	0	0	0					471	FALSE	FALSE
472_rev	0.0462905	0.0925809	0	0	#NAME?	1	1	472	FALSE	FALSE
473_rev	0	0	0					473	FALSE	TRUE
474_rev	0	0	0					474	FALSE	FALSE
475_rev	0	0	0					475	FALSE	FALSE
476_rev	0	0	0					476	FALSE	TRUE
477_rev	0	0	0					477	FALSE	FALSE
478_rev	0	0	0					478	FALSE	FALSE
479_rev	0	0	0					479	FALSE	TRUE
480_rev	0	0	0					480	FALSE	FALSE
481_rev	2.64332	3.58979	1.69684	0.472684	-1.08105	0.0870282	0.212711	481	FALSE	FALSE
482_rev	10.6289	18.0462	3.21158	0.177965	-2.49033	1.6599e-07	2.66413e-05	482	FALSE	TRUE
483_rev	2.34626	2.40688	2.28565	0.94963	-0.0745619	0.890844	1	483	FALSE	FALSE
484_rev	1.4167	2.62376	0.209634	0.0798984	-3.64569	0.00112065	0.00891893	484	FALSE	FALSE
485_rev	0.858069	1.59746	0.118678	0.0742915	-3.75066	0.00880537	0.0396242	485	FALSE	TRUE
486_rev	0.177856	0.258743	0.0969683	0.374767	-1.41594	0.821212	1	486	FALSE	FALSE
487_rev	0	0	0					487	FALSE	FALSE
488_rev	0.0462905	0.0925809	0	0	#NAME?	1	1	488	FALSE	TRUE
489_rev	0.118766	0.0973333	0.1402	1.44041	0.526477	1	1	489	FALSE	FALSE
490_rev	0.454343	0.81773	0.0909565	0.11123	-3.16838	0.201206	0.395186	490	FALSE	FALSE
491_rev	0.276337	0.335031	0.217643	0.64962	-0.622332	0.898276	1	491	FALSE	TRUE
492_rev	0.568546	0.999799	0.137293	0.13732	-2.86438	0.0726088	0.185716	492	FALSE	FALSE
493_rev	0.231981	0.463963	0	0	#NAME?	0.258586	0.46852	493	FALSE	FALSE
494_rev	0	0	0					494	FALSE	TRUE
495_rev	0	0	0					495	FALSE	FALSE
496_rev	0	0	0					496	FALSE	FALSE
497_rev	0.27444	0.548879	0	0	#NAME?	0.167343	0.343973	497	FALSE	TRUE
498_rev	0	0	0					498	FALSE	FALSE
499_rev	0	0	0					499	FALSE	FALSE
500_rev	0.0486666	0.0973333	0	0	#NAME?	1	1	500	FALSE	TRUE
501_rev	0.0486666	0.0973333	0	0	#NAME?	1	1	501	FALSE	FALSE
502_rev	1.22399	1.99818	0.449806	0.225108	-2.15131	0.0355049	0.111919	502	FALSE	FALSE
503_rev	0.30583	0.344774	0.266886	0.77409	-0.369426	0.889551	1	503	FALSE	TRUE
504_rev	0	0	0					504	FALSE	FALSE
505_rev	0	0	0					505	FALSE	FALSE
506_rev	0	0	0					506	FALSE	TRUE
507_rev	0	0	0					507	FALSE	FALSE
508_rev	0	0	0					508	FALSE	FALSE
509_rev	0	0	0					509	FALSE	TRUE
510_rev	0	0	0					510	FALSE	FALSE
511_rev	0.320462	0.360524	0.280399	0.777754	-0.362615	1	1	511	FALSE	FALSE
512_rev	0.24007	0.48014	0	0	#NAME?	0.255486	0.464213	512	FALSE	TRUE
513_rev	1.20387	2.07961	0.328124	0.157782	-2.664	0.0221184	0.0788888	513	FALSE	FALSE
514_rev	0.0403524	0.0807049	0	0	#NAME?	1	1	514	FALSE	FALSE
515_rev	0	0	0					515	FALSE	TRUE
516_rev	0.15227	0.30454	0	0	#NAME?	0.42592	0.668559	516	FALSE	FALSE
517_rev	0	0	0					517	FALSE	FALSE
518_rev	0.0462905	0.0925809	0	0	#NAME?	1	1	518	FALSE	TRUE
519_rev	0	0	0					519	FALSE	FALSE
520_rev	0	0	0					520	FALSE	FALSE
521_rev	0	0	0					521	FALSE	TRUE
522_rev	0.215205	0.43041	0	0	#NAME?	0.188965	0.378716	522	FALSE	FALSE
523_rev	0.150226	0.300451	0	0	#NAME?	0.42742	0.668695	523	FALSE	FALSE
524_rev	0	0	0					524	FALSE	TRUE
525_rev	1.72054	3.04101	0.400074	0.13156	-2.92621	0.00196044	0.0134815	525	FALSE	FALSE
526_rev	34.1063	53.9611	14.2514	0.264105	-1.92082	6.36309e-07	7.94175e-05	526	FALSE	FALSE
527_rev	17.8342	28.3211	7.34732	0.259429	-1.94659	5.57167e-06	0.000255501	527	FALSE	TRUE
528_rev	3.28818	4.70438	1.87198	0.397922	-1.32944	0.0256724	0.0881716	528	FALSE	FALSE
529_rev	0.213237	0.299787	0.126687	0.422588	-1.24267	0.805872	1	529	FALSE	FALSE
530_rev	0.0484841	0	0.0969683	inf	inf	0.949146	1	530	FALSE	TRUE
531_rev	0.164617	0.180835	0.148399	0.820631	-0.285194	1	1	531	FALSE	FALSE
532_rev	0	0	0					532	FALSE	FALSE
533_rev	0	0	0					533	FALSE	TRUE
534_rev	0	0	0					534	FALSE	FALSE
535_rev	0.138746	0	0.277492	inf	inf	0.517928	0.759579	535	FALSE	FALSE
536_rev	0.0403524	0.0807049	0	0	#NAME?	1	1	536	FALSE	TRUE
537_rev	0.275013	0.550025	0	0	#NAME?	0.118952	0.264551	537	FALSE	FALSE
538_rev	0.42077	0.841541	0	0	#NAME?	0.136529	0.295124	538	FALSE	FALSE
539_rev	0.702758	1.00644	0.399077	0.396524	-1.33452	0.281761	0.49559	539	FALSE	TRUE
540_rev	0.860852	1.37136	0.350342	0.25547	-1.96877	0.158788	0.332418	540	FALSE	FALSE
541_rev	0.438217	0.432939	0.443496	1.02438	0.0347579	0.938901	1	541	FALSE	FALSE
542_rev	0.60903	0.857112	0.360948	0.42112	-1.2477	0.300356	0.513416	542	FALSE	TRUE
543_rev	0.0784966	0.156993	0	0	#NAME?	0.695293	0.89986	543	FALSE	FALSE
544_rev	0	0	0					544	FALSE	FALSE
545_rev	0	0	0					545	FALSE	TRUE
546_rev	1.7862	2.87142	0.700977	0.244122	-2.03432	0.00701691	0.0332967	546	FALSE	FALSE
547_rev	11.3449	16.6644	6.02548	0.361578	-1.46762	0.000868654	0.00718038	547	FALSE	FALSE
548_rev	7.06171	10.7935	3.32993	0.308513	-1.6966	0.00043593	0.0042191	548	FALSE	TRUE
549_rev	0.0758336	0.151667	0	0	#NAME?	0.698957	0.89986	549	FALSE	FALSE
550_rev	0	0	0					550	FALSE	FALSE
551_rev	0.150226	0.300451	0	0	#NAME?	0.42742	0.668695	551	FALSE	TRUE
552_rev	0	0	0					552	FALSE	FALSE
553_rev	0.457074	0.658178	0.25597	0.388907	-1.3625	0.512259	0.754867	553	FALSE	FALSE
554_rev	0	0	0					554	FALSE	TRUE
555_rev	0.24461	0.489219	0	0	#NAME?	0.253829	0.462949	555	FALSE	FALSE
556_rev	0	0	0					556	FALSE	FALSE
557_rev	0.0549366	0.109873	0	0	#NAME?	1	1	557	FALSE	TRUE
558_rev	0.17505	0.3501	0	0	#NAME?	0.287625	0.501973	558	FALSE	FALSE
559_rev	0.488467	0.976934	0	0	#NAME?	0.0404814	0.122283	559	FALSE	FALSE
560_rev	4.09084	5.95587	2.22581	0.373717	-1.41998	0.00884885	0.039727	560	FALSE	TRUE
561_rev	2.01843	2.80121	1.23564	0.44111	-1.18079	0.224483	0.423462	561	FALSE	FALSE
562_rev	0.696334	1.05853	0.334136	0.31566	-1.66356	0.282893	0.496222	562	FALSE	FALSE
563_rev	4.96283	8.29317	1.6325	0.196848	-2.34484	8.7343e-05	0.0014209	563	FALSE	TRUE
564_rev	0.0454782	0	0.0909565	inf	inf	0.949104	1	564	FALSE	FALSE
565_rev	0.361586	0.483815	0.239356	0.494725	-1.0153	0.687417	0.899283	565	FALSE	FALSE
566_rev	0.164853	0.329705	0	0	#NAME?	0.294708	0.509065	566	FALSE	TRUE
567_rev	0	0	0					567	FALSE	FALSE
568_rev	5.6307	8.82808	2.43333	0.275635	-1.85917	0.00158247	0.011458	568	FALSE	FALSE
569_rev	2.61567	4.22065	1.01068	0.239462	-2.06213	0.00360989	0.0208788	569	FALSE	TRUE
570_rev	2.13467	4.01047	0.258877	0.0645504	-3.95343	6.70094e-05	0.00119998	570	FALSE	FALSE
571_rev	2.62078	3.91787	1.32369	0.337859	-1.56551	0.033795	0.108301	571	FALSE	FALSE
572_rev	1.70716	2.68153	0.732792	0.273274	-1.87158	0.0397348	0.120899	572	FALSE	TRUE
573_rev	0.694581	0.896933	0.492228	0.548791	-0.865672	0.443015	0.676108	573	FALSE	FALSE
574_rev	0.42381	0.671201	0.176419	0.262841	-1.92774	0.207827	0.404728	574	FALSE	FALSE
575_rev	0	0	0					575	FALSE	TRUE
576_rev	0	0	0					576	FALSE	FALSE
577_rev	1.32477	2.23377	0.415774	0.186131	-2.42561	0.0076117	0.035411	577	FALSE	FALSE
578_rev	0.0454782	0	0.0909565	inf	inf	0.949104	1	578	FALSE	TRUE
579_rev	0.626006	0.882174	0.369838	0.419235	-1.25417	0.568472	0.812827	579	FALSE	FALSE
580_rev	0	0	0					580	FALSE	FALSE
581_rev	0.590673	1.06267	0.118678	0.111679	-3.16257	0.0402794	0.121978	581	FALSE	TRUE
582_rev	14.9302	22.8478	7.01261	0.306927	-1.70403	9.71898e-05	0.00152185	582	FALSE	FALSE
583_rev	0.613773	1.10086	0.126687	0.11508	-3.11929	0.0512476	0.143714	583	FALSE	FALSE
584_rev	0.329376	0.658752	0	0	#NAME?	0.106657	0.243693	584	FALSE	TRUE
585_rev	0.297116	0.594231	0	0	#NAME?	0.161268	0.336149	585	FALSE	FALSE
586_rev	0.0916822	0.183364	0	0	#NAME?	0.679609	0.899283	586	FALSE	FALSE
587_rev	0.152794	0.168296	0.137293	0.815783	-0.293743	1	1	587	FALSE	TRUE
588_rev	0	0	0					588	FALSE	FALSE
589_rev	0	0	0					589	FALSE	FALSE
590_rev	0	0	0					590	FALSE	TRUE
591_rev	0.0486666	0.0973333	0	0	#NAME?	1	1	591	FALSE	FALSE
592_rev	4.24271	6.88882	1.5966	0.231766	-2.10926	0.000661988	0.00584857	592	FALSE	FALSE
593_rev	7.56396	12.6118	2.51608	0.199502	-2.32553	3.48422e-06	0.000223687	593	FALSE	TRUE
594_rev	1.98044	3.29253	0.668352	0.202991	-2.30052	0.00260488	0.0166678	594	FALSE	FALSE
595_rev	0	0	0					595	FALSE	FALSE
596_rev	0.177803	0.207206	0.148399	0.71619	-0.481586	1	1	596	FALSE	TRUE
597_rev	0.512494	0.809342	0.215646	0.266446	-1.90808	0.232393	0.432452	597	FALSE	FALSE
598_rev	0.137973	0.275945	0	0	#NAME?	0.437191	0.671126	598	FALSE	FALSE
599_rev	0.0949571	0.189914	0	0	#NAME?	0.676245	0.899283	599	FALSE	TRUE
600_rev	0	0	0					600	FALSE	FALSE
601_rev	0.0430155	0.0860311	0	0	#NAME?	1	1	601	FALSE	FALSE
602_rev	0.800508	1.40708	0.193937	0.137829	-2.85905	0.0818194	0.203352	602	FALSE	TRUE
603_rev	0.293834	0.587667	0	0	#NAME?	0.162091	0.337278	603	FALSE	FALSE
604_rev	0	0	0					604	FALSE	FALSE
605_rev	0.0486666	0.0973333	0	0	#NAME?	1	1	605	FALSE	TRUE
606_rev	0.0758336	0.151667	0	0	#NAME?	0.698957	0.89986	606	FALSE	FALSE
607_rev	0.0403524	0.0807049	0	0	#NAME?	1	1	607	FALSE	FALSE
608_rev	0.808022	0.913858	0.702185	0.768375	-0.380118	0.709662	0.905171	608	FALSE	TRUE
609_rev	1.66776	2.70819	0.627326	0.231641	-2.11004	0.0219438	0.0784113	609	FALSE	FALSE
610_rev	0.164043	0.151667	0.176419	1.1632	0.218097	1	1	610	FALSE	FALSE
611_rev	0.918639	1.83728	0	0	#NAME?	0.00100896	0.00813077	611	FALSE	TRUE
612_rev	1.15327	1.57066	0.735877	0.468514	-1.09384	0.302795	0.516309	612	FALSE	FALSE
613_rev	0.0784966	0.156993	0	0	#NAME?	0.695293	0.89986	613	FALSE	FALSE
614_rev	0.240327	0.361976	0.118678	0.327861	-1.60885	0.593813	0.838478	614	FALSE	TRUE
615_rev	0	0	0					615	FALSE	FALSE
616_rev	0.906094	1.36539	0.446802	0.327235	-1.6116	0.264134	0.474998	616	FALSE	FALSE
617_rev	0.238435	0.300451	0.176419	0.58718	-0.768125	0.797154	1	617	FALSE	TRUE
618_rev	0	0	0					618	FALSE	FALSE
619_rev	0	0	0					619	FALSE	FALSE
620_rev	0.0486666	0.0973333	0	0	#NAME?	1	1	620	FALSE	TRUE
621_rev	0.964327	1.66128	0.267375	0.160946	-2.63535	0.0313794	0.102784	621	FALSE	FALSE
622_rev	3.14168	4.67631	1.60706	0.34366	-1.54095	0.015764	0.0609666	622	FALSE	FALSE
623_rev	1.76074	2.98061	0.540863	0.18146	-2.46227	0.0133985	0.0539863	623	FALSE	TRUE
624_rev	0	0	0					624	FALSE	FALSE
625_rev	0.0486666	0.0973333	0	0	#NAME?	1	1	625	FALSE	FALSE
626_rev	0.0354811	0.0709622	0	0	#NAME?	1	1	626	FALSE	TRUE
627_rev	0.283086	0.566171	0	0	#NAME?	0.164916	0.341904	627	FALSE	FALSE
628_rev	0.364775	0.589349	0.1402	0.237889	-2.07164	0.400989	0.641669	628	FALSE	FALSE
629_rev	0.102354	0.0860311	0.118678	1.37948	0.46412	1	1	629	FALSE	TRUE
630_rev	0	0	0					630	FALSE	FALSE
631_rev	0	0	0					631	FALSE	FALSE
632_rev	0.104817	0	0.209634	inf	inf	0.533375	0.771727	632	FALSE	TRUE
633_rev	0.251121	0.502241	0	0	#NAME?	0.174687	0.353745	633	FALSE	FALSE
634_rev	0.465156	0.577473	0.352838	0.611003	-0.71075	0.660717	0.896787	634	FALSE	FALSE
635_rev	0	0	0					635	FALSE	TRUE
636_rev	0.963429	1.3976	0.529257	0.378689	-1.40091	0.401561	0.641669	636	FALSE	FALSE
637_rev	4.70021	6.14531	3.25511	0.52969	-0.91678	0.0473868	0.136673	637	FALSE	FALSE
638_rev	18.7531	29.5899	7.91642	0.267538	-1.90218	6.03876e-06	0.000264436	638	FALSE	TRUE
639_rev	2.22394	3.23576	1.21212	0.3746	-1.41658	0.0430994	0.127827	639	FALSE	FALSE
640_rev	0.103603	0.207206	0	0	#NAME?	0.668181	0.899283	640	FALSE	FALSE
641_rev	0	0	0					641	FALSE	TRUE
642_rev	0	0	0					642	FALSE	FALSE
643_rev	0	0	0					643	FALSE	FALSE
644_rev	0	0	0					644	FALSE	TRUE
645_rev	0.0403524	0.0807049	0	0	#NAME?	1	1	645	FALSE	FALSE
646_rev	0	0	0					646	FALSE	FALSE
647_rev	1.20589	2.1478	0.263979	0.122907	-3.02436	0.0110184	0.0471003	647	FALSE	TRUE
648_rev	0.824534	1.46114	0.187925	0.128615	-2.95887	0.0226516	0.0806414	648	FALSE	FALSE
649_rev	0.300628	0.463963	0.137293	0.295913	-1.75676	0.569403	0.813553	649	FALSE	FALSE
650_rev	1.81846	2.51905	1.11787	0.443765	-1.17213	0.147759	0.31751	650	FALSE	TRUE
651_rev	0	0	0					651	FALSE	FALSE
652_rev	0.124787	0.249574	0	0	#NAME?	0.449481	0.679421	652	FALSE	FALSE
653_rev	2.75102	4.13031	1.37174	0.332116	-1.59024	0.0262907	0.0897437	653	FALSE	TRUE
654_rev	7.86331	11.2019	4.52474	0.403927	-1.30783	0.0131581	0.0534189	654	FALSE	FALSE
655_rev	14.1765	22.8195	5.53354	0.242492	-2.04399	9.46174e-06	0.000331333	655	FALSE	FALSE
656_rev	4.5111	7.23558	1.78662	0.246921	-2.01788	0.000464045	0.00443996	656	FALSE	TRUE
657_rev	0.269025	0.419372	0.118678	0.282989	-1.82118	0.788325	0.993661	657	FALSE	FALSE
658_rev	0.484271	0.780617	0.187925	0.240739	-2.05446	0.391059	0.636132	658	FALSE	FALSE
659_rev	0	0	0					659	FALSE	TRUE
660_rev	0	0	0					660	FALSE	FALSE
661_rev	0	0	0					661	FALSE	FALSE
662_rev	0.910478	1.33192	0.489033	0.367164	-1.44551	0.212881	0.409234	662	FALSE	TRUE
663_rev	0.362649	0.548879	0.176419	0.321417	-1.63748	0.401611	0.641669	663	FALSE	FALSE
664_rev	0.811979	1.40831	0.215646	0.153124	-2.70723	0.0479998	0.137683	664	FALSE	FALSE
665_rev	3.27221	4.92063	1.6238	0.329998	-1.59947	0.00588721	0.0291485	665	FALSE	TRUE
666_rev	1.01632	1.59225	0.440398	0.276589	-1.85419	0.0538926	0.149996	666	FALSE	FALSE
667_rev	0.324229	0.460533	0.187925	0.408059	-1.29315	0.700194	0.900851	667	FALSE	FALSE
668_rev	14.8717	24.1774	5.56595	0.230213	-2.11896	1.33863e-06	0.000118673	668	FALSE	TRUE
669_rev	0.120667	0.241334	0	0	#NAME?	1	1	669	FALSE	FALSE
670_rev	0.652363	1.12831	0.176419	0.156357	-2.67708	0.0658726	0.174034	670	FALSE	FALSE
671_rev	0	0	0					671	FALSE	TRUE
672_rev	0.0486666	0.0973333	0	0	#NAME?	1	1	672	FALSE	FALSE
673_rev	1.36384	2.44879	0.278881	0.113885	-3.13435	0.00578597	0.0287805	673	FALSE	FALSE
[truncated: 567 more rows]

## Sheet: TMBP_r2_r3_enrich
id	baseMean	baseMeanA	baseMeanB	foldChange	log2FoldChange	pval	padj	insertion_site	forward_insertion	in_frame	amino_acid
[truncated: 2,478 more rows]

[truncated: 5 more sheets: TMBP_r0_r3_enrich, TMBP_r0_r1_prod_enrich, TMBP_r1_r2_prod_enrich, TMBP_r2_r3_prod_enrich, TMBP_r0_r3_prod_enrich]
